# Supplementary material for: Physiological Characterization and Comparative Transcriptome Analysis of White and Green Leaves of Ananas comosus var. bracteatus
Source: PLoS One. 2017 Jan 17;12(1):e0169838. doi: 10.1371/journal.pone.0169838 (PMC5240938; doi:10.1371/journal.pone.0169838)
Supplement: S2 Table — (XLS) [file pone.0169838.s003.xls]

#ID	FDR	log2FC	regulated	COG_class	COG_class_annotation	GO_annotation	KEGG_annotation	Swissprot_annotation	TrEMBL_annotation	nr_annotation	nt_annotation
c45312.graph_c0	0.008842852	-2.075686198	down	--	--	--	--	--	Uncharacterized protein OS=Musa acuminata subsp. malaccensis (Wild banana) PE=4 SV=1	hypothetical protein M569_06618, partial [Genlisea aurea]	--
c27683.graph_c0	1.35E-11	2.172758377	up	--	--	Biological Process: response to stress (GO:0006950);; Biological Process: response to abiotic stimulus (GO:0009628);; Cellular Component: intracellular part (GO:0044424);;	--	--	Uncharacterized protein OS=Musa acuminata subsp. malaccensis (Wild banana) PE=4 SV=1	hypothetical protein SORBIDRAFT_02g028010 [Sorghum bicolor]	TSA: Alexandrium tamarense Atam98587 transcribed RNA sequence
c41907.graph_c0	6.96E-08	1.487063732	up	[TZDR]	--	Biological Process: maltose metabolic process (GO:0000023);; Cellular Component: mitochondrion (GO:0005739);; Biological Process: pentose-phosphate shunt (GO:0006098);; Cellular Component: chloroplast thylakoid membrane (GO:0009535);; Biological Process: starch biosynthetic process (GO:0019252);; Biological Process: isopentenyl diphosphate biosynthetic process, methylerythritol 4-phosphate pathwa…	--	Putative calcium-binding protein CML19 OS=Oryza sativa subsp. japonica (Rice) PE=2 SV=1	Putative uncharacterized protein GN=VIT_13s0067g01340 OS=Vitis vinifera (Grape) PE=4 SV=1	Differentiation-associated protein 1, putative isoform 2 [Theobroma cacao]	PREDICTED: Vitis vinifera calcium-binding protein CML37-like (LOC100262849), mRNA
c50678.graph_c0	3.58E-08	1.455843188	up	[R]	General function prediction only	Molecular Function: single-stranded RNA binding (GO:0003727);; Cellular Component: nucleus (GO:0005634);; Cellular Component: vacuolar membrane (GO:0005774);; Cellular Component: plasma membrane (GO:0005886);; Biological Process: rRNA processing (GO:0006364);; Biological Process: regulation of translation (GO:0006417);; Biological Process: chloroplast relocation (GO:0009902);; Cellular Component:…	--	PsbB mRNA maturation factor Mbb1, chloroplastic (Precursor) GN=MBB1 OS=Chlamydomonas reinhardtii (Chlamydomonas smithii) PE=2 SV=1	Uncharacterized protein OS=Musa acuminata subsp. malaccensis (Wild banana) PE=4 SV=1	High chlorophyll fluorescent 107 isoform 1 [Theobroma cacao]	TSA: Triticum aestivum TA_RNA_007240 transcribed RNA sequence
c43643.graph_c2	8.43E-05	1.209365167	up	[P]	Inorganic ion transport and metabolism	Biological Process: response to oxidative stress (GO:0006979);; Molecular Function: L-ascorbate peroxidase activity (GO:0016688);; Molecular Function: heme binding (GO:0020037);; Biological Process: oxidation-reduction process (GO:0055114);;	--	L-ascorbate peroxidase 2, cytosolic OS=Oryza sativa subsp. japonica (Rice) PE=1 SV=1	Uncharacterized protein GN=ZEAMMB73_964190 OS=Zea mays (Maize) PE=3 SV=1	TPA: hypothetical protein ZEAMMB73_386349 [Zea mays]	Elaeis guineensis putative cytosolic ascorbate peroxidase protein mRNA, complete cds
c48758.graph_c0	0.000321946	-1.065861232	down	--	--	Molecular Function: amine transmembrane transporter activity (GO:0005275);; Molecular Function: gamma-aminobutyric acid transmembrane transporter activity (GO:0015185);; Biological Process: gamma-aminobutyric acid transport (GO:0015812);; Cellular Component: integral component of membrane (GO:0016021);;	--	GABA transporter 1 GN=T23G18.9 OS=Arabidopsis thaliana (Mouse-ear cress) PE=1 SV=1	Uncharacterized protein OS=Musa acuminata subsp. malaccensis (Wild banana) PE=4 SV=1	hypothetical protein SORBIDRAFT_03g040380 [Sorghum bicolor]	Oryza sativa Japonica Group cDNA clone:J033136F15, full insert sequence
c48324.graph_c0	1.04E-14	2.044232249	up	[L]	Replication, recombination and repair	Molecular Function: nucleotide binding (GO:0000166);; Molecular Function: DNA binding (GO:0003677);; Molecular Function: deoxyribodipyrimidine photo-lyase activity (GO:0003904);; Molecular Function: DNA (6-4) photolyase activity (GO:0003914);; Biological Process: DNA repair (GO:0006281);; Biological Process: response to UV (GO:0009411);;	K02295|1e-180|osa:4328669|Os02g0204400	(6-4)DNA photolyase OS=Oryza sativa subsp. japonica (Rice) PE=3 SV=1	Uncharacterized protein OS=Oryza glaberrima (African rice) PE=4 SV=1	PREDICTED: (6-4)DNA photolyase-like isoform X2 [Setaria italica]	Oryza sativa Japonica Group Os02g0204400 (Os02g0204400) mRNA, complete cds
c50800.graph_c9	5.55E-16	2.720374313	up	[R]	General function prediction only	Cellular Component: cytoplasmic membrane-bounded vesicle (GO:0016023);;	--	--	Uncharacterized protein OS=Musa acuminata subsp. malaccensis (Wild banana) PE=4 SV=1	PREDICTED: uncharacterized protein LOC101761304 isoform X1 [Setaria italica]	TSA: Triticum turgidum UCW_Tt-k31_contig_59097 transcribed RNA sequence
c43749.graph_c0	4.25E-06	1.79002125	up	--	--	Biological Process: maltose metabolic process (GO:0000023);; Cellular Component: chloroplast (GO:0009507);; Biological Process: thylakoid membrane organization (GO:0010027);; Biological Process: starch biosynthetic process (GO:0019252);; Molecular Function: heat shock protein binding (GO:0031072);; Molecular Function: unfolded protein binding (GO:0051082);;	--	--	Uncharacterized protein OS=Musa acuminata subsp. malaccensis (Wild banana) PE=4 SV=1	PREDICTED: uncharacterized protein LOC100258439 [Vitis vinifera]	TSA: Jatropha curcas Unigene3055_JC-CK_1A transcribed RNA sequence
c28492.graph_c0	1.20E-13	1.782524616	up	[J]	Translation, ribosomal structure and biogenesis	Cellular Component: plastid small ribosomal subunit (GO:0000312);; Molecular Function: RNA binding (GO:0003723);; Molecular Function: structural constituent of ribosome (GO:0003735);; Cellular Component: chloroplast thylakoid (GO:0009534);; Cellular Component: chloroplast stroma (GO:0009570);; Cellular Component: chloroplast envelope (GO:0009941);; Cellular Component: cytosolic small ribosomal su…	K02961|1e-52|pop:POPTR_705737|hypothetical protein	30S ribosomal protein S17, chloroplastic (Precursor) GN=RPS17 OS=Arabidopsis thaliana (Mouse-ear cress) PE=2 SV=1	Predicted protein GN=POPTRDRAFT_705737 OS=Populus trichocarpa (Western balsam poplar) PE=3 SV=1	predicted protein [Populus trichocarpa]	PREDICTED: Glycine max rho guanine nucleotide exchange factor 8-like (LOC100789205), mRNA
c52381.graph_c1	3.61E-12	1.944655993	up	[P]	Inorganic ion transport and metabolism	Molecular Function: catalytic activity (GO:0003824);; Molecular Function: ion channel activity (GO:0005216);; Biological Process: metabolic process (GO:0008152);; Cellular Component: plastid (GO:0009536);; Biological Process: cellular process (GO:0009987);; Cellular Component: membrane (GO:0016020);; Biological Process: single-organism transport (GO:0044765);; Molecular Function: organic cyclic c…	--	Chloride channel protein CLC-e OS=Arabidopsis thaliana (Mouse-ear cress) PE=2 SV=2	Chloride channel protein CLC-e GN=TRIUR3_20484 OS=Triticum urartu (Red wild einkorn) PE=4 SV=1	Chloride channel protein CLC-e [Triticum urartu]	Oryza sativa Japonica Group Os01g0704700 (Os01g0704700) mRNA, complete cds
c43616.graph_c0	3.38E-06	1.570264689	up	--	--	--	--	Copper transport protein CCH GN=CCH OS=Arabidopsis thaliana (Mouse-ear cress) PE=1 SV=1	Uncharacterized protein GN=F775_23902 OS=Aegilops tauschii (Tausch's goatgrass) PE=4 SV=1	hypothetical protein F775_23902 [Aegilops tauschii]	--
c46202.graph_c0	1.44E-14	-2.662197515	down	--	--	Cellular Component: cytoplasmic membrane-bounded vesicle (GO:0016023);;	--	Leucine-rich repeat extensin-like protein 6 (Precursor) GN=LRX6 OS=Arabidopsis thaliana (Mouse-ear cress) PE=2 SV=1	Putative uncharacterized protein Sb01g005300 GN=Sb01g005300 OS=Sorghum bicolor (Sorghum) PE=4 SV=1	hypothetical protein SORBIDRAFT_01g005300 [Sorghum bicolor]	Phyllostachys edulis cDNA clone: bphyem201a23, full insert sequence
c44874.graph_c3	3.29E-08	-1.379887154	down	--	--	Molecular Function: iron ion binding (GO:0005506);; Biological Process: fatty acid metabolic process (GO:0006631);; Molecular Function: electron carrier activity (GO:0009055);; Cellular Component: membrane (GO:0016020);; Molecular Function: alkane 1-monooxygenase activity (GO:0018685);; Molecular Function: oxygen binding (GO:0019825);; Molecular Function: heme binding (GO:0020037);; Biological Pr…	--	Cytochrome P450 86A2 OS=Arabidopsis thaliana (Mouse-ear cress) PE=2 SV=1	Uncharacterized protein GN=OB04G28530 OS=Oryza brachyantha PE=3 SV=1	putative cytochrome P450 superfamily protein [Zea mays]	TSA: Triticum turgidum UCW_Tt-k35_contig_11741 transcribed RNA sequence
c26783.graph_c0	0.004726025	-1.711662806	down	--	--	--	--	--	Putative uncharacterized protein OS=Vitis vinifera (Grape) PE=4 SV=1	PREDICTED: uncharacterized protein LOC100855263 [Vitis vinifera]	--
c53375.graph_c0	0.000497102	1.047107933	up	[L]	Replication, recombination and repair	Molecular Function: DNA binding (GO:0003677);; Molecular Function: RNA binding (GO:0003723);; Molecular Function: RNA-directed DNA polymerase activity (GO:0003964);; Molecular Function: aspartic-type endopeptidase activity (GO:0004190);; Biological Process: RNA-dependent DNA replication (GO:0006278);; Biological Process: DNA recombination (GO:0006310);; Biological Process: proteolysis (GO:0006508…	--	RNA-directed DNA polymerase homolog OS=Oenothera berteriana (Bertero&apos;s evening primrose) PE=4 SV=1	Uncharacterized protein GN=PRUPE_ppa015000mg OS=Prunus persica (Peach) PE=4 SV=1	hypothetical protein PRUPE_ppa015000mg [Prunus persica]	A.comosus DNA for Ty3/gypsy LTR retrotransposon, dispersed repeat element dea1
c41706.graph_c0	0	-2.077336936	down	--	--	--	--	Protein GOS9 GN=OSJNBa0033B09.25 OS=Oryza sativa subsp. japonica (Rice) PE=2 SV=1	Jacalin-like lectin OS=Ananas comosus (Pineapple) PE=2 SV=1	jacalin-like lectin [Ananas comosus]	Ananas comosus jacalin-like lectin mRNA, complete cds
c43352.graph_c0	7.25E-09	-3.775035065	down	--	--	Molecular Function: peroxidase activity (GO:0004601);; Biological Process: response to oxidative stress (GO:0006979);; Cellular Component: cytoplasmic membrane-bounded vesicle (GO:0016023);; Molecular Function: heme binding (GO:0020037);; Molecular Function: metal ion binding (GO:0046872);; Biological Process: oxidation-reduction process (GO:0055114);;	--	Peroxidase 52 (Precursor) GN=K18I23.14 OS=Arabidopsis thaliana (Mouse-ear cress) PE=2 SV=1	Uncharacterized protein GN=Si030541m.g OS=Setaria italica (Foxtail millet) PE=3 SV=1	PREDICTED: cationic peroxidase 1-like [Setaria italica]	PREDICTED: Setaria italica cationic peroxidase 1-like (LOC101779151), mRNA
c38262.graph_c1	1.62E-14	-3.582179812	down	--	--	--	--	--	Predicted protein GN=POPTRDRAFT_558806 OS=Populus trichocarpa (Western balsam poplar) PE=4 SV=1	predicted protein [Populus trichocarpa]	--
c47987.graph_c0	0.000376829	1.095216809	up	[G]	Carbohydrate transport and metabolism	Cellular Component: mitochondrion (GO:0005739);; Biological Process: metabolic process (GO:0008152);; Cellular Component: chloroplast (GO:0009507);; Molecular Function: isomerase activity (GO:0016853);;	--	Lysine-rich arabinogalactan protein 19 (Precursor) GN=AGP19 OS=Arabidopsis thaliana (Mouse-ear cress) PE=2 SV=2	Uncharacterized protein OS=Musa acuminata subsp. malaccensis (Wild banana) PE=4 SV=1	PREDICTED: uncharacterized protein LOC101770094 [Setaria italica]	Oryza brachyantha chromosome 11
c33584.graph_c0	0.003657808	-4.144347703	down	--	--	Cellular Component: plastid (GO:0009536);;	--	--	Putative uncharacterized protein Sb10g008410 GN=Sb10g008410 OS=Sorghum bicolor (Sorghum) PE=4 SV=1	hypothetical protein SORBIDRAFT_10g008410 [Sorghum bicolor]	Hordeum vulgare subsp. vulgare mRNA for predicted protein, complete cds, clone: NIASHv2108K22
c37334.graph_c0	0.000118972	-1.234349622	down	--	--	--	--	Formin-like protein 14 GN=FH14 OS=Arabidopsis thaliana (Mouse-ear cress) PE=3 SV=3	Uncharacterized protein GN=Si031615m.g OS=Setaria italica (Foxtail millet) PE=4 SV=1	PREDICTED: uncharacterized protein LOC101779667 [Setaria italica]	--
c45125.graph_c0	5.91E-13	2.15223177	up	[O]	Posttranslational modification, protein turnover, chaperones	Cellular Component: nucleus (GO:0005634);; Molecular Function: electron carrier activity (GO:0009055);; Molecular Function: protein disulfide oxidoreductase activity (GO:0015035);; Cellular Component: cytoplasmic membrane-bounded vesicle (GO:0016023);; Biological Process: electron transport chain (GO:0022900);; Biological Process: cell redox homeostasis (GO:0045454);;	--	Glutaredoxin-C1 OS=Oryza sativa subsp. japonica (Rice) PE=3 SV=1	Uncharacterized protein OS=Oryza glaberrima (African rice) PE=4 SV=1	Os01g0368900 [Oryza sativa Japonica Group]	TSA: Triticum turgidum UCW_Tt-k35_contig_75092 transcribed RNA sequence
c45752.graph_c2	0.00032257	1.290101713	up	--	--	--	--	Mulatexin (Precursor) OS=Morus alba (White mulberry) PE=1 SV=2	Uncharacterized protein (Fragment) GN=OB02G33500 OS=Oryza brachyantha PE=4 SV=1	hypothetical protein EMIHUDRAFT_117666 [Emiliania huxleyi CCMP1516]	--
c48546.graph_c0	0.001419668	1.013122097	up	[K]	Transcription	Molecular Function: plastid sigma factor activity (GO:0001053);; Molecular Function: DNA binding (GO:0003677);; Molecular Function: sequence-specific DNA binding transcription factor activity (GO:0003700);; Molecular Function: DNA-directed RNA polymerase activity (GO:0003899);; Molecular Function: protein binding (GO:0005515);; Cellular Component: mitochondrion (GO:0005739);; Biological Process: …	--	RNA polymerase sigma factor sigB (Precursor) GN=At1g08540 OS=Arabidopsis thaliana (Mouse-ear cress) PE=2 SV=2	Uncharacterized protein OS=Musa acuminata subsp. malaccensis (Wild banana) PE=4 SV=1	PREDICTED: RNA polymerase sigma factor rpoD-like [Vitis vinifera]	PREDICTED: Vitis vinifera RNA polymerase sigma factor rpoD-like (LOC100243819), mRNA
c28604.graph_c1	0.000198408	1.584469838	up	--	--	--	--	--	--	--	Bathycoccus prasinos genomic : Chromosome_1
c41332.graph_c1	9.94E-07	1.276530329	up	--	--	--	--	--	Ribonucleoprotein, chloroplast, putative GN=RCOM_1355620 OS=Ricinus communis (Castor bean) PE=4 SV=1	ribonucleoprotein, chloroplast, putative [Ricinus communis]	--
c40519.graph_c0	0.000495345	-1.146743997	down	--	--	Molecular Function: copper ion binding (GO:0005507);; Molecular Function: electron carrier activity (GO:0009055);; Cellular Component: anchored component of membrane (GO:0031225);; Biological Process: single-organism cellular process (GO:0044763);;	--	Early nodulin-like protein 3 (Precursor) GN=At5g25090 OS=Arabidopsis thaliana (Mouse-ear cress) PE=1 SV=2	Uncharacterized protein OS=Musa acuminata subsp. malaccensis (Wild banana) PE=4 SV=1	Early nodulin-like protein 15, putative [Theobroma cacao]	TSA: Prunus avium Pa_03313 transcribed RNA sequence
c45431.graph_c1	9.51E-05	-1.38277581	down	[O]	Posttranslational modification, protein turnover, chaperones	Biological Process: metabolic process (GO:0008152);; Biological Process: response to cytokinin (GO:0009735);; Molecular Function: amino acid binding (GO:0016597);;	--	--	cDNA clone:001-113-G09, full insert sequence OS=Oryza sativa subsp. japonica (Rice) PE=2 SV=1	Os03g0413100 [Oryza sativa Japonica Group]	Oryza sativa Japonica Group OsACR7 mRNA for ACT-domain repeat protein 7, complete cds
c40446.graph_c0	0.000554226	-1.390701397	down	--	--	--	--	--	Putative uncharacterized protein OS=Zea mays (Maize) PE=4 SV=1	PREDICTED: uncharacterized protein LOC101784826 [Setaria italica]	--
c50210.graph_c0	2.00E-05	1.333475772	up	--	--	Cellular Component: chloroplast thylakoid membrane (GO:0009535);; Cellular Component: chloroplast envelope (GO:0009941);; Biological Process: carotenoid biosynthetic process (GO:0016117);;	--	Heme-binding-like protein At3g10130, chloroplastic (Precursor) GN=At3g10130 OS=Arabidopsis thaliana (Mouse-ear cress) PE=1 SV=1	Uncharacterized protein OS=Musa acuminata subsp. malaccensis (Wild banana) PE=4 SV=1	hypothetical protein OsI_23588 [Oryza sativa Indica Group]	Phyllostachys edulis cDNA clone: bphylf045a21, full insert sequence
c54771.graph_c0	4.97E-07	-2.168958516	down	--	--	Cellular Component: plastid (GO:0009536);;	--	--	Uncharacterized protein GN=BRADI2G43520 OS=Brachypodium distachyon (Purple false brome) PE=4 SV=1	PREDICTED: 3&apos;-N-debenzoyl-2&apos;-deoxytaxol N-benzoyltransferase-like [Brachypodium distachyon]	PREDICTED: Brachypodium distachyon 3'-N-debenzoyl-2'-deoxytaxol N-benzoyltransferase-like (LOC100827162), mRNA
c42834.graph_c0	2.25E-07	1.474968138	up	--	--	Biological Process: pentose-phosphate shunt (GO:0006098);; Biological Process: rRNA processing (GO:0006364);; Biological Process: unsaturated fatty acid biosynthetic process (GO:0006636);; Biological Process: response to cold (GO:0009409);; Cellular Component: chloroplast thylakoid membrane (GO:0009535);; Cellular Component: chloroplast thylakoid lumen (GO:0009543);; Cellular Component: chloropla…	--	Thylakoid lumenal 16.5 kDa protein, chloroplastic (Precursor) GN=At4g02530 OS=Arabidopsis thaliana (Mouse-ear cress) PE=1 SV=3	Uncharacterized protein OS=Musa acuminata subsp. malaccensis (Wild banana) PE=4 SV=1	Os06g0705100 [Oryza sativa Japonica Group]	PREDICTED: Vitis vinifera thylakoid lumenal 16.5 kDa protein, chloroplastic-like, transcript variant 2 (LOC100257780), mRNA
c50651.graph_c4	0.001027285	-1.010350161	down	[K]	Transcription	Molecular Function: transcription regulatory region sequence-specific DNA binding (GO:0000976);; Molecular Function: sequence-specific DNA binding transcription factor activity (GO:0003700);; Cellular Component: nucleus (GO:0005634);; Biological Process: regulation of transcription, DNA-templated (GO:0006355);;	--	Homeobox-leucine zipper protein HOX20 GN=OSJNBb0092C08.26 OS=Oryza sativa subsp. japonica (Rice) PE=2 SV=1	Uncharacterized protein OS=Oryza glaberrima (African rice) PE=3 SV=1	hox20, partial [Oryza sativa Indica Group]	Oryza sativa Indica Group hox20 (hox20) mRNA, partial cds
c53308.graph_c0	3.57E-10	1.630889158	up	[H]	Coenzyme transport and metabolism	Molecular Function: cation binding (GO:0043169);; Molecular Function: carboxylic ester hydrolase activity (GO:0052689);; Biological Process: quinone biosynthetic process (GO:1901663);;	--	2-succinyl-6-hydroxy-2,4-cyclohexadiene-1-carboxylate synthase (Precursor) GN=T6L1.7/T6L1.8 OS=Arabidopsis thaliana (Mouse-ear cress) PE=2 SV=2	Uncharacterized protein GN=BRADI3G47067 OS=Brachypodium distachyon (Purple false brome) PE=3 SV=1	Menaquinone biosynthesis protein, putative isoform 1 [Theobroma cacao]	TSA: Triticum urartu UCW_Tu-k51_contig_23491 transcribed RNA sequence
c44295.graph_c0	1.18E-14	1.880654295	up	--	--	Cellular Component: plastid (GO:0009536);;	--	Uncharacterized protein ycf54 GN=ycf54 OS=Porphyra purpurea (Red seaweed) PE=3 SV=1	Expressed protein GN=LOC_Os03g21370 OS=Oryza sativa subsp. japonica (Rice) PE=2 SV=1	expressed protein [Oryza sativa Japonica Group]	Phyllostachys edulis cDNA clone: bphylf003j04, full insert sequence
c40071.graph_c0	0	2.56529413	up	--	--	Molecular Function: actin binding (GO:0003779);; Cellular Component: nucleus (GO:0005634);; Cellular Component: plasma membrane (GO:0005886);; Biological Process: cytoskeleton organization (GO:0007010);; Biological Process: response to nematode (GO:0009624);; Biological Process: response to abscisic acid (GO:0009737);; Molecular Function: high affinity secondary active ammonium transmembrane tran…	--	Ammonium transporter 1 member 3 GN=AMT1-3 OS=Solanum lycopersicum (Tomato) PE=2 SV=1	Ammonium transporter, putative GN=RCOM_0612070 OS=Ricinus communis (Castor bean) PE=4 SV=1	ammonium transporter, putative [Ricinus communis]	TSA: Prunus avium Pa_02136 transcribed RNA sequence
c48706.graph_c0	3.47E-12	1.733756583	up	[MG]	--	Molecular Function: nucleotide binding (GO:0000166);; Molecular Function: sulfotransferase activity (GO:0008146);; Molecular Function: zinc ion binding (GO:0008270);; Cellular Component: chloroplast (GO:0009507);; Biological Process: cellular response to phosphate starvation (GO:0016036);; Biological Process: galactolipid biosynthetic process (GO:0019375);; Biological Process: sulfolipid biosynth…	K06118|0.0|sbi:SORBI_09g019100|hypothetical protein	UDP-sulfoquinovose synthase, chloroplastic (Precursor) GN=SQD1 OS=Arabidopsis thaliana (Mouse-ear cress) PE=1 SV=1	Uncharacterized protein GN=PGSC0003DMG400019063 OS=Solanum tuberosum (Potato) PE=4 SV=1	UDP-sulfoquinovose synthase [Solanum lycopersicum]	Oryza sativa Japonica Group cDNA clone:J013002O14, full insert sequence
c52837.graph_c0	0.002641066	1.015207952	up	[J]	Translation, ribosomal structure and biogenesis	Molecular Function: aminoacyl-tRNA editing activity (GO:0002161);; Molecular Function: nucleic acid binding (GO:0003676);; Molecular Function: alanine-tRNA ligase activity (GO:0004813);; Molecular Function: leucine-tRNA ligase activity (GO:0004823);; Molecular Function: ATP binding (GO:0005524);; Cellular Component: mitochondrion (GO:0005739);; Biological Process: rRNA processing (GO:0006364);; B…	K01869|0.0|sbi:SORBI_03g007890|hypothetical protein	Valine--tRNA ligase GN=VALRS OS=Arabidopsis thaliana (Mouse-ear cress) PE=2 SV=2	Uncharacterized protein OS=Musa acuminata subsp. malaccensis (Wild banana) PE=3 SV=1	hypothetical protein SORBIDRAFT_03g007890 [Sorghum bicolor]	TSA: Triticum aestivum TA_RNA_024349 transcribed RNA sequence
c53813.graph_c0	0.002471416	-1.213563226	down	--	--	Cellular Component: extracellular region (GO:0005576);;	--	GDSL esterase/lipase At2g04570 (Precursor) GN=At2g04570 OS=Arabidopsis thaliana (Mouse-ear cress) PE=2 SV=1	Uncharacterized protein OS=Musa acuminata subsp. malaccensis (Wild banana) PE=4 SV=1	zinc finger protein, putative [Ricinus communis]	Oryza sativa Japonica Group Os02g0189200 (Os02g0189200) mRNA, partial cds >gi|32993776|dbj|AK108567.1| Oryza sativa Japonica Group cDNA clone:002-145-C12, full insert sequence
c49987.graph_c0	2.52E-06	1.319322937	up	[GEPR]	--	Biological Process: ion transport (GO:0006811);; Cellular Component: integral component of membrane (GO:0016021);; Molecular Function: transmembrane transporter activity (GO:0022857);; Cellular Component: chloroplast membrane (GO:0031969);; Biological Process: transmembrane transport (GO:0055085);;	--	Probable anion transporter 4, chloroplastic (Precursor) OS=Oryza sativa subsp. japonica (Rice) PE=2 SV=1	Uncharacterized protein OS=Musa acuminata subsp. malaccensis (Wild banana) PE=4 SV=1	PREDICTED: probable anion transporter 4, chloroplastic-like [Brachypodium distachyon]	PREDICTED: Setaria italica probable anion transporter 4, chloroplastic-like (LOC101771551), mRNA
c42864.graph_c0	0	-2.288458097	down	--	--	Cellular Component: photosystem II (GO:0009523);; Cellular Component: chloroplast thylakoid membrane (GO:0009535);; Biological Process: photosynthetic electron transport in photosystem II (GO:0009772);; Cellular Component: integral component of membrane (GO:0016021);; Molecular Function: chlorophyll binding (GO:0016168);; Biological Process: protein-chromophore linkage (GO:0018298);; Cellular Com…	K02705|0.0|sbi:SobiCp008|psbC	Photosystem II CP43 chlorophyll apoprotein (Precursor) GN=psbC OS=Chloranthus spicatus (Chulantree) PE=3 SV=1	Photosystem II CP43 chlorophyll apoprotein (Fragment) GN=psbC OS=Puya laxa PE=4 SV=1	photosystem II CP43 chlorophyll apoprotein, partial [Pitcairnia feliciana]	Elaeis guineensis chloroplast, complete genome
c40078.graph_c0	0.000948255	-1.704432651	down	--	--	--	--	ABA-inducible protein PHV A1 GN=HVA1 OS=Hordeum vulgare (Barley) PE=2 SV=1	Uncharacterized protein GN=BRADI2G18100 OS=Brachypodium distachyon (Purple false brome) PE=4 SV=1	PREDICTED: late embryogenesis abundant protein, group 3-like isoform 2 [Brachypodium distachyon]	TSA: Triticum turgidum UCW_Tt-k25_contig_40744_merged transcribed RNA sequence
c28047.graph_c0	9.70E-14	1.820874789	up	--	--	Biological Process: root morphogenesis (GO:0010015);; Biological Process: regulation of hormone levels (GO:0010817);; Biological Process: cellular component organization (GO:0016043);; Biological Process: cell growth (GO:0016049);; Biological Process: primary metabolic process (GO:0044238);; Biological Process: single-organism transport (GO:0044765);; Biological Process: cellular developmental pr…	--	14 kDa proline-rich protein DC2.15 (Precursor) OS=Daucus carota (Carrot) PE=2 SV=1	Putative 14 kDa proline-rich protein DC2.15 OS=Wolffia arrhiza (Rootless water meal) PE=2 SV=1	putative 14 kDa proline-rich protein DC2.15 [Wolffia arrhiza]	PREDICTED: Cucumis sativus 14 kDa proline-rich protein DC2.15-like (LOC101217924), mRNA
c27768.graph_c0	1.26E-05	3.987242858	up	--	--	Cellular Component: cytoplasmic membrane-bounded vesicle (GO:0016023);; Molecular Function: hydrolase activity (GO:0016787);;	--	GDSL esterase/lipase At5g45910 (Precursor) GN=At5g45910 OS=Arabidopsis thaliana (Mouse-ear cress) PE=2 SV=1	Uncharacterized protein GN=BRADI2G06990 OS=Brachypodium distachyon (Purple false brome) PE=4 SV=1	PREDICTED: GDSL esterase/lipase At1g28600-like [Brachypodium distachyon]	Oryza sativa Japonica Group Os01g0216300 (Os01g0216300) mRNA, complete cds >gi|32992766|dbj|AK107557.1| Oryza sativa Japonica Group cDNA clone:002-130-B05, full insert sequence
c45466.graph_c0	1.07E-10	1.674928754	up	--	--	Biological Process: maltose metabolic process (GO:0000023);; Biological Process: pentose-phosphate shunt (GO:0006098);; Cellular Component: chloroplast stroma (GO:0009570);; Biological Process: chloroplast relocation (GO:0009902);; Biological Process: thylakoid membrane organization (GO:0010027);; Biological Process: starch biosynthetic process (GO:0019252);; Biological Process: isopentenyl dipho…	--	--	B0616E02-H0507E05.5 protein GN=B0616E02-H0507E05.5 OS=Oryza sativa (Rice) PE=2 SV=1	B0616E02-H0507E05.5 [Oryza sativa Indica Group]	TSA: Triticum turgidum UCW_Tt-k45_contig_75512 transcribed RNA sequence
c50579.graph_c0	1.94E-11	1.878021905	up	--	--	Molecular Function: calcium ion binding (GO:0005509);; Biological Process: pentose-phosphate shunt (GO:0006098);; Biological Process: rRNA processing (GO:0006364);; Cellular Component: chloroplast thylakoid lumen (GO:0009543);; Cellular Component: photosystem II oxygen evolving complex (GO:0009654);; Biological Process: plastid organization (GO:0009657);; Biological Process: stomatal complex morp…	K02717|1e-45|vvi:100259776|PSBP2	PsbP-like protein 1, chloroplastic (Precursor) GN=PPL1 OS=Arabidopsis thaliana (Mouse-ear cress) PE=1 SV=1	Putative uncharacterized protein GN=VIT_13s0019g00260 OS=Vitis vinifera (Grape) PE=2 SV=1	PREDICTED: putative oxygen evolving enhancer protein [Vitis vinifera]	Hordeum vulgare subsp. vulgare mRNA for predicted protein, complete cds, clone: NIASHv2035N08
c41174.graph_c0	6.37E-12	1.626767566	up	[C]	Energy production and conversion	Biological Process: MAPK cascade (GO:0000165);; Cellular Component: plasma membrane (GO:0005886);; Biological Process: pentose-phosphate shunt (GO:0006098);; Biological Process: rRNA processing (GO:0006364);; Biological Process: protein targeting to membrane (GO:0006612);; Molecular Function: ubiquinol-cytochrome-c reductase activity (GO:0008121);; Biological Process: response to cold (GO:0009409…	K02636|1e-132|osa:4343570|Os07g0556200	Cytochrome b6-f complex iron-sulfur subunit, chloroplastic (Precursor) GN=OSJNBa0058I18.25 OS=Oryza sativa subsp. japonica (Rice) PE=1 SV=1	Cytochrome b6-f complex iron-sulfur subunit GN=Os07g0556200 OS=Oryza sativa subsp. japonica (Rice) PE=2 SV=1	Os07g0556200 [Oryza sativa Japonica Group]	Panax ginseng clone PG6L-3 photosynthetic electron transfer-like protein mRNA, complete cds
c30509.graph_c0	0	7.258481482	up	--	--	--	--	--	ORF124 OS=Pinus koraiensis (Korean pine) PE=4 SV=1	ORF124 [Pinus koraiensis]	TSA: Spraguea lophii Contig_26627_c0_seq1 transcribed RNA sequence
c51488.graph_c1	1.44E-06	1.346896733	up	[M]	Cell wall/membrane/envelope biogenesis	Biological Process: pentose-phosphate shunt (GO:0006098);; Cellular Component: chloroplast stroma (GO:0009570);; Cellular Component: chloroplast envelope (GO:0009941);; Biological Process: leaf morphogenesis (GO:0009965);; Biological Process: thylakoid membrane organization (GO:0010027);; Biological Process: carotenoid biosynthetic process (GO:0016117);; Molecular Function: oxidoreductase activit…	--	Proline-rich receptor-like protein kinase PERK9 GN=PERK9 OS=Arabidopsis thaliana (Mouse-ear cress) PE=2 SV=1	Putative uncharacterized protein GN=VIT_09s0018g01610 OS=Vitis vinifera (Grape) PE=4 SV=1	PREDICTED: uncharacterized protein LOC100263834 [Vitis vinifera]	PREDICTED: Brachypodium distachyon uncharacterized LOC100834027 (LOC100834027), mRNA
c39257.graph_c0	1.06E-08	-2.046147829	down	--	--	Cellular Component: membrane (GO:0016020);;	--	--	Uncharacterized protein GN=Si000931m.g OS=Setaria italica (Foxtail millet) PE=4 SV=1	PREDICTED: uncharacterized protein LOC101778420 [Setaria italica]	PREDICTED: Brachypodium distachyon uncharacterized LOC100844352 (LOC100844352), mRNA
c48652.graph_c0	0.001947436	2.398935338	up	--	--	Biological Process: response to chitin (GO:0010200);; Biological Process: cellular response to hypoxia (GO:0071456);;	--	--	Uncharacterized protein OS=Musa acuminata subsp. malaccensis (Wild banana) PE=4 SV=1	PREDICTED: uncharacterized protein LOC100846517 [Brachypodium distachyon]	--
c41604.graph_c0	9.48E-07	1.286851799	up	[J]	Translation, ribosomal structure and biogenesis	Molecular Function: RNA binding (GO:0003723);; Molecular Function: structural constituent of ribosome (GO:0003735);; Cellular Component: mitochondrion (GO:0005739);; Cellular Component: ribosome (GO:0005840);; Biological Process: pentose-phosphate shunt (GO:0006098);; Biological Process: rRNA processing (GO:0006364);; Biological Process: translation (GO:0006412);; Cellular Component: chloroplast …	K02945|0.0|rcu:RCOM_1002410|tex protein-relatedtranscription accessory protein, putative	30S ribosomal protein S1, chloroplastic (Precursor) GN=RPS1 OS=Spinacia oleracea (Spinach) PE=1 SV=1	Ribosomal protein S4 GN=RPS4 OS=Musa acuminata AAA Group (dessert banana) PE=2 SV=1	ribosomal protein S4 [Musa acuminata AAA Group]	Musa acuminata AAA Group ribosomal protein S4 (RPS4) mRNA, complete cds
c43924.graph_c0	0.002262072	1.873144021	up	--	--	Molecular Function: translation initiation factor activity (GO:0003743);; Cellular Component: cytoplasm (GO:0005737);; Biological Process: translational initiation (GO:0006413);; Biological Process: mRNA modification (GO:0016556);;	--	--	Uncharacterized protein OS=Zea mays (Maize) PE=2 SV=1	uncharacterized protein LOC100272691 [Zea mays]	Zea mays uncharacterized LOC100272691 (LOC100272691), mRNA >gi|194700201|gb|BT039180.1| Zea mays full-length cDNA clone ZM_BFb0383E17 mRNA, complete cds
c46226.graph_c0	2.10E-10	1.612214652	up	--	--	Biological Process: response to oxidative stress (GO:0006979);; Cellular Component: chloroplast thylakoid membrane (GO:0009535);; Biological Process: thylakoid membrane organization (GO:0010027);; Biological Process: isopentenyl diphosphate biosynthetic process, methylerythritol 4-phosphate pathway (GO:0019288);; Biological Process: cellular cation homeostasis (GO:0030003);; Biological Process: d…	--	--	Uncharacterized protein OS=Musa acuminata subsp. malaccensis (Wild banana) PE=4 SV=1	predicted protein [Hordeum vulgare subsp. vulgare]	Vitis vinifera contig VV78X180845.40, whole genome shotgun sequence
c53206.graph_c0	0.000120987	1.438992465	up	[P]	Inorganic ion transport and metabolism	Cellular Component: mitochondrion (GO:0005739);; Cellular Component: membrane (GO:0016020);; Biological Process: single-organism cellular process (GO:0044763);;	--	S-type anion channel SLAH3 GN=SLAH3 OS=Arabidopsis thaliana (Mouse-ear cress) PE=1 SV=1	Uncharacterized protein OS=Musa acuminata subsp. malaccensis (Wild banana) PE=4 SV=1	PREDICTED: S-type anion channel SLAH3-like [Vitis vinifera]	TSA: Triticum urartu UCW_Tu-k51_contig_5994 transcribed RNA sequence
c46687.graph_c0	7.75E-07	1.430675321	up	[QR]	--	Molecular Function: methyltransferase activity (GO:0008168);; Cellular Component: plastoglobule (GO:0010287);; Biological Process: methylation (GO:0032259);; Biological Process: response to karrikin (GO:0080167);;	--	Uncharacterized methyltransferase At2g41040, chloroplastic (Precursor) GN=At2g41040 OS=Arabidopsis thaliana (Mouse-ear cress) PE=1 SV=1	Uncharacterized protein OS=Musa acuminata subsp. malaccensis (Wild banana) PE=4 SV=1	hypothetical protein SORBIDRAFT_10g025400 [Sorghum bicolor]	Oryza sativa (indica cultivar-group) cDNA clone:OSIGCSA052F11, full insert sequence
c42503.graph_c0	7.53E-06	1.860633195	up	[J]	Translation, ribosomal structure and biogenesis	Cellular Component: plastid (GO:0009536);;	--	Vegetative cell wall protein gp1 (Precursor) GN=GP1 OS=Chlamydomonas reinhardtii (Chlamydomonas smithii) PE=2 SV=1	Uncharacterized protein GN=PGSC0003DMG400018255 OS=Solanum tuberosum (Potato) PE=4 SV=1	PREDICTED: uncharacterized protein LOC101304796 [Fragaria vesca subsp. vesca]	PREDICTED: Fragaria vesca subsp. vesca uncharacterized LOC101304796 (LOC101304796), mRNA
c48406.graph_c0	0.000107156	1.240480163	up	[G]	Carbohydrate transport and metabolism	Molecular Function: phosphoglycerate mutase activity (GO:0004619);; Cellular Component: plastid (GO:0009536);;	--	--	Phosphoglycerate mutase, putative GN=RCOM_0936490 OS=Ricinus communis (Castor bean) PE=4 SV=1	phosphoglycerate mutase, putative [Ricinus communis]	Phyllostachys edulis cDNA clone: bphylf050n04, full insert sequence
c45188.graph_c0	4.48E-06	-1.384300708	down	--	--	Molecular Function: polygalacturonase activity (GO:0004650);; Cellular Component: mitochondrion (GO:0005739);; Biological Process: zinc ion transport (GO:0006829);; Biological Process: microsporogenesis (GO:0009556);; Biological Process: plant-type cell wall modification (GO:0009827);; Biological Process: pollen tube growth (GO:0009860);; Biological Process: pollen exine formation (GO:0010584);; …	--	Polygalacturonase QRT3 (Precursor) GN=QRT3 OS=Arabidopsis thaliana (Mouse-ear cress) PE=2 SV=1	OSJNBa0070C17.16 protein GN=OSJNBa0070C17.16 OS=Oryza sativa subsp. japonica (Rice) PE=2 SV=2	OSJNBa0070C17.16 [Oryza sativa Japonica Group]	Sorghum bicolor hypothetical protein, mRNA
c44684.graph_c0	1.62E-09	1.544542779	up	--	--	Cellular Component: chloroplast (GO:0009507);;	--	--	Putative uncharacterized protein GN=RCOM_0346870 OS=Ricinus communis (Castor bean) PE=4 SV=1	PREDICTED: uncharacterized protein LOC100805720 [Glycine max]	Sorghum bicolor hypothetical protein, mRNA
c48535.graph_c1	5.63E-05	1.174443326	up	[R]	General function prediction only	Cellular Component: mitochondrion (GO:0005739);; Molecular Function: RNA methyltransferase activity (GO:0008173);; Biological Process: chloroplast organization (GO:0009658);; Biological Process: tRNA methylation (GO:0030488);; Biological Process: protein targeting to chloroplast (GO:0045036);; Molecular Function: iron-sulfur cluster binding (GO:0051536);; Biological Process: rRNA base methylation…	K06941|0.0|osa:4326401|Os01g0973400	--	Putative uncharacterized protein GN=OsI_05406 OS=Oryza sativa subsp. indica (Rice) PE=2 SV=1	hypothetical protein OsI_05406 [Oryza sativa Indica Group]	Oryza sativa Japonica Group Os01g0973400 (Os01g0973400) mRNA, complete cds
c45234.graph_c0	0	2.118732499	up	--	--	Biological Process: sulfur amino acid metabolic process (GO:0000096);; Molecular Function: protein binding (GO:0005515);; Biological Process: pentose-phosphate shunt (GO:0006098);; Biological Process: rRNA processing (GO:0006364);; Biological Process: glycine catabolic process (GO:0006546);; Biological Process: unsaturated fatty acid biosynthetic process (GO:0006636);; Biological Process: phospha…	K09839|0.0|vvi:100257865|hypothetical protein LOC100257865	Violaxanthin de-epoxidase, chloroplastic (Precursor) OS=Arabidopsis thaliana (Mouse-ear cress) PE=1 SV=1	Putative uncharacterized protein GN=VIT_04s0043g01010 OS=Vitis vinifera (Grape) PE=4 SV=1	PREDICTED: violaxanthin de-epoxidase, chloroplastic [Vitis vinifera]	Zingiber officinale violaxanthin de-epoxidase mRNA, complete cds
c42878.graph_c0	0.000160143	1.099299988	up	--	--	Molecular Function: protein binding (GO:0005515);; Biological Process: response to sucrose (GO:0009744);; Biological Process: response to fructose (GO:0009750);; Molecular Function: kinase activity (GO:0016301);; Biological Process: cellular response to nitrogen levels (GO:0043562);;	K07199|1e-114|sbi:SORBI_09g024060|hypothetical protein	SNF1-related protein kinase regulatory subunit beta-1 GN=KINB1 OS=Arabidopsis thaliana (Mouse-ear cress) PE=1 SV=1	Putative uncharacterized protein Sb09g024060 GN=Sb09g024060 OS=Sorghum bicolor (Sorghum) PE=4 SV=1	hypothetical protein SORBIDRAFT_09g024060 [Sorghum bicolor]	TSA: Triticum urartu UCW_Tu-k45_contig_10405_merged transcribed RNA sequence
c8674.graph_c0	0	-5.412971125	down	--	--	Cellular Component: extracellular region (GO:0005576);; Biological Process: glucuronoxylan metabolic process (GO:0010413);; Cellular Component: cytoplasmic membrane-bounded vesicle (GO:0016023);; Biological Process: xylan biosynthetic process (GO:0045492);;	--	Vegetative cell wall protein gp1 (Precursor) GN=GP1 OS=Chlamydomonas reinhardtii (Chlamydomonas smithii) PE=2 SV=1	Uncharacterized protein GN=Si039186m.g OS=Setaria italica (Foxtail millet) PE=4 SV=1	PREDICTED: galactose oxidase-like [Setaria italica]	Sorghum bicolor hypothetical protein, mRNA
c39772.graph_c0	5.74E-05	-2.136095567	down	--	--	Cellular Component: membrane (GO:0016020);;	--	--	Uncharacterized protein OS=Musa acuminata subsp. malaccensis (Wild banana) PE=4 SV=1	PREDICTED: uncharacterized protein LOC101785245 [Setaria italica]	PREDICTED: Brachypodium distachyon uncharacterized LOC100830766 (LOC100830766), mRNA
c43101.graph_c0	2.78E-08	1.416619154	up	--	--	--	--	--	Uncharacterized protein OS=Hevea brasiliensis (Para rubber tree) PE=4 SV=1	PREDICTED: uncharacterized protein LOC100266350 [Vitis vinifera]	Oryza sativa Japonica Group Os05g0188100 (Os05g0188100) mRNA, complete cds
c43993.graph_c0	0.000170973	1.09481638	up	[J]	Translation, ribosomal structure and biogenesis	Molecular Function: RNA binding (GO:0003723);; Molecular Function: structural constituent of ribosome (GO:0003735);; Cellular Component: ribosome (GO:0005840);; Biological Process: rRNA processing (GO:0006364);; Biological Process: translation (GO:0006412);; Cellular Component: chloroplast stroma (GO:0009570);; Cellular Component: chloroplast envelope (GO:0009941);; Biological Process: chlorophyl…	--	30S ribosomal protein S20, chloroplastic (Precursor) GN=RPS20 OS=Arabidopsis thaliana (Mouse-ear cress) PE=2 SV=1	Uncharacterized protein OS=Musa acuminata subsp. malaccensis (Wild banana) PE=3 SV=1	PREDICTED: 30S ribosomal protein S20, chloroplastic-like [Cucumis sativus]	PREDICTED: Fragaria vesca subsp. vesca 30S ribosomal protein S20, chloroplastic-like (LOC101300212), mRNA
c41848.graph_c0	0	-3.430654887	down	--	--	--	--	Mannose-specific lectin (Precursor) OS=Galanthus nivalis (Common snowdrop) PE=1 SV=1	Mannose-binding lectin OS=Ananas comosus (Pineapple) PE=2 SV=1	mannose-binding lectin [Ananas comosus]	Ananas comosus mannose-binding lectin mRNA, complete cds
c42105.graph_c0	1.23E-05	1.472941449	up	--	--	Molecular Function: catalytic activity (GO:0003824);; Cellular Component: cytosol (GO:0005829);; Biological Process: mRNA modification (GO:0016556);; Biological Process: isopentenyl diphosphate biosynthetic process, methylerythritol 4-phosphate pathway (GO:0019288);; Molecular Function: adenyl nucleotide binding (GO:0030554);;	--	Pentatricopeptide repeat-containing protein At5g10690 GN=CBSPPR1 OS=Arabidopsis thaliana (Mouse-ear cress) PE=2 SV=1	Uncharacterized protein OS=Musa acuminata subsp. malaccensis (Wild banana) PE=4 SV=1	PREDICTED: pentatricopeptide repeat-containing protein At5g10690-like [Setaria italica]	TSA: Triticum urartu UCW_Tu-k55_contig_34295 transcribed RNA sequence
c41132.graph_c0	0.002868444	-1.462872448	down	--	--	Molecular Function: aspartic-type endopeptidase activity (GO:0004190);; Cellular Component: vacuole (GO:0005773);; Biological Process: proteolysis (GO:0006508);; Biological Process: lipid metabolic process (GO:0006629);; Biological Process: response to salt stress (GO:0009651);; Cellular Component: cytoplasmic membrane-bounded vesicle (GO:0016023);; Biological Process: response to cadmium ion (GO…	K08245|1e-165|osa:4339639|Os05g0567100	Aspartic proteinase oryzasin-1 (Precursor) GN=OJ1781_H11.11 OS=Oryza sativa subsp. japonica (Rice) PE=2 SV=2	Uncharacterized protein OS=Musa acuminata subsp. malaccensis (Wild banana) PE=3 SV=1	TPA: hypothetical protein ZEAMMB73_239621 [Zea mays]	Ananas comosus aspartic acid protease (AP1) mRNA, complete cds
c43992.graph_c0	0.000133372	-1.094857316	down	[G]	Carbohydrate transport and metabolism	Molecular Function: magnesium ion binding (GO:0000287);; Cellular Component: cytosol (GO:0005829);; Cellular Component: plasma membrane (GO:0005886);; Biological Process: inositol biosynthetic process (GO:0006021);; Molecular Function: 3'(2'),5'-bisphosphate nucleotidase activity (GO:0008441);; Molecular Function: inositol monophosphate 1-phosphatase activity (GO:0008934);; Biological Process: re…	K10047|1e-158|zma:100283131|inositol monophosphatase 3 (EC:3.1.3.25)	Inositol monophosphatase 3 GN=IMP3 OS=Solanum lycopersicum (Tomato) PE=1 SV=1	Uncharacterized protein OS=Musa acuminata subsp. malaccensis (Wild banana) PE=4 SV=1	inositol monophosphatase 3 [Zea mays]	Oryza sativa (indica cultivar-group) cDNA clone:OSIGCRA121L23, full insert sequence
c45781.graph_c0	5.31E-07	1.384585721	up	--	--	Cellular Component: chloroplast (GO:0009507);;	--	--	Uncharacterized protein OS=Musa acuminata subsp. malaccensis (Wild banana) PE=4 SV=1	PREDICTED: uncharacterized protein LOC100256346 [Vitis vinifera]	Hordeum vulgare subsp. vulgare mRNA for predicted protein, complete cds, clone: NIASHv3010P01
c40362.graph_c0	6.17E-06	-1.68763692	down	--	--	--	--	--	Uncharacterized protein GN=TRIUR3_11328 OS=Triticum urartu (Red wild einkorn) PE=4 SV=1	hypothetical protein TRIUR3_11328 [Triticum urartu]	PREDICTED: Brachypodium distachyon uncharacterized LOC100843930 (LOC100843930), mRNA
c44196.graph_c0	4.40E-08	2.089522951	up	[I]	Lipid transport and metabolism	Cellular Component: mitochondrion (GO:0005739);; Molecular Function: carboxylic ester hydrolase activity (GO:0052689);;	--	Probable carboxylesterase 17 GN=CXE17 OS=Arabidopsis thaliana (Mouse-ear cress) PE=2 SV=1	Predicted protein OS=Hordeum vulgare var. distichum (Two-rowed barley) PE=2 SV=1	predicted protein [Hordeum vulgare subsp. vulgare]	TSA: Thlaspi arvense Contig6365 transcribed RNA sequence
c38865.graph_c0	0.002485764	-1.794035677	down	--	--	Molecular Function: actin binding (GO:0003779);; Cellular Component: actin filament (GO:0005884);; Cellular Component: integral component of membrane (GO:0016021);; Cellular Component: cytoplasmic membrane-bounded vesicle (GO:0016023);; Biological Process: actin nucleation (GO:0045010);; Biological Process: petal formation (GO:0048451);; Biological Process: sepal formation (GO:0048453);;	--	Formin-like protein 9 (Precursor) OS=Oryza sativa subsp. japonica (Rice) PE=2 SV=1	Uncharacterized protein OS=Musa acuminata subsp. malaccensis (Wild banana) PE=4 SV=1	unnamed protein product [Vitis vinifera]	PREDICTED: Vitis vinifera formin-like protein 11-like (LOC100240767), mRNA
c47162.graph_c0	2.84E-05	1.52434898	up	[O]	Posttranslational modification, protein turnover, chaperones	Biological Process: protein peptidyl-prolyl isomerization (GO:0000413);; Molecular Function: peptidyl-prolyl cis-trans isomerase activity (GO:0003755);; Molecular Function: dolichyl-diphosphooligosaccharide-protein glycotransferase activity (GO:0004579);; Molecular Function: FK506 binding (GO:0005528);; Cellular Component: endoplasmic reticulum (GO:0005783);; Biological Process: protein folding (…	--	Peptidyl-prolyl cis-trans isomerase FKBP18, chloroplastic (Precursor) GN=FKBP18 OS=Arabidopsis thaliana (Mouse-ear cress) PE=1 SV=2	Peptidyl-prolyl cis-trans isomerase OS=Musa acuminata subsp. malaccensis (Wild banana) PE=4 SV=1	PREDICTED: peptidyl-prolyl cis-trans isomerase FKBP18, chloroplastic-like [Cucumis sativus]	Musa acuminata subsp. burmannicoides var. calcutta 4 mRNA containing microsatellite, clone MAC4-58J06-F
c50491.graph_c0	8.22E-11	1.958491246	up	[S]	Function unknown	Cellular Component: integral component of membrane (GO:0016021);; Cellular Component: chloroplast membrane (GO:0031969);; Biological Process: cellular response to water deprivation (GO:0042631);;	--	GDT1-like protein 1, chloroplastic (Precursor) GN=OsI_00941 OS=Oryza sativa subsp. indica (Rice) PE=3 SV=2	Uncharacterized protein OS=Musa acuminata subsp. malaccensis (Wild banana) PE=4 SV=1	unnamed protein product [Vitis vinifera]	TSA: Triticum urartu UCW_Tu-k61_contig_26897 transcribed RNA sequence
c48850.graph_c0	1.66E-06	1.253417568	up	[O]	Posttranslational modification, protein turnover, chaperones	Biological Process: response to abiotic stimulus (GO:0009628);; Biological Process: post-embryonic development (GO:0009791);; Molecular Function: lyase activity (GO:0016829);; Biological Process: response to chemical (GO:0042221);;	--	Glutathione S-transferase U18 GN=F14N23.24 OS=Arabidopsis thaliana (Mouse-ear cress) PE=2 SV=1	Glutathione-S-transferase Cla47 OS=Elaeis guineensis var. tenera (Oil palm) PE=2 SV=1	Glutathione S-transferase family protein [Theobroma cacao]	PREDICTED: Solanum lycopersicum pentatricopeptide repeat-containing protein At1g05670, mitochondrial-like (LOC101255298), mRNA
c45292.graph_c0	0.005555517	3.380007674	up	--	--	Molecular Function: phosphatidylinositol-4,5-bisphosphate 5-phosphatase activity (GO:0004439);; Cellular Component: mitochondrion (GO:0005739);; Biological Process: response to auxin (GO:0009733);; Biological Process: response to abscisic acid (GO:0009737);; Biological Process: response to jasmonic acid (GO:0009753);; Molecular Function: phosphatidylinositol-3,4,5-trisphosphate 5-phosphatase acti…	--	Type I inositol 1,4,5-trisphosphate 5-phosphatase 11 GN=At1g47510 OS=Arabidopsis thaliana (Mouse-ear cress) PE=2 SV=1	Putative inositol polyphosphate 5-phosphatase GN=Os03g42810 OS=Oryza sativa subsp. japonica (Rice) PE=2 SV=1	putative inositol polyphosphate 5-phosphatase [Oryza sativa Japonica Group]	Vriesea gigantea clone VgG02 microsatellite sequence
c46554.graph_c0	1.05E-07	-1.472535513	down	--	--	Cellular Component: cytoplasmic membrane-bounded vesicle (GO:0016023);; Molecular Function: oxidoreductase activity, acting on paired donors, with incorporation or reduction of molecular oxygen (GO:0016705);;	K00472|1e-139|osa:4334477|Os03g0803500	--	Uncharacterized protein OS=Musa acuminata subsp. malaccensis (Wild banana) PE=4 SV=1	PREDICTED: prolyl 4-hydroxylase subunit alpha-1-like [Brachypodium distachyon]	PREDICTED: Brachypodium distachyon prolyl 4-hydroxylase subunit alpha-1-like (LOC100834813), mRNA
c49140.graph_c0	0.001430564	1.058264296	up	--	--	Molecular Function: catalytic activity (GO:0003824);; Cellular Component: nucleus (GO:0005634);; Cellular Component: mitochondrion (GO:0005739);; Biological Process: DNA repair (GO:0006281);; Biological Process: negative regulation of photomorphogenesis (GO:0010100);; Biological Process: reproductive structure development (GO:0048608);;	K10571|0.0|sbi:SORBI_07g004650|hypothetical protein	Light-mediated development protein DET1 GN=DET1 OS=Solanum lycopersicum (Tomato) PE=1 SV=1	Putative uncharacterized protein Sb07g004650 GN=Sb07g004650 OS=Sorghum bicolor (Sorghum) PE=4 SV=1	hypothetical protein SORBIDRAFT_07g004650 [Sorghum bicolor]	Oryza sativa (indica cultivar-group) cDNA clone:OSIGCSN073B09, full insert sequence
c52292.graph_c0	1.31E-05	-1.303679052	down	[Q]	Secondary metabolites biosynthesis, transport and catabolism	Molecular Function: iron ion binding (GO:0005506);; Cellular Component: endoplasmic reticulum (GO:0005783);; Molecular Function: electron carrier activity (GO:0009055);; Biological Process: response to UV-B (GO:0010224);; Molecular Function: oxidoreductase activity, acting on paired donors, with incorporation or reduction of molecular oxygen (GO:0016705);; Molecular Function: heme binding (GO:002…	K09755|0.0|sbi:SORBI_01g017270|hypothetical protein	Cytochrome P450 84A1 GN=F23E13.110 OS=Arabidopsis thaliana (Mouse-ear cress) PE=2 SV=1	Uncharacterized protein GN=Si035174m.g OS=Setaria italica (Foxtail millet) PE=3 SV=1	PREDICTED: cytochrome P450 84A1-like [Setaria italica]	PREDICTED: Setaria italica cytochrome P450 84A1-like (LOC101770139), mRNA
c47615.graph_c0	0	-2.51550459	down	--	--	--	--	Mannose-specific lectin (Precursor) OS=Galanthus nivalis (Common snowdrop) PE=1 SV=1	Mannose-binding lectin OS=Ananas comosus (Pineapple) PE=2 SV=1	mannose-binding lectin [Ananas comosus]	Ananas comosus mannose-binding lectin mRNA, complete cds
c43933.graph_c0	3.03E-05	-1.355317315	down	[O]	Posttranslational modification, protein turnover, chaperones	--	--	E3 ubiquitin-protein ligase SIS3 (Precursor) GN=SIS3 OS=Arabidopsis thaliana (Mouse-ear cress) PE=2 SV=2	Putative uncharacterized protein GN=VIT_11s0118g00780 OS=Vitis vinifera (Grape) PE=2 SV=1	PREDICTED: E3 ubiquitin-protein ligase arkadia-like isoform 1 [Vitis vinifera]	TSA: Triticum turgidum UCW_Tt-k25_contig_6888 transcribed RNA sequence
c34647.graph_c0	0.005185183	1.04112078	up	[C]	Energy production and conversion	Cellular Component: extracellular space (GO:0005615);; Molecular Function: UDP-N-acetylmuramate dehydrogenase activity (GO:0008762);; Cellular Component: plastid (GO:0009536);; Biological Process: jasmonic acid metabolic process (GO:0009694);; Biological Process: response to jasmonic acid (GO:0009753);; Biological Process: cytokinin catabolic process (GO:0009823);; Cellular Component: cytoplasmic…	K00279|2e-54|zma:100526752|CKX4b	Cytokinin dehydrogenase 5 (Precursor) OS=Oryza sativa subsp. japonica (Rice) PE=2 SV=1	Uncharacterized protein GN=Si000960m.g OS=Setaria italica (Foxtail millet) PE=4 SV=1	Cytokinin dehydrogenase 5 [Aegilops tauschii]	TSA: Triticum urartu UCW_Tu-k51_contig_24402 transcribed RNA sequence
c14153.graph_c0	6.82E-05	-2.958715212	down	--	--	--	--	--	Uncharacterized protein GN=F775_22491 OS=Aegilops tauschii (Tausch's goatgrass) PE=4 SV=1	hypothetical protein F775_22491 [Aegilops tauschii]	PREDICTED: Setaria italica uncharacterized LOC101777308 (LOC101777308), mRNA
c52082.graph_c1	4.83E-05	1.144699077	up	--	--	Biological Process: rRNA processing (GO:0006364);; Biological Process: regulation of translation (GO:0006417);; Biological Process: phosphatidylglycerol biosynthetic process (GO:0006655);; Biological Process: G-protein coupled receptor signaling pathway (GO:0007186);; Cellular Component: photosystem II (GO:0009523);; Cellular Component: plastid inner membrane (GO:0009528);; Cellular Component: ch…	--	Protein THYLAKOID FORMATION1, chloroplastic (Precursor) GN=P0567H04.15-1 OS=Oryza sativa subsp. japonica (Rice) PE=2 SV=1	Uncharacterized protein GN=Si030725m.g OS=Setaria italica (Foxtail millet) PE=3 SV=1	PREDICTED: protein THYLAKOID FORMATION1, chloroplastic-like [Setaria italica]	Phyllostachys edulis cDNA clone: bphylf043h09, full insert sequence
c28423.graph_c0	1.25E-07	-2.264862954	down	[Q]	Secondary metabolites biosynthesis, transport and catabolism	Cellular Component: cytoplasmic membrane-bounded vesicle (GO:0016023);; Molecular Function: oxidoreductase activity (GO:0016491);; Molecular Function: metal ion binding (GO:0046872);;	--	Ent-kaurenoic acid oxidase 1 GN=KAO1 OS=Hordeum vulgare (Barley) PE=1 SV=1	Uncharacterized protein GN=OsI_33321 OS=Oryza sativa subsp. indica (Rice) PE=2 SV=1	TPA: putative cytochrome P450 superfamily protein [Zea mays]	--
c48527.graph_c0	8.96E-10	1.680494149	up	--	--	--	--	--	Uncharacterized protein GN=BRADI2G14390 OS=Brachypodium distachyon (Purple false brome) PE=4 SV=1	PREDICTED: uncharacterized protein LOC100841025 [Brachypodium distachyon]	--
c28007.graph_c0	3.68E-10	-4.687353982	down	--	--	--	--	--	Uncharacterized protein OS=Musa acuminata subsp. malaccensis (Wild banana) PE=4 SV=1	hypothetical protein OsJ_04529 [Oryza sativa Japonica Group]	--
c45152.graph_c1	0	-4.063602585	down	[G]	Carbohydrate transport and metabolism	Biological Process: carbohydrate metabolic process (GO:0005975);; Cellular Component: plastid (GO:0009536);; Molecular Function: carbohydrate binding (GO:0030246);; Molecular Function: maltose alpha-glucosidase activity (GO:0032450);;	--	Putative alpha-xylosidase 2 (Precursor) GN=XYL2 OS=Arabidopsis thaliana (Mouse-ear cress) PE=5 SV=1	Uncharacterized protein OS=Musa acuminata subsp. malaccensis (Wild banana) PE=4 SV=1	predicted protein [Populus trichocarpa]	Zea mays uncharacterized LOC100501572 (LOC100501572), mRNA >gi|391417117|gb|BT085662.2| Zea mays full-length cDNA clone ZM_BFc0045L11 mRNA, complete cds
c3493.graph_c0	0.001035803	-3.57249008	down	--	--	Biological Process: lipid metabolic process (GO:0006629);; Cellular Component: cytoplasmic membrane-bounded vesicle (GO:0016023);; Molecular Function: lipase activity (GO:0016298);;	--	GDSL esterase/lipase At5g37690 (Precursor) GN=At5g37690 OS=Arabidopsis thaliana (Mouse-ear cress) PE=2 SV=1	Uncharacterized protein GN=Si019579m.g OS=Setaria italica (Foxtail millet) PE=4 SV=1	PREDICTED: GDSL esterase/lipase At5g37690-like [Setaria italica]	Hordeum vulgare subsp. vulgare mRNA for predicted protein, complete cds, clone: NIASHv2030L01
c45245.graph_c0	3.92E-06	1.307287556	up	--	--	Biological Process: nucleobase-containing compound metabolic process (GO:0006139);; Cellular Component: chloroplast (GO:0009507);; Cellular Component: membrane (GO:0016020);; Biological Process: macromolecule metabolic process (GO:0043170);; Biological Process: single-organism metabolic process (GO:0044710);;	--	--	Uncharacterized protein OS=Musa acuminata subsp. malaccensis (Wild banana) PE=4 SV=1	PREDICTED: uncharacterized protein LOC100267590 [Vitis vinifera]	PREDICTED: Vitis vinifera uncharacterized LOC100267590 (LOC100267590), mRNA
c51767.graph_c0	1.38E-07	1.949870175	up	[M]	Cell wall/membrane/envelope biogenesis	Cellular Component: membrane (GO:0016020);; Molecular Function: transferase activity (GO:0016740);;	--	Cellulose synthase-like protein H1 GN=OSJNBa0035F15.9 OS=Oryza sativa subsp. japonica (Rice) PE=2 SV=2	Uncharacterized protein OS=Musa acuminata subsp. malaccensis (Wild banana) PE=4 SV=1	cellulose synthase-like protein H1 [Hordeum vulgare subsp. vulgare]	TSA: Triticum turgidum UCW_Tt-k55_contig_12238 transcribed RNA sequence
c45148.graph_c1	1.90E-05	-1.235311675	down	--	--	Cellular Component: Golgi apparatus (GO:0005794);; Biological Process: secondary cell wall biogenesis (GO:0009834);; Biological Process: glucuronoxylan biosynthetic process (GO:0010417);; Molecular Function: galactosylgalactosylxylosylprotein 3-beta-glucuronosyltransferase activity (GO:0015018);; Cellular Component: membrane (GO:0016020);; Molecular Function: xylosyltransferase activity (GO:00422…	--	Probable beta-1,4-xylosyltransferase IRX9 GN=IRX9 OS=Arabidopsis thaliana (Mouse-ear cress) PE=2 SV=1	Uncharacterized protein OS=Musa acuminata subsp. malaccensis (Wild banana) PE=4 SV=1	Glycosyl transferase [Theobroma cacao]	PREDICTED: Setaria italica probable glucuronosyltransferase Os05g0123100-like (LOC101770114), mRNA
c38347.graph_c0	0.002738533	-2.185258046	down	--	--	Molecular Function: peroxidase activity (GO:0004601);; Cellular Component: cell wall (GO:0005618);; Biological Process: response to oxidative stress (GO:0006979);; Molecular Function: heme binding (GO:0020037);; Molecular Function: metal ion binding (GO:0046872);; Biological Process: response to other organism (GO:0051707);; Biological Process: oxidation-reduction process (GO:0055114);;	K00430|3e-67|pop:POPTR_719600|hypothetical protein	Peroxidase 72 (Precursor) OS=Arabidopsis thaliana (Mouse-ear cress) PE=1 SV=1	Peroxidase 1 (Fragment) GN=Px1 OS=Eucalyptus pilularis PE=3 SV=1	peroxidase 1, partial [Eucalyptus pilularis]	Oryza sativa Japonica Group Os01g0543100 (Os01g0543100) mRNA, complete cds >gi|32990572|dbj|AK105363.1| Oryza sativa Japonica Group cDNA clone:001-119-E09, full insert sequence
c29479.graph_c1	0	-2.140756005	down	--	--	Cellular Component: cytoplasmic membrane-bounded vesicle (GO:0016023);;	--	--	Putative uncharacterized protein GN=VIT_18s0001g06140 OS=Vitis vinifera (Grape) PE=4 SV=1	PREDICTED: uncharacterized protein LOC100253906 [Vitis vinifera]	Oryza sativa (indica cultivar-group) cDNA clone:OSIGCSA042M24, full insert sequence
c28660.graph_c0	0	-2.813926863	down	--	--	--	--	Leucine-rich repeat extensin-like protein 6 (Precursor) GN=LRX6 OS=Arabidopsis thaliana (Mouse-ear cress) PE=2 SV=1	Uncharacterized protein GN=BRADI3G02810 OS=Brachypodium distachyon (Purple false brome) PE=4 SV=1	PREDICTED: uncharacterized protein LOC100832460 [Brachypodium distachyon]	PREDICTED: Brachypodium distachyon uncharacterized LOC100832460 (LOC100832460), mRNA
c51876.graph_c3	0.001566993	1.049402927	up	--	--	Molecular Function: protein serine/threonine kinase activity (GO:0004674);; Molecular Function: ATP binding (GO:0005524);; Biological Process: protein phosphorylation (GO:0006468);; Cellular Component: cytoplasmic membrane-bounded vesicle (GO:0016023);; Molecular Function: polysaccharide binding (GO:0030247);;	--	Wall-associated receptor kinase-like 20 (Precursor) GN=WAKL20 OS=Arabidopsis thaliana (Mouse-ear cress) PE=2 SV=1	Uncharacterized protein GN=ZEAMMB73_528898 OS=Zea mays (Maize) PE=2 SV=1	PREDICTED: wall-associated receptor kinase-like 20-like [Setaria italica]	Sorghum bicolor hypothetical protein, mRNA
c5256.graph_c0	0.000190015	-1.886527889	down	--	--	Cellular Component: plastid (GO:0009536);; Molecular Function: transferase activity (GO:0016740);;	--	3&apos;-N-debenzoyl-2&apos;-deoxytaxol N-benzoyltransferase GN=TAX10 OS=Taxus canadensis (Canadian yew) PE=1 SV=1	Putative uncharacterized protein Sb03g027850 GN=Sb03g027850 OS=Sorghum bicolor (Sorghum) PE=4 SV=1	hypothetical protein SORBIDRAFT_03g027850 [Sorghum bicolor]	--
c44900.graph_c0	4.66E-07	1.330782026	up	[J]	Translation, ribosomal structure and biogenesis	Molecular Function: structural constituent of ribosome (GO:0003735);; Cellular Component: ribosome (GO:0005840);; Biological Process: translation (GO:0006412);; Cellular Component: chloroplast (GO:0009507);; Biological Process: ribosome biogenesis (GO:0042254);;	--	50S ribosomal protein L34, chloroplastic (Precursor) GN=RPL34 OS=Spinacia oleracea (Spinach) PE=1 SV=1	Ribosomal protein L34 OS=Musa acuminata subsp. malaccensis (Wild banana) PE=3 SV=1	PREDICTED: 50S ribosomal protein L34, chloroplastic-like [Vitis vinifera]	PREDICTED: Setaria italica 50S ribosomal protein L34, chloroplastic-like (LOC101765703), mRNA
c48415.graph_c0	1.23E-05	1.400368037	up	[M]	Cell wall/membrane/envelope biogenesis	Cellular Component: plasma membrane (GO:0005886);; Biological Process: chloroplast organization (GO:0009658);; Cellular Component: chloroplast inner membrane (GO:0009706);; Biological Process: thylakoid membrane organization (GO:0010027);; Biological Process: cellular cation homeostasis (GO:0030003);; Biological Process: divalent metal ion transport (GO:0070838);;	--	Plastidal glycolate/glycerate translocator 1, chloroplastic (Precursor) GN=PLGG1 OS=Arabidopsis thaliana (Mouse-ear cress) PE=1 SV=1	Uncharacterized protein GN=OB01G27090 OS=Oryza brachyantha PE=4 SV=1	hypothetical protein OsI_02153 [Oryza sativa Indica Group]	Sorghum bicolor hypothetical protein, mRNA
c49460.graph_c0	0.001486543	1.031426869	up	--	--	Biological Process: cellular metabolic process (GO:0044237);; Biological Process: system development (GO:0048731);;	--	--	Uncharacterized protein GN=BRADI3G10770 OS=Brachypodium distachyon (Purple false brome) PE=4 SV=1	PREDICTED: uncharacterized protein LOC100826460 isoform 1 [Brachypodium distachyon]	Oryza sativa Japonica Group Os05g0148700 (Os05g0148700) mRNA, complete cds
c42972.graph_c1	1.93E-08	2.008691571	up	--	--	--	--	Sulfated surface glycoprotein 185 (Precursor) OS=Volvox carteri (Green alga) PE=1 SV=1	Uncharacterized protein (Fragment) GN=ZEAMMB73_428483 OS=Zea mays (Maize) PE=4 SV=1	hypothetical protein ZEAMMB73_428483, partial [Zea mays]	Chaetomium globosum CBS 148.51 hypothetical protein (CHGG_06180) partial mRNA
c51392.graph_c0	0.007804651	-1.16482968	down	--	--	Cellular Component: mitochondrion (GO:0005739);; Molecular Function: hydrolase activity (GO:0016787);;	--	Protein ASPARTIC PROTEASE IN GUARD CELL 2 (Precursor) GN=ASPG2 OS=Arabidopsis thaliana (Mouse-ear cress) PE=2 SV=1	Uncharacterized protein OS=Musa acuminata subsp. malaccensis (Wild banana) PE=3 SV=1	PREDICTED: protein ASPARTIC PROTEASE IN GUARD CELL 2-like [Setaria italica]	PREDICTED: Setaria italica protein ASPARTIC PROTEASE IN GUARD CELL 2-like (LOC101783708), mRNA
c27956.graph_c0	1.68E-13	-2.751550171	down	--	--	--	--	Mannose/glucose-specific lectin (Fragment) OS=Parkia platycephala PE=1 SV=1	Jacalin-like lectin OS=Ananas comosus (Pineapple) PE=2 SV=1	jacalin-like lectin [Ananas comosus]	Ananas comosus jacalin-like lectin mRNA, complete cds
c49929.graph_c0	5.30E-06	1.28611435	up	--	--	Cellular Component: mitochondrion (GO:0005739);; Molecular Function: zinc ion binding (GO:0008270);; Biological Process: response to high light intensity (GO:0009644);; Molecular Function: ligase activity (GO:0016874);; Biological Process: response to hydrogen peroxide (GO:0042542);;	--	--	Uncharacterized protein OS=Musa acuminata subsp. malaccensis (Wild banana) PE=4 SV=1	RING/U-box superfamily protein isoform 3 [Theobroma cacao]	TSA: Thlaspi arvense Contig8398 transcribed RNA sequence
c44808.graph_c0	2.78E-15	-3.647460068	down	--	--	Biological Process: lipid metabolic process (GO:0006629);; Cellular Component: cytoplasmic membrane-bounded vesicle (GO:0016023);;	--	GDSL esterase/lipase At1g74460 (Precursor) GN=At1g74460 OS=Arabidopsis thaliana (Mouse-ear cress) PE=2 SV=1	Uncharacterized protein OS=Musa acuminata subsp. malaccensis (Wild banana) PE=4 SV=1	PREDICTED: GDSL esterase/lipase At1g74460-like [Setaria italica]	TSA: Triticum urartu UCW_Tu-k41_contig_7606 transcribed RNA sequence
c45252.graph_c0	2.19E-12	-3.079066153	down	--	--	Molecular Function: peroxidase activity (GO:0004601);; Biological Process: response to oxidative stress (GO:0006979);; Cellular Component: cytoplasmic membrane-bounded vesicle (GO:0016023);; Molecular Function: heme binding (GO:0020037);; Molecular Function: metal ion binding (GO:0046872);; Biological Process: oxidation-reduction process (GO:0055114);;	K00430|1e-175|sbi:SORBI_10g010040|hypothetical protein	Peroxidase 11 (Precursor) OS=Arabidopsis thaliana (Mouse-ear cress) PE=1 SV=1	Uncharacterized protein OS=Musa acuminata subsp. malaccensis (Wild banana) PE=3 SV=1	PREDICTED: peroxidase 11-like isoform X5 [Setaria italica]	Musa acuminata clone 2-70 putative peroxidase mRNA, partial cds
c45534.graph_c0	1.52E-10	-1.605664029	down	[V]	Defense mechanisms	--	--	Arginine/serine-rich protein 45 GN=F19K19.9 OS=Arabidopsis thaliana (Mouse-ear cress) PE=1 SV=1	Uncharacterized protein GN=ZEAMMB73_682431 OS=Zea mays (Maize) PE=4 SV=1	TPA: hypothetical protein ZEAMMB73_751818 [Zea mays]	Phyllostachys edulis cDNA clone: bphylf030i15, full insert sequence
c45640.graph_c1	1.10E-10	1.567569875	up	[C]	Energy production and conversion	Biological Process: MAPK cascade (GO:0000165);; Biological Process: pentose-phosphate shunt (GO:0006098);; Biological Process: rRNA processing (GO:0006364);; Biological Process: protein targeting to membrane (GO:0006612);; Biological Process: ATP biosynthetic process (GO:0006754);; Biological Process: response to cold (GO:0009409);; Cellular Component: chloroplast thylakoid membrane (GO:0009535);…	K02113|3e-90|vvi:100251062|hypothetical protein LOC100251062	ATP synthase delta chain, chloroplastic (Precursor) GN=ATPD OS=Nicotiana tabacum (Common tobacco) PE=2 SV=1	Uncharacterized protein OS=Musa acuminata subsp. malaccensis (Wild banana) PE=3 SV=1	hypothetical protein PRUPE_ppa010263mg [Prunus persica]	Oryza sativa Japonica Group Os02g0750100 (Os02g0750100) mRNA, complete cds
c42758.graph_c0	2.43E-05	3.241825252	up	--	--	Biological Process: response to abiotic stimulus (GO:0009628);;	--	--	Putative uncharacterized protein GN=ARALYDRAFT_485645 OS=Arabidopsis lyrata subsp. lyrata (Lyre-leaved rock-cress) PE=4 SV=1	hypothetical protein ARALYDRAFT_485645 [Arabidopsis lyrata subsp. lyrata]	--
c49941.graph_c0	0	-2.74041731	down	--	--	--	--	Proline-rich receptor-like protein kinase PERK2 GN=PERK2 OS=Arabidopsis thaliana (Mouse-ear cress) PE=2 SV=3	Uncharacterized protein GN=BRADI3G38370 OS=Brachypodium distachyon (Purple false brome) PE=4 SV=1	PREDICTED: vegetative cell wall protein gp1-like [Setaria italica]	--
c51676.graph_c1	0.000230124	1.212653878	up	[J]	Translation, ribosomal structure and biogenesis	Cellular Component: ribosome (GO:0005840);; Biological Process: rRNA processing (GO:0006364);; Cellular Component: plastid (GO:0009536);; Molecular Function: nucleotidyltransferase activity (GO:0016779);; Biological Process: posttranscriptional gene silencing by RNA (GO:0035194);; Molecular Function: ribosome binding (GO:0043022);; Biological Process: cellular carbohydrate metabolic process (GO:0…	--	--	Uncharacterized protein OS=Musa acuminata subsp. malaccensis (Wild banana) PE=3 SV=1	PREDICTED: uncharacterized protein LOC101509004 [Cicer arietinum]	TSA: Prunus avium Pa_06435 transcribed RNA sequence
c43316.graph_c0	0.00073403	-1.030656504	down	[R]	General function prediction only	Molecular Function: dioxygenase activity (GO:0051213);;	--	Leucoanthocyanidin dioxygenase GN=ANS OS=Malus domestica (Apple) PE=2 SV=1	Uncharacterized protein OS=Musa acuminata subsp. malaccensis (Wild banana) PE=3 SV=1	hypothetical protein ZEAMMB73_580049 [Zea mays]	PREDICTED: Setaria italica protein SRG1-like (LOC101783997), mRNA
c53176.graph_c2	0.00010574	1.435302312	up	[K]	Transcription	Cellular Component: endoplasmic reticulum (GO:0005783);;	--	Vegetative cell wall protein gp1 (Precursor) GN=GP1 OS=Chlamydomonas reinhardtii (Chlamydomonas smithii) PE=2 SV=1	Putative uncharacterized protein GN=MTR_1g100800 OS=Medicago truncatula (Barrel medic) PE=4 SV=1	hypothetical protein MTR_1g100800 [Medicago truncatula]	--
c38630.graph_c0	1.79E-07	-1.340000024	down	--	--	--	--	--	Putative uncharacterized protein GN=AURANDRAFT_70520 OS=Aureococcus anophagefferens (Harmful bloom alga) PE=4 SV=1	--	--
c45810.graph_c0	6.05E-07	1.305088374	up	--	--	Cellular Component: plastid (GO:0009536);;	--	--	Putative uncharacterized protein Sb04g010390 GN=Sb04g010390 OS=Sorghum bicolor (Sorghum) PE=4 SV=1	Uncharacterized protein isoform 2 [Theobroma cacao]	Ricinus communis conserved hypothetical protein, mRNA
c49250.graph_c1	0.000202667	-1.229005453	down	[GEPR]	--	Biological Process: response to salt stress (GO:0009651);; Cellular Component: membrane (GO:0016020);;	--	--	Uncharacterized protein OS=Hordeum vulgare var. distichum (Two-rowed barley) PE=4 SV=1	predicted protein [Hordeum vulgare subsp. vulgare]	PREDICTED: Brachypodium distachyon uncharacterized LOC100846039 (LOC100846039), mRNA
c46051.graph_c0	5.84E-13	1.741921174	up	[IQR]	--	Molecular Function: oxidoreductase activity (GO:0016491);; Biological Process: oxidation-reduction process (GO:0055114);;	K08081|1e-119|rcu:RCOM_0732750|tropinone reductase, putative (EC:1.1.1.206)	Tropinone reductase homolog At1g07440 GN=At1g07440 OS=Arabidopsis thaliana (Mouse-ear cress) PE=1 SV=1	Uncharacterized protein OS=Musa acuminata subsp. malaccensis (Wild banana) PE=4 SV=1	tropinone reductase I, partial [Dendrobium nobile]	Sorghum bicolor hypothetical protein, mRNA
c52046.graph_c3	1.42E-11	1.730118944	up	--	--	Cellular Component: mitochondrion (GO:0005739);; Cellular Component: integral component of peroxisomal membrane (GO:0005779);; Cellular Component: plasmodesma (GO:0009506);; Cellular Component: chloroplast (GO:0009507);; Biological Process: systemic acquired resistance (GO:0009627);; Biological Process: peroxisome fission (GO:0016559);; Biological Process: regulation of defense response (GO:00313…	--	Peroxisomal membrane protein 11C GN=T1N6.24 OS=Arabidopsis thaliana (Mouse-ear cress) PE=1 SV=1	Peroxisomal biogenesis factor, putative GN=RCOM_1613770 OS=Ricinus communis (Castor bean) PE=4 SV=1	peroxisomal biogenesis factor, putative [Ricinus communis]	PREDICTED: Vitis vinifera peroxisomal membrane protein 11C-like, transcript variant 2 (LOC100267827), mRNA
c46300.graph_c1	7.95E-11	-1.700339001	down	--	--	Biological Process: organ development (GO:0048513);;	--	F-box/kelch-repeat protein At3g61590 GN=At3g61590 OS=Arabidopsis thaliana (Mouse-ear cress) PE=1 SV=1	F-box-like protein GN=B1178F07.25 OS=Oryza sativa subsp. japonica (Rice) PE=2 SV=1	F-box-like protein [Oryza sativa Japonica Group]	PREDICTED: Vitis vinifera F-box/kelch-repeat protein At3g61590-like (LOC100253311), mRNA
c43522.graph_c0	1.76E-06	-1.25947491	down	--	--	Biological Process: lipid transport (GO:0006869);; Molecular Function: lipid binding (GO:0008289);;	--	Non-specific lipid-transfer protein (Precursor) OS=Helianthus annuus (Common sunflower) PE=3 SV=1	Non-specific lipid-transfer protein (Fragment) OS=Ananas comosus (Pineapple) PE=2 SV=1	nonspecific lipid-transfer protein, partial [Ananas comosus]	Ananas comosus nonspecific lipid-transfer protein mRNA, partial cds
c38246.graph_c1	0.00045993	-2.994032626	down	--	--	Cellular Component: membrane (GO:0016020);;	--	--	Uncharacterized protein GN=Si010061m.g OS=Setaria italica (Foxtail millet) PE=4 SV=1	PREDICTED: shikimate O-hydroxycinnamoyltransferase-like [Setaria italica]	Sorghum bicolor hypothetical protein, mRNA
c49685.graph_c0	8.61E-12	-2.486463503	down	--	--	--	--	--	--	--	Ananas bracteatus RAPD/SCAR marker OPU18_755_Ab genomic sequence
c43055.graph_c0	8.42E-06	1.755810662	up	--	--	--	--	Sulfated surface glycoprotein 185 (Precursor) OS=Volvox carteri (Green alga) PE=1 SV=1	Predicted protein (Fragment) GN=POPTRDRAFT_658978 OS=Populus trichocarpa (Western balsam poplar) PE=4 SV=1	FKBP-type peptidyl-prolyl cis-trans isomerase [Theobroma cacao]	--
c51161.graph_c0	0.002503104	1.262768542	up	--	--	Cellular Component: mitochondrion (GO:0005739);; Cellular Component: chloroplast (GO:0009507);;	--	Pentatricopeptide repeat-containing protein At3g23020 GN=At3g23020 OS=Arabidopsis thaliana (Mouse-ear cress) PE=2 SV=1	Uncharacterized protein OS=Oryza glaberrima (African rice) PE=4 SV=1	Os03g0162900 [Oryza sativa Japonica Group]	PREDICTED: Brachypodium distachyon pentatricopeptide repeat-containing protein At3g23020-like (LOC100821783), mRNA
c48790.graph_c2	5.44E-05	1.239889729	up	[O]	Posttranslational modification, protein turnover, chaperones	Biological Process: protein peptidyl-prolyl isomerization (GO:0000413);; Molecular Function: peptidyl-prolyl cis-trans isomerase activity (GO:0003755);; Molecular Function: protein binding (GO:0005515);; Molecular Function: FK506 binding (GO:0005528);; Cellular Component: extracellular region (GO:0005576);; Biological Process: protein folding (GO:0006457);; Cellular Component: chloroplast thylako…	--	Peptidyl-prolyl cis-trans isomerase FKBP16-2, chloroplastic (Precursor) GN=At4g39710 OS=Arabidopsis thaliana (Mouse-ear cress) PE=1 SV=1	Peptidyl-prolyl cis-trans isomerase OS=Musa acuminata subsp. malaccensis (Wild banana) PE=4 SV=1	PREDICTED: probable FKBP-type peptidyl-prolyl cis-trans isomerase 4, chloroplastic-like [Brachypodium distachyon]	Phyllostachys edulis cDNA clone: bphylf051l02, full insert sequence
c44545.graph_c0	4.26E-10	2.04223017	up	--	--	Cellular Component: plastid (GO:0009536);;	--	Probable peroxygenase 3 GN=F4P9.15 OS=Arabidopsis thaliana (Mouse-ear cress) PE=1 SV=1	cDNA, clone: J100068E06, full insert sequence OS=Oryza sativa subsp. japonica (Rice) PE=2 SV=1	hypothetical protein OsI_10569 [Oryza sativa Indica Group]	PREDICTED: Cucumis sativus peroxygenase-like (LOC101205541), mRNA
c46469.graph_c0	7.23E-05	-1.139436986	down	--	--	Cellular Component: intracellular membrane-bounded organelle (GO:0043231);;	--	Transcription factor PCF5 OS=Oryza sativa subsp. japonica (Rice) PE=2 SV=1	Uncharacterized protein OS=Hordeum vulgare var. distichum (Two-rowed barley) PE=2 SV=1	PREDICTED: transcription factor PCF5-like [Brachypodium distachyon]	PREDICTED: Brachypodium distachyon transcription factor PCF5-like (LOC100827760), mRNA
c48974.graph_c0	0.000966203	1.108432796	up	--	--	Biological Process: pentose-phosphate shunt (GO:0006098);; Biological Process: rRNA processing (GO:0006364);; Biological Process: tRNA metabolic process (GO:0006399);; Cellular Component: plastid (GO:0009536);; Biological Process: chloroplast organization (GO:0009658);;	--	Pentatricopeptide repeat-containing protein At3g59040 GN=At3g59040 OS=Arabidopsis thaliana (Mouse-ear cress) PE=2 SV=2	Putative uncharacterized protein Sb07g005470 GN=Sb07g005470 OS=Sorghum bicolor (Sorghum) PE=4 SV=1	hypothetical protein SORBIDRAFT_07g005470 [Sorghum bicolor]	Oryza sativa Japonica Group Os08g0191900 (Os08g0191900) mRNA, complete cds >gi|32977605|dbj|AK067587.1| Oryza sativa Japonica Group cDNA clone:J013112C20, full insert sequence
c48249.graph_c0	1.60E-07	1.617540517	up	--	--	Biological Process: maltose metabolic process (GO:0000023);; Molecular Function: mRNA binding (GO:0003729);; Biological Process: mRNA processing (GO:0006397);; Cellular Component: chloroplast stroma (GO:0009570);; Biological Process: starch biosynthetic process (GO:0019252);;	--	Pentatricopeptide repeat-containing protein At3g09650, chloroplastic (Precursor) GN=F11F8_24 OS=Arabidopsis thaliana (Mouse-ear cress) PE=2 SV=1	Putative uncharacterized protein GN=VIT_08s0040g03280 OS=Vitis vinifera (Grape) PE=4 SV=1	PREDICTED: pentatricopeptide repeat-containing protein At3g09650, chloroplastic-like [Vitis vinifera]	Populus trichocarpa predicted protein, mRNA
c55554.graph_c0	2.29E-05	-2.555475511	down	--	--	Molecular Function: DNA binding (GO:0003677);; Biological Process: transcription, DNA-templated (GO:0006351);; Biological Process: defense response (GO:0006952);; Biological Process: ethylene-activated signaling pathway (GO:0009873);;	--	Ethylene-responsive transcription factor 1B GN=K14B15.15 OS=Arabidopsis thaliana (Mouse-ear cress) PE=1 SV=2	Uncharacterized protein OS=Musa acuminata subsp. malaccensis (Wild banana) PE=4 SV=1	PREDICTED: ethylene-responsive transcription factor 1B-like [Solanum lycopersicum]	--
c51259.graph_c1	2.45E-08	1.639231725	up	--	--	Biological Process: lipid metabolic process (GO:0006629);; Molecular Function: carboxylic ester hydrolase activity (GO:0052689);;	--	Vegetative cell wall protein gp1 (Precursor) GN=GP1 OS=Chlamydomonas reinhardtii (Chlamydomonas smithii) PE=2 SV=1	Uncharacterized protein OS=Musa acuminata subsp. malaccensis (Wild banana) PE=4 SV=1	hypothetical protein OsI_22415 [Oryza sativa Indica Group]	PREDICTED: Brachypodium distachyon uncharacterized LOC100841206 (LOC100841206), mRNA
c44170.graph_c1	2.76E-14	1.82433624	up	[R]	General function prediction only	Molecular Function: nucleotide binding (GO:0000166);; Molecular Function: RNA binding (GO:0003723);; Biological Process: cysteine biosynthetic process (GO:0019344);;	--	33 kDa ribonucleoprotein, chloroplastic (Precursor) OS=Nicotiana sylvestris (Wood tobacco) PE=1 SV=1	Uncharacterized protein OS=Musa acuminata subsp. malaccensis (Wild banana) PE=4 SV=1	unnamed protein product [Vitis vinifera]	PREDICTED: Vitis vinifera uncharacterized LOC100261382 (LOC100261382), mRNA
c44473.graph_c0	0.000213714	1.250590233	up	[O]	Posttranslational modification, protein turnover, chaperones	Biological Process: protein peptidyl-prolyl isomerization (GO:0000413);; Molecular Function: peptidyl-prolyl cis-trans isomerase activity (GO:0003755);; Molecular Function: FK506 binding (GO:0005528);; Biological Process: protein folding (GO:0006457);; Cellular Component: chloroplast thylakoid membrane (GO:0009535);;	--	Peptidyl-prolyl cis-trans isomerase FKBP17-2, chloroplastic (Precursor) GN=FKBP17-2 OS=Arabidopsis thaliana (Mouse-ear cress) PE=1 SV=1	Peptidyl-prolyl cis-trans isomerase OS=Zea mays (Maize) PE=2 SV=1	FK506 binding protein [Zea mays]	Oryza sativa (indica cultivar-group) cDNA clone:OSIGCEA018J14, full insert sequence
c44667.graph_c0	4.80E-06	-2.861704473	down	--	--	--	--	Proline-rich receptor-like protein kinase PERK1 GN=PERK1 OS=Arabidopsis thaliana (Mouse-ear cress) PE=1 SV=1	Uncharacterized protein OS=Musa acuminata subsp. malaccensis (Wild banana) PE=4 SV=1	TPA: hypothetical protein ZEAMMB73_416104 [Zea mays]	Hordeum vulgare subsp. vulgare mRNA for predicted protein, complete cds, clone: NIASHv3117D17
c44337.graph_c1	6.46E-05	-1.202798844	down	--	--	Biological Process: lipid metabolic process (GO:0006629);; Molecular Function: hydrolase activity, acting on ester bonds (GO:0016788);;	--	GDSL esterase/lipase LTL1 (Precursor) GN=LTL1 OS=Arabidopsis thaliana (Mouse-ear cress) PE=2 SV=1	GSDL-motif lipase GN=AEL OS=Agave americana (Century plant) PE=2 SV=1	GSDL-motif lipase [Agave americana]	Oryza sativa Japonica Group Os02g0617400 (Os02g0617400) mRNA, complete cds
c28086.graph_c0	9.94E-07	-1.930107017	down	--	--	Cellular Component: Golgi apparatus (GO:0005794);; Molecular Function: methyltransferase activity (GO:0008168);; Biological Process: methylation (GO:0032259);;	--	Probable methyltransferase PMT15 GN=At4g00750 OS=Arabidopsis thaliana (Mouse-ear cress) PE=1 SV=1	Uncharacterized protein OS=Zea mays (Maize) PE=2 SV=1	unknown [Zea mays]	PREDICTED: Brachypodium distachyon probable methyltransferase PMT15-like (LOC100843876), mRNA
c42817.graph_c0	4.38E-12	-2.273670503	down	--	--	--	--	Pathogenesis-related protein STH-2 GN=STH-2 OS=Solanum tuberosum (Potato) PE=2 SV=1	Uncharacterized protein OS=Musa acuminata subsp. malaccensis (Wild banana) PE=4 SV=1	predicted protein [Populus trichocarpa]	--
c52701.graph_c0	2.67E-13	1.937528115	up	[M]	Cell wall/membrane/envelope biogenesis	Cellular Component: membrane (GO:0016020);; Molecular Function: transferase activity, transferring glycosyl groups (GO:0016757);; Cellular Component: cell part (GO:0044464);;	--	Cellulose synthase-like protein E6 GN=P0556A05.32 OS=Oryza sativa subsp. japonica (Rice) PE=2 SV=1	Uncharacterized protein OS=Musa acuminata subsp. malaccensis (Wild banana) PE=4 SV=1	PREDICTED: cellulose synthase-like protein E6-like isoform 1 [Vitis vinifera]	TSA: Triticum turgidum UCW_Tt-k51_contig_8405 transcribed RNA sequence
c42828.graph_c0	7.57E-09	1.960678601	up	--	--	Molecular Function: calcium ion binding (GO:0005509);; Biological Process: nitrogen compound metabolic process (GO:0006807);; Cellular Component: chloroplast thylakoid membrane (GO:0009535);; Cellular Component: photosystem II oxygen evolving complex (GO:0009654);; Biological Process: photosynthesis (GO:0015979);; Cellular Component: extrinsic component of membrane (GO:0019898);; Biological Proce…	--	PsbP-like protein 2, chloroplastic (Precursor) GN=PPL2 OS=Arabidopsis thaliana (Mouse-ear cress) PE=1 SV=2	Uncharacterized protein OS=Musa acuminata subsp. malaccensis (Wild banana) PE=4 SV=1	Os03g0279950 [Oryza sativa Japonica Group]	Musa balbisiana clone BAC MBP-64B17, complete sequence
c49069.graph_c0	3.34E-06	-1.277306883	down	[R]	General function prediction only	Cellular Component: mitochondrion (GO:0005739);; Biological Process: translation (GO:0006412);; Biological Process: protein targeting to mitochondrion (GO:0006626);; Biological Process: dolichol biosynthetic process (GO:0019408);;	--	Formin-like protein 5 GN=P0453E05.107 OS=Oryza sativa subsp. japonica (Rice) PE=2 SV=2	Uncharacterized protein OS=Musa acuminata subsp. malaccensis (Wild banana) PE=4 SV=1	protein binding protein [Zea mays]	Zea mays protein binding protein (LOC100281716), mRNA >gi|195615841|gb|EU957633.1| Zea mays clone 1599777 protein binding protein mRNA, complete cds
c42978.graph_c0	0	3.570614506	up	[O]	Posttranslational modification, protein turnover, chaperones	Cellular Component: mitochondrion (GO:0005739);; Cellular Component: plastid (GO:0009536);;	--	Chaperone protein dnaJ 11, chloroplastic (Precursor) GN=T19K4.170 OS=Arabidopsis thaliana (Mouse-ear cress) PE=1 SV=2	Uncharacterized protein (Fragment) GN=Si015492m.g OS=Setaria italica (Foxtail millet) PE=4 SV=1	PREDICTED: chaperone protein dnaJ 11, chloroplastic-like [Setaria italica]	Zea mays clone 323586 mRNA sequence
c44342.graph_c0	9.86E-13	-1.773042401	down	--	--	--	--	Vegetative cell wall protein gp1 (Precursor) GN=GP1 OS=Chlamydomonas reinhardtii (Chlamydomonas smithii) PE=2 SV=1	Predicted protein GN=POPTRDRAFT_673203 OS=Populus trichocarpa (Western balsam poplar) PE=4 SV=1	Uncharacterized protein TCM_029159 [Theobroma cacao]	PREDICTED: Brachypodium distachyon uncharacterized LOC100837444 (LOC100837444), mRNA
c51868.graph_c0	7.77E-05	1.222297703	up	[HC]	--	Biological Process: cellular aromatic compound metabolic process (GO:0006725);; Biological Process: response to water deprivation (GO:0009414);; Molecular Function: zeaxanthin epoxidase [overall] activity (GO:0009540);; Biological Process: abscisic acid biosynthetic process (GO:0009688);; Biological Process: response to abscisic acid (GO:0009737);; Cellular Component: membrane (GO:0016020);; Biol…	--	Zeaxanthin epoxidase, chloroplastic (Precursor) GN=OSJNBa0064H22.16 OS=Oryza sativa subsp. japonica (Rice) PE=2 SV=1	Zeaxanthin epoxidase, putative GN=RCOM_1771660 OS=Ricinus communis (Castor bean) PE=4 SV=1	zeaxanthin epoxidase, putative [Ricinus communis]	PREDICTED: Setaria italica zeaxanthin epoxidase, chloroplastic-like (LOC101780465), mRNA
c47097.graph_c0	0.000152719	1.302809745	up	--	--	--	--	--	--	--	TSA: Triticum urartu UCW_Tu-k31_contig_34651 transcribed RNA sequence
c28563.graph_c0	0.001135355	-1.237957757	down	--	--	Biological Process: response to stress (GO:0006950);; Biological Process: response to abiotic stimulus (GO:0009628);; Biological Process: response to oxygen-containing compound (GO:1901700);;	--	BURP domain-containing protein 3 (Precursor) OS=Oryza sativa subsp. japonica (Rice) PE=2 SV=1	Predicted protein GN=POPTRDRAFT_561796 OS=Populus trichocarpa (Western balsam poplar) PE=4 SV=1	unnamed protein product [Vitis vinifera]	Elaeis guineensis dehydration-responsive protein RD22-like isoform 2 (RD22) mRNA, complete cds
c48999.graph_c1	0	-1.916492324	down	--	--	Cellular Component: chloroplast (GO:0009507);; Cellular Component: thylakoid (GO:0009579);; Cellular Component: membrane (GO:0016020);; Cellular Component: cytoplasmic membrane-bounded vesicle (GO:0016023);;	--	Mulatexin (Precursor) OS=Morus alba (White mulberry) PE=1 SV=2	Uncharacterized protein OS=Oryza glaberrima (African rice) PE=4 SV=1	Os04g0456700 [Oryza sativa Japonica Group]	Oryza sativa (indica cultivar-group) cDNA clone:OSIGCSN051P18, full insert sequence
c44633.graph_c0	0.000261676	-1.130329714	down	--	--	Biological Process: lipid metabolic process (GO:0006629);; Cellular Component: cytoplasmic membrane-bounded vesicle (GO:0016023);; Molecular Function: hydrolase activity, acting on ester bonds (GO:0016788);;	--	GDSL esterase/lipase At5g45670 (Precursor) GN=At5g45670 OS=Arabidopsis thaliana (Mouse-ear cress) PE=2 SV=1	Uncharacterized protein OS=Musa acuminata subsp. malaccensis (Wild banana) PE=4 SV=1	GDSL-motif lipase/hydrolase family protein [Musa acuminata]	PREDICTED: Brachypodium distachyon GDSL esterase/lipase At5g45670-like (LOC100835104), mRNA
c46611.graph_c0	1.39E-08	-1.83049161	down	--	--	Cellular Component: chloroplast (GO:0009507);; Biological Process: photosynthesis, light harvesting (GO:0009765);; Cellular Component: membrane (GO:0016020);; Molecular Function: metal ion binding (GO:0046872);;	K08912|8e-31|vvi:100245214|hypothetical protein LOC100245214	Chlorophyll a-b binding protein 2, chloroplastic (Precursor) GN=P0518F01.17-1 OS=Oryza sativa subsp. japonica (Rice) PE=2 SV=2	Putative chloroplast chlorophyll a/b-binding protein GN=ABC OS=Carya cathayensis PE=2 SV=1	PREDICTED: chlorophyll a-b binding protein 40, chloroplastic-like [Fragaria vesca subsp. vesca]	Soybean clone JCVI-FLGm-12B4 unknown mRNA
c52971.graph_c1	2.26E-06	1.709262732	up	[P]	Inorganic ion transport and metabolism	Molecular Function: inorganic phosphate transmembrane transporter activity (GO:0005315);; Biological Process: phosphate ion transport (GO:0006817);; Biological Process: microsporogenesis (GO:0009556);; Molecular Function: low affinity phosphate transmembrane transporter activity (GO:0009673);; Cellular Component: chloroplast envelope (GO:0009941);; Cellular Component: membrane (GO:0016020);; Biol…	K14640|0.0|rcu:RCOM_0024990|chloroplast phosphate transporter, putative	Inorganic phosphate transporter 2-1, chloroplastic (Precursor) GN=MFE16.10 OS=Arabidopsis thaliana (Mouse-ear cress) PE=1 SV=1	Chloroplast phosphate transporter, putative GN=RCOM_0024990 OS=Ricinus communis (Castor bean) PE=4 SV=1	chloroplast phosphate transporter, putative [Ricinus communis]	Zea mays hypothetical protein (LOC100382112), mRNA >gi|223947620|gb|BT063197.1| Zea mays full-length cDNA clone ZM_BFc0038B15 mRNA, complete cds
c41191.graph_c0	8.63E-07	-2.542433664	down	--	--	--	--	--	Uncharacterized protein OS=Musa acuminata subsp. malaccensis (Wild banana) PE=4 SV=1	PREDICTED: uncharacterized protein LOC100818870 [Glycine max]	Sorghum bicolor hypothetical protein, mRNA
c42985.graph_c0	8.87E-07	1.306542975	up	[S]	Function unknown	Cellular Component: mitochondrion (GO:0005739);; Cellular Component: chloroplast (GO:0009507);; Cellular Component: membrane (GO:0016020);;	--	--	Uncharacterized protein GN=Si036860m.g OS=Setaria italica (Foxtail millet) PE=4 SV=1	PREDICTED: uncharacterized protein LOC101782394 [Setaria italica]	Phyllostachys edulis cDNA clone: bphylf039j06, full insert sequence
c41527.graph_c1	0.000115693	-1.321745774	down	--	--	--	--	Arginine/serine-rich protein 45 GN=F19K19.9 OS=Arabidopsis thaliana (Mouse-ear cress) PE=1 SV=1	Uncharacterized protein OS=Musa acuminata subsp. malaccensis (Wild banana) PE=4 SV=1	hypothetical protein F775_06409 [Aegilops tauschii]	--
c31645.graph_c0	0.000473111	-1.952928911	down	--	--	--	--	--	Putative uncharacterized protein GN=VITISV_032124 OS=Vitis vinifera (Grape) PE=4 SV=1	--	Medicago truncatula chromosome 2 clone mte1-30k4, complete sequence
c43107.graph_c0	2.20E-11	2.374349693	up	[RTKL]	--	Molecular Function: nucleotide binding (GO:0000166);; Molecular Function: protein kinase activity (GO:0004672);; Biological Process: signal transduction (GO:0007165);; Biological Process: phosphorylation (GO:0016310);;	--	CBL-interacting protein kinase 4 GN=CIPK4 OS=Oryza sativa subsp. japonica (Rice) PE=2 SV=2	Uncharacterized protein OS=Musa acuminata subsp. malaccensis (Wild banana) PE=4 SV=1	PREDICTED: CBL-interacting protein kinase 29-like [Setaria italica]	PREDICTED: Brachypodium distachyon choline/ethanolamine kinase-like (LOC100834192), mRNA
c45072.graph_c1	0.000828857	1.1442773	up	[J]	Translation, ribosomal structure and biogenesis	--	--	Vegetative cell wall protein gp1 (Precursor) GN=GP1 OS=Chlamydomonas reinhardtii (Chlamydomonas smithii) PE=2 SV=1	Uncharacterized protein OS=Musa acuminata subsp. malaccensis (Wild banana) PE=4 SV=1	Galactose oxidase/kelch repeat superfamily protein isoform 2 [Theobroma cacao]	Myceliophthora thermophila ATCC 42464 hypothetical protein (MYCTH_2300049) mRNA, complete cds
c43077.graph_c0	0.000183266	1.459096973	up	[KR]	--	Molecular Function: N-acetyltransferase activity (GO:0008080);; Cellular Component: chloroplast (GO:0009507);; Biological Process: photosynthesis, light reaction (GO:0019684);;	--	Uncharacterized N-acetyltransferase ycf52 GN=ycf52 OS=Pyropia yezoensis (Red alga) PE=3 SV=1	Uncharacterized protein OS=Musa acuminata subsp. malaccensis (Wild banana) PE=4 SV=1	predicted protein [Hordeum vulgare subsp. vulgare]	TSA: Triticum urartu UCW_Tu-k31_contig_4072 transcribed RNA sequence
c47652.graph_c0	9.34E-08	1.743514795	up	--	--	--	--	Probable WRKY transcription factor 70 GN=WRKY70 OS=Arabidopsis thaliana (Mouse-ear cress) PE=2 SV=1	Uncharacterized protein OS=Musa acuminata subsp. malaccensis (Wild banana) PE=4 SV=1	WRKY DNA-binding protein 70, putative isoform 1 [Theobroma cacao]	PREDICTED: Brachypodium distachyon probable WRKY transcription factor 70-like (LOC100839746), mRNA
c42704.graph_c0	2.18E-08	-1.43572357	down	--	--	--	--	Salt stress-induced protein OS=Oryza sativa subsp. japonica (Rice) PE=2 SV=1	Uncharacterized protein OS=Musa acuminata subsp. malaccensis (Wild banana) PE=4 SV=1	hypothetical protein F775_10027 [Aegilops tauschii]	--
c43152.graph_c0	1.09E-07	1.388918684	up	[S]	Function unknown	Cellular Component: chloroplast thylakoid membrane (GO:0009535);; Cellular Component: chloroplast thylakoid lumen (GO:0009543);;	--	Thylakoid lumenal protein At1g12250, chloroplastic (Precursor) GN=At1g12250 OS=Arabidopsis thaliana (Mouse-ear cress) PE=1 SV=1	Uncharacterized protein OS=Musa acuminata subsp. malaccensis (Wild banana) PE=4 SV=1	PREDICTED: thylakoid lumenal protein At1g12250, chloroplastic-like [Setaria italica]	Oryza sativa Japonica Group Os02g0643500 (Os02g0643500) mRNA, complete cds
c47582.graph_c0	8.03E-06	1.232021917	up	[R]	General function prediction only	Biological Process: maltose metabolic process (GO:0000023);; Biological Process: plasma membrane pyruvate transport (GO:0006849);; Molecular Function: bile acid:sodium symporter activity (GO:0008508);; Cellular Component: chloroplast thylakoid (GO:0009534);; Cellular Component: chloroplast envelope (GO:0009941);; Cellular Component: integral component of membrane (GO:0016021);; Biological Process…	K03453|0.0|osa:4325917|Os01g0645200	Probable sodium/metabolite cotransporter BASS2, chloroplastic (Precursor) OS=Oryza sativa subsp. japonica (Rice) PE=2 SV=1	Uncharacterized protein OS=Musa acuminata subsp. malaccensis (Wild banana) PE=4 SV=1	Os01g0645200 [Oryza sativa Japonica Group]	Oryza sativa Japonica Group Os01g0645200 (Os01g0645200) mRNA, complete cds
c53394.graph_c0	0.007655989	-1.265250302	down	[O]	Posttranslational modification, protein turnover, chaperones	Cellular Component: cytoplasm (GO:0005737);; Molecular Function: arsenate reductase (glutaredoxin) activity (GO:0008794);; Molecular Function: electron carrier activity (GO:0009055);; Molecular Function: protein disulfide oxidoreductase activity (GO:0015035);; Biological Process: methylglyoxal catabolic process to D-lactate (GO:0019243);; Biological Process: electron transport chain (GO:0022900);…	K03676|2e-39|vvi:100260385|hypothetical protein LOC100260385	Glutaredoxin-C1 GN=GRXC1 OS=Arabidopsis thaliana (Mouse-ear cress) PE=2 SV=2	Uncharacterized protein GN=Bra035867 OS=Brassica rapa subsp. pekinensis (Chinese cabbage) PE=4 SV=1	glutaredoxin-like protein [Arabidopsis thaliana]	PREDICTED: Setaria italica glutaredoxin-C4, chloroplastic-like (LOC101765856), mRNA
c50088.graph_c1	0.000202822	1.093819242	up	[R]	General function prediction only	Cellular Component: cell wall (GO:0005618);; Cellular Component: endoplasmic reticulum (GO:0005783);; Cellular Component: Golgi apparatus (GO:0005794);; Cellular Component: chloroplast (GO:0009507);; Biological Process: response to salt stress (GO:0009651);; Cellular Component: cytoplasmic membrane-bounded vesicle (GO:0016023);;	--	Arabinogalactan protein 1 (Precursor) OS=Oryza sativa subsp. japonica (Rice) PE=1 SV=1	Uncharacterized protein GN=F775_09450 OS=Aegilops tauschii (Tausch's goatgrass) PE=4 SV=1	hypothetical protein F775_09450 [Aegilops tauschii]	Phyllostachys edulis cDNA clone: bphylf040i18, full insert sequence
c44360.graph_c0	9.43E-09	1.795251351	up	[R]	General function prediction only	Molecular Function: galactokinase activity (GO:0004335);; Molecular Function: glucokinase activity (GO:0004340);; Molecular Function: ATP binding (GO:0005524);; Cellular Component: cytosol (GO:0005829);; Biological Process: inositol metabolic process (GO:0006020);; Molecular Function: poly(U) RNA binding (GO:0008266);; Molecular Function: L-arabinokinase activity (GO:0009702);; Biological Process…	--	Glucuronokinase 1 GN=GLCAK1 OS=Arabidopsis thaliana (Mouse-ear cress) PE=1 SV=1	Mevalonate kinase GN=MVK OS=Asparagus officinalis (Garden asparagus) PE=2 SV=1	mevalonate kinase [Asparagus officinalis]	PREDICTED: Vitis vinifera glucuronokinase 1-like (LOC100264538), mRNA
c52962.graph_c1	0.006611187	-1.014076487	down	--	--	Cellular Component: cytoplasmic membrane-bounded vesicle (GO:0016023);; Molecular Function: hydrolase activity (GO:0016787);; Cellular Component: cell periphery (GO:0071944);;	--	Pectinesterase 1 (Precursor) GN=PECS-1.1 OS=Citrus sinensis (Sweet orange) PE=2 SV=1	Uncharacterized protein OS=Musa acuminata subsp. malaccensis (Wild banana) PE=3 SV=1	TPA: hypothetical protein ZEAMMB73_876271 [Zea mays]	PREDICTED: Setaria italica pectinesterase 3-like (LOC101774669), mRNA
c52815.graph_c1	3.33E-16	-1.875138264	down	--	--	Molecular Function: iron ion binding (GO:0005506);; Cellular Component: plasma membrane (GO:0005886);; Cellular Component: chloroplast (GO:0009507);; Biological Process: response to wounding (GO:0009611);; Biological Process: jasmonic acid biosynthetic process (GO:0009695);; Molecular Function: linoleate 13S-lipoxygenase activity (GO:0016165);; Biological Process: oxylipin biosynthetic process (G…	--	Lipoxygenase 6, chloroplastic (Precursor) GN=LOX6 OS=Arabidopsis thaliana (Mouse-ear cress) PE=1 SV=1	Lipoxygenase GN=VIT_01s0010g02750 OS=Vitis vinifera (Grape) PE=3 SV=1	PREDICTED: lipoxygenase 6, choloroplastic [Vitis vinifera]	Zantedeschia aethiopica lipoxygenase (lox2) mRNA, partial cds; nuclear gene for chloroplast product
c43233.graph_c2	9.93E-10	1.872340701	up	[O]	Posttranslational modification, protein turnover, chaperones	Biological Process: protein peptidyl-prolyl isomerization (GO:0000413);; Molecular Function: peptidyl-prolyl cis-trans isomerase activity (GO:0003755);; Molecular Function: FK506 binding (GO:0005528);; Biological Process: pentose-phosphate shunt (GO:0006098);; Biological Process: rRNA processing (GO:0006364);; Biological Process: protein folding (GO:0006457);; Cellular Component: chloroplast thyl…	--	Peptidyl-prolyl cis-trans isomerase FKBP16-3, chloroplastic (Precursor) GN=T1O24.30 OS=Arabidopsis thaliana (Mouse-ear cress) PE=1 SV=2	Peptidyl-prolyl cis-trans isomerase OS=Musa acuminata subsp. malaccensis (Wild banana) PE=4 SV=1	hypothetical protein PRUPE_ppa010867mg [Prunus persica]	Medicago truncatula clone JCVI-FLMt-10I18 unknown mRNA
c26799.graph_c0	5.42E-09	-2.805402962	down	--	--	Molecular Function: binding (GO:0005488);; Molecular Function: oxidoreductase activity (GO:0016491);;	--	Isoflavone 2&apos;-hydroxylase GN=CYP81E1 OS=Glycyrrhiza echinata (Licorice) PE=1 SV=2	CYP81B57 OS=Sinopodophyllum hexandrum PE=2 SV=1	CYP81B57 [Sinopodophyllum hexandrum]	--
c45147.graph_c0	6.37E-06	1.212303071	up	[J]	Translation, ribosomal structure and biogenesis	Molecular Function: structural constituent of ribosome (GO:0003735);; Cellular Component: nucleus (GO:0005634);; Biological Process: translation (GO:0006412);; Biological Process: response to cold (GO:0009409);; Cellular Component: chloroplast thylakoid membrane (GO:0009535);; Cellular Component: chloroplast stroma (GO:0009570);; Cellular Component: small ribosomal subunit (GO:0015935);; Molecula…	K02988|1e-131|rcu:RCOM_1674110|30S ribosomal protein S5, putative	30S ribosomal protein S5, chloroplastic (Precursor) GN=rps5 OS=Spinacia oleracea (Spinach) PE=1 SV=1	Uncharacterized protein OS=Musa acuminata subsp. malaccensis (Wild banana) PE=3 SV=1	PREDICTED: 30S ribosomal protein S5, chloroplastic-like [Glycine max]	Glycine max cDNA, clone: GMFL01-17-P15
c49740.graph_c1	7.92E-05	1.128194004	up	[J]	Translation, ribosomal structure and biogenesis	Molecular Function: structural constituent of ribosome (GO:0003735);; Biological Process: translation (GO:0006412);; Cellular Component: chloroplast stroma (GO:0009570);; Cellular Component: chloroplast envelope (GO:0009941);; Cellular Component: membrane (GO:0016020);; Biological Process: isopentenyl diphosphate biosynthetic process, methylerythritol 4-phosphate pathway (GO:0019288);; Biological…	K02931|1e-122|vvi:100251632|hypothetical protein LOC100251632	50S ribosomal protein L5, chloroplastic (Precursor) GN=RPL5 OS=Arabidopsis thaliana (Mouse-ear cress) PE=2 SV=1	Uncharacterized protein OS=Musa acuminata subsp. malaccensis (Wild banana) PE=3 SV=1	PREDICTED: 50S ribosomal protein L5, chloroplastic [Vitis vinifera]	Phyllostachys edulis cDNA clone: bphylf048m19, full insert sequence
c45741.graph_c0	0	-5.412791866	down	--	--	Biological Process: single-organism process (GO:0044699);;	--	--	Uncharacterized protein GN=BRADI2G20540 OS=Brachypodium distachyon (Purple false brome) PE=4 SV=1	PREDICTED: uncharacterized protein LOC100821103 [Brachypodium distachyon]	PREDICTED: Brachypodium distachyon uncharacterized LOC100821103 (LOC100821103), mRNA
c48851.graph_c0	0.00074243	1.044002591	up	[H]	Coenzyme transport and metabolism	Molecular Function: trans-hexaprenyltranstransferase activity (GO:0000010);; Cellular Component: endoplasmic reticulum (GO:0005783);; Biological Process: ubiquinone biosynthetic process (GO:0006744);; Biological Process: isoprenoid biosynthetic process (GO:0008299);; Cellular Component: chloroplast (GO:0009507);; Biological Process: photosynthesis (GO:0015979);; Molecular Function: metal ion bind…	K05356|0.0|osa:4351957|Os12g0271700	Solanesyl-diphosphate synthase 2, chloroplastic (Precursor) OS=Oryza sativa subsp. japonica (Rice) PE=1 SV=2	Uncharacterized protein GN=OB05G34720 OS=Oryza brachyantha PE=3 SV=1	PREDICTED: prenyl transferase-like [Brachypodium distachyon]	Oryza sativa Japonica Group Os12g0271700 (Os12g0271700) mRNA, partial cds
c44115.graph_c0	5.14E-10	2.311191071	up	--	--	Molecular Function: calmodulin binding (GO:0005516);; Cellular Component: mitochondrion (GO:0005739);; Cellular Component: photosystem I (GO:0009522);; Biological Process: photosynthesis (GO:0015979);; Cellular Component: thylakoid membrane (GO:0042651);;	--	--	Uncharacterized protein OS=Musa acuminata subsp. malaccensis (Wild banana) PE=4 SV=1	PREDICTED: uncharacterized protein LOC101780113 [Setaria italica]	PREDICTED: Setaria italica uncharacterized LOC101780113 (LOC101780113), mRNA
c32488.graph_c0	0.001020962	-1.086925797	down	[I]	Lipid transport and metabolism	Molecular Function: hydroxymethylglutaryl-CoA reductase (NADPH) activity (GO:0004420);; Cellular Component: mitochondrion (GO:0005739);; Cellular Component: endoplasmic reticulum membrane (GO:0005789);; Biological Process: coenzyme A metabolic process (GO:0015936);; Cellular Component: integral component of membrane (GO:0016021);; Cellular Component: cytoplasmic membrane-bounded vesicle (GO:00160…	K00021|3e-59|sbi:SORBI_02g028630|hypothetical protein	3-hydroxy-3-methylglutaryl-coenzyme A reductase GN=HMGR OS=Zea mays (Maize) PE=3 SV=1	Putative uncharacterized protein Sb02g028630 GN=Sb02g028630 OS=Sorghum bicolor (Sorghum) PE=3 SV=1	hypothetical protein SORBIDRAFT_02g028630 [Sorghum bicolor]	Hordeum vulgare subsp. vulgare mRNA for predicted protein, complete cds, clone: NIASHv1069I11
c31435.graph_c0	0.006773682	4.061974832	up	--	--	--	--	NAC domain-containing protein 90 GN=NAC090 OS=Arabidopsis thaliana (Mouse-ear cress) PE=2 SV=1	Uncharacterized protein OS=Musa acuminata subsp. malaccensis (Wild banana) PE=4 SV=1	PREDICTED: NAC domain-containing protein 90-like [Brachypodium distachyon]	PREDICTED: Setaria italica protein FEZ-like (LOC101752485), mRNA
c56722.graph_c0	0.004146348	1.286558389	up	--	--	Molecular Function: calmodulin binding (GO:0005516);; Cellular Component: mitochondrion (GO:0005739);; Biological Process: auxin-activated signaling pathway (GO:0009734);;	--	--	Uncharacterized protein OS=Musa acuminata subsp. malaccensis (Wild banana) PE=4 SV=1	hypothetical protein TRIUR3_00058 [Triticum urartu]	--
c56793.graph_c0	4.23E-06	-1.944802507	down	--	--	Molecular Function: monooxygenase activity (GO:0004497);; Biological Process: inflorescence development (GO:0010229);; Cellular Component: membrane (GO:0016020);; Molecular Function: oxidoreductase activity, acting on paired donors, with incorporation or reduction of molecular oxygen (GO:0016705);; Biological Process: regulation of growth (GO:0040008);; Molecular Function: metal ion binding (GO:0…	--	Cytochrome P450 78A11 GN=OSJNBa0044A10.17 OS=Oryza sativa subsp. japonica (Rice) PE=1 SV=2	Uncharacterized protein GN=Si035025m.g OS=Setaria italica (Foxtail millet) PE=3 SV=1	PREDICTED: cytochrome P450 78A11-like [Setaria italica]	PREDICTED: Setaria italica cytochrome P450 78A11-like (LOC101765664), mRNA
c50968.graph_c0	4.59E-10	3.06798229	up	[S]	Function unknown	Cellular Component: plastid (GO:0009536);; Molecular Function: oxidoreductase activity (GO:0016491);; Biological Process: oxidation-reduction process (GO:0055114);;	--	Phytoene dehydrogenase, chloroplastic/chromoplastic (Precursor) GN=PDS OS=Solanum lycopersicum (Tomato) PE=2 SV=1	Uncharacterized protein OS=Musa acuminata subsp. malaccensis (Wild banana) PE=4 SV=1	B0103C08-B0602B01.15 [Oryza sativa Indica Group]	Phyllostachys edulis cDNA clone: bphylf046i18, full insert sequence
c46155.graph_c1	0.005048174	1.064534011	up	[J]	Translation, ribosomal structure and biogenesis	Biological Process: maturation of LSU-rRNA from tetracistronic rRNA transcript (SSU-rRNA, LSU-rRNA, 4.5S-rRNA, 5S-rRNA) (GO:0000488);; Biological Process: maturation of SSU-rRNA from tetracistronic rRNA transcript (SSU-rRNA, LSU-rRNA, 4.5S-rRNA, 5S-rRNA) (GO:0000489);; Biological Process: pseudouridine synthesis (GO:0001522);; Molecular Function: RNA binding (GO:0003723);; Cellular Component: amy…	--	--	Uncharacterized protein OS=Musa acuminata subsp. malaccensis (Wild banana) PE=4 SV=1	PREDICTED: uncharacterized protein LOC101780537 [Setaria italica]	Zea mays clone 497900 mRNA sequence
c47676.graph_c0	3.24E-05	1.359159491	up	[R]	General function prediction only	Biological Process: rRNA processing (GO:0006364);; Cellular Component: chloroplast thylakoid (GO:0009534);; Biological Process: plastid organization (GO:0009657);; Cellular Component: chloroplast envelope (GO:0009941);; Biological Process: photosystem II assembly (GO:0010207);; Biological Process: myo-inositol hexakisphosphate biosynthetic process (GO:0010264);; Molecular Function: hydrolase acti…	--	--	Uncharacterized protein OS=Musa acuminata subsp. malaccensis (Wild banana) PE=4 SV=1	Os05g0419000 [Oryza sativa Japonica Group]	Phyllostachys edulis cDNA clone: bphylf043l17, full insert sequence
c47898.graph_c0	1.11E-13	1.730971229	up	--	--	--	--	Auxin-repressed 12.5 kDa protein OS=Fragaria ananassa (Strawberry) PE=2 SV=1	Putative dormancy/auxin associated protein GN=DRM OS=Elaeis guineensis var. tenera (Oil palm) PE=2 SV=1	putative dormancy/auxin associated protein [Elaeis guineensis]	PREDICTED: Setaria italica uncharacterized LOC101781340 (LOC101781340), mRNA
c39062.graph_c0	1.17E-08	1.546965944	up	[R]	General function prediction only	Biological Process: maltose metabolic process (GO:0000023);; Molecular Function: calcium ion binding (GO:0005509);; Biological Process: pentose-phosphate shunt (GO:0006098);; Cellular Component: nitrite reductase complex [NAD(P)H] (GO:0009344);; Cellular Component: chloroplast thylakoid lumen (GO:0009543);; Cellular Component: photosystem II oxygen evolving complex (GO:0009654);; Biological Proce…	K08901|6e-77|osa:4329766|Os02g0578400	PsbQ-like protein 1, chloroplastic (Precursor) GN=F7A19.23 OS=Arabidopsis thaliana (Mouse-ear cress) PE=1 SV=1	Uncharacterized protein OS=Musa acuminata subsp. malaccensis (Wild banana) PE=4 SV=1	PREDICTED: oxygen-evolving enhancer protein 3-1, chloroplastic-like [Brachypodium distachyon]	Oryza sativa (indica cultivar-group) cDNA clone:OSIGCSN051O14, full insert sequence
c48940.graph_c0	2.72E-06	1.726891287	up	--	--	Cellular Component: membrane (GO:0016020);; Cellular Component: cytoplasmic membrane-bounded vesicle (GO:0016023);;	--	--	Uncharacterized protein OS=Musa acuminata subsp. malaccensis (Wild banana) PE=4 SV=1	PREDICTED: uncharacterized protein LOC101773049 [Setaria italica]	Lotus japonicus cDNA, clone: LjFL3-031-CB12, HTC
c30162.graph_c1	3.77E-15	1.834605597	up	--	--	Molecular Function: structural constituent of ribosome (GO:0003735);; Cellular Component: ribosome (GO:0005840);; Biological Process: translation (GO:0006412);; Biological Process: ion transport (GO:0006811);; Biological Process: single-organism metabolic process (GO:0044710);;	--	--	Uncharacterized protein GN=PGSC0003DMG400018892 OS=Solanum tuberosum (Potato) PE=4 SV=1	hypothetical protein M569_00222, partial [Genlisea aurea]	Dioscorea elephantipes chloroplast, complete genome
c42372.graph_c0	1.69E-05	-1.421045677	down	--	--	Molecular Function: DNA binding (GO:0003677);; Cellular Component: nucleus (GO:0005634);; Biological Process: regulation of vegetative phase change (GO:0010321);;	--	Squamosa promoter-binding-like protein 13 GN=P0430F03.47 OS=Oryza sativa subsp. japonica (Rice) PE=2 SV=1	Uncharacterized protein OS=Musa acuminata subsp. malaccensis (Wild banana) PE=4 SV=1	SQUAMOSA promoter-binding-like 1 [Erycina pusilla]	Phyllostachys edulis cDNA clone: bphylf027p18, full insert sequence
c47957.graph_c1	1.19E-06	1.560488988	up	[P]	Inorganic ion transport and metabolism	Cellular Component: chloroplast (GO:0009507);;	--	Rhodanese-like domain-containing protein 4A, chloroplastic (Precursor) GN=STR4A OS=Arabidopsis thaliana (Mouse-ear cress) PE=2 SV=1	Uncharacterized protein OS=Musa acuminata subsp. malaccensis (Wild banana) PE=4 SV=1	PREDICTED: uncharacterized protein LOC100834180 [Brachypodium distachyon]	TSA: Triticum turgidum UCW_Tt-k21_contig_44742 transcribed RNA sequence
c39785.graph_c0	6.56E-11	1.680034208	up	[J]	Translation, ribosomal structure and biogenesis	Molecular Function: structural constituent of ribosome (GO:0003735);; Biological Process: DNA-templated transcription, elongation (GO:0006354);; Biological Process: rRNA processing (GO:0006364);; Biological Process: translation (GO:0006412);; Cellular Component: chloroplast stroma (GO:0009570);; Biological Process: chloroplast relocation (GO:0009902);; Cellular Component: chloroplast envelope (GO…	K02864|1e-101|rcu:RCOM_0811410|50S ribosomal protein L10, putative	50S ribosomal protein L10, chloroplastic (Precursor) GN=RPL10 OS=Arabidopsis thaliana (Mouse-ear cress) PE=2 SV=1	Uncharacterized protein OS=Musa acuminata subsp. malaccensis (Wild banana) PE=3 SV=1	hypothetical protein PRUPE_ppa010824mg [Prunus persica]	Oryza rufipogon (W1943) cDNA clone: ORW1943C102M05, full insert sequence
c31241.graph_c0	1.25E-07	-2.441549359	down	--	--	Molecular Function: cellulase activity (GO:0008810);; Biological Process: fruit ripening (GO:0009835);; Biological Process: cellulose catabolic process (GO:0030245);;	--	Endoglucanase 1 (Precursor) GN=CEL1 OS=Persea americana (Avocado) PE=2 SV=1	Uncharacterized protein OS=Musa acuminata subsp. malaccensis (Wild banana) PE=4 SV=1	endo-1,4-beta-glucanase, putative [Ricinus communis]	PREDICTED: Brachypodium distachyon endoglucanase 4-like (LOC100832274), mRNA
c46531.graph_c0	0	2.788830978	up	[E]	Amino acid transport and metabolism	Molecular Function: asparagine synthase (glutamine-hydrolyzing) activity (GO:0004066);; Molecular Function: ATP binding (GO:0005524);; Biological Process: glutamine metabolic process (GO:0006541);; Biological Process: cellular amino acid catabolic process (GO:0009063);; Biological Process: response to absence of light (GO:0009646);; Biological Process: response to sucrose (GO:0009744);; Biologica…	K01953|0.0|vvi:100241610|hypothetical protein LOC100241610	Asparagine synthetase [glutamine-hydrolyzing] OS=Asparagus officinalis (Garden asparagus) PE=2 SV=2	Asparagine synthetase OS=Elaeis guineensis var. tenera (Oil palm) PE=2 SV=1	asparagine synthetase [Asparagus officinalis]	A.officinalis mRNA for asparagine synthetase
c52863.graph_c0	6.59E-14	-2.042974276	down	--	--	Cellular Component: extracellular region (GO:0005576);; Cellular Component: endoplasmic reticulum lumen (GO:0005788);; Biological Process: proteolysis (GO:0006508);; Molecular Function: cysteine-type peptidase activity (GO:0008234);; Cellular Component: cytoplasmic membrane-bounded vesicle (GO:0016023);; Molecular Function: 2-alkenal reductase [NAD(P)] activity (GO:0032440);; Biological Process: …	K01365|0.0|vvi:100250141|hypothetical protein LOC100250141	Vignain (Precursor) GN=CYSEP OS=Ricinus communis (Castor bean) PE=1 SV=1	Putative cysteine protease 2 GN=CYS2 OS=Iris hollandica (Dutch iris) PE=2 SV=1	putative cysteine protease 2 [Iris x hollandica]	Iris hollandica putative cysteine protease 2 (CYS2) mRNA, complete cds
c52571.graph_c2	1.01E-05	1.470785014	up	--	--	--	--	Formin-like protein 18 GN=FH18 OS=Arabidopsis thaliana (Mouse-ear cress) PE=2 SV=2	Putative uncharacterized protein GN=VOLCADRAFT_88561 OS=Volvox carteri (Green alga) PE=4 SV=1	PREDICTED: formin-like protein 3-like [Cicer arietinum]	--
c49493.graph_c0	2.48E-05	-1.406427207	down	[R]	General function prediction only	Molecular Function: zinc ion binding (GO:0008270);; Biological Process: lignin biosynthetic process (GO:0009809);; Molecular Function: cinnamyl-alcohol dehydrogenase activity (GO:0045551);; Molecular Function: mannitol dehydrogenase activity (GO:0046029);; Molecular Function: sinapyl alcohol dehydrogenase activity (GO:0052747);; Biological Process: oxidation-reduction process (GO:0055114);;	--	Probable cinnamyl alcohol dehydrogenase 6 GN=OSJNBa0065B15.8 OS=Oryza sativa subsp. japonica (Rice) PE=2 SV=2	Uncharacterized protein OS=Musa acuminata subsp. malaccensis (Wild banana) PE=3 SV=1	Cinnamyl alcohol dehydrogenase 9 [Theobroma cacao]	Oryza sativa Japonica Group cDNA, clone: J065205F12, full insert sequence
c46937.graph_c0	5.01E-09	1.444398993	up	[L]	Replication, recombination and repair	Molecular Function: DNA photolyase activity (GO:0003913);; Molecular Function: protein kinase activity (GO:0004672);; Molecular Function: ATP binding (GO:0005524);; Cellular Component: nucleus (GO:0005634);; Cellular Component: cytoplasm (GO:0005737);; Biological Process: DNA repair (GO:0006281);; Biological Process: response to water deprivation (GO:0009414);; Biological Process: detection of li…	K12118|0.0|osa:4336008|Os04g0452100	Cryptochrome-1 OS=Arabidopsis thaliana (Mouse-ear cress) PE=1 SV=2	Uncharacterized protein OS=Musa acuminata subsp. malaccensis (Wild banana) PE=4 SV=1	PREDICTED: cryptochrome-1-like isoform X1 [Setaria italica]	Oryza sativa Japonica Group Os04g0452100 (Os04g0452100) mRNA, complete cds
c42746.graph_c0	0.000343949	1.193224589	up	[R]	General function prediction only	Molecular Function: RNA binding (GO:0003723);; Cellular Component: chloroplast (GO:0009507);;	--	Glycine-rich RNA-binding protein 4, mitochondrial (Precursor) GN=At3g23830 OS=Arabidopsis thaliana (Mouse-ear cress) PE=2 SV=1	Uncharacterized protein OS=Musa acuminata subsp. malaccensis (Wild banana) PE=4 SV=1	unknown [Lotus japonicus]	TSA: Prunus avium Pa_07263 transcribed RNA sequence
c45205.graph_c0	1.09E-12	1.694876673	up	[J]	Translation, ribosomal structure and biogenesis	Molecular Function: structural constituent of ribosome (GO:0003735);; Cellular Component: ribosome (GO:0005840);; Biological Process: translation (GO:0006412);; Cellular Component: thylakoid (GO:0009579);; Cellular Component: chloroplast part (GO:0044434);;	K02935|2e-66|sbi:SORBI_03g030270|hypothetical protein	50S ribosomal protein L12, chloroplastic (Precursor) GN=P0671D01.26 OS=Oryza sativa subsp. japonica (Rice) PE=2 SV=2	Putative uncharacterized protein Sb03g030270 GN=Sb03g030270 OS=Sorghum bicolor (Sorghum) PE=3 SV=1	RecName: Full=50S ribosomal protein L12, chloroplastic; AltName: Full=CL12; Flags: Precursor	Oryza sativa (indica cultivar-group) cDNA clone:OSIGCSN013N05, full insert sequence
c39159.graph_c0	0.000835603	-2.287092195	down	--	--	Cellular Component: mitochondrion (GO:0005739);; Cellular Component: cytoplasmic membrane-bounded vesicle (GO:0016023);; Molecular Function: hydrolase activity, acting on ester bonds (GO:0016788);;	--	GDSL esterase/lipase At2g04570 (Precursor) GN=At2g04570 OS=Arabidopsis thaliana (Mouse-ear cress) PE=2 SV=1	GDSL esterase/lipase GN=F775_19839 OS=Aegilops tauschii (Tausch's goatgrass) PE=4 SV=1	GDSL esterase/lipase [Aegilops tauschii]	TSA: Triticum turgidum UCW_Tt-k25_contig_68835_merged transcribed RNA sequence
c49577.graph_c0	1.97E-12	1.655657675	up	[O]	Posttranslational modification, protein turnover, chaperones	Molecular Function: metalloendopeptidase activity (GO:0004222);; Molecular Function: ATP binding (GO:0005524);; Biological Process: proteolysis (GO:0006508);; Molecular Function: zinc ion binding (GO:0008270);; Molecular Function: microtubule-severing ATPase activity (GO:0008568);; Cellular Component: chloroplast thylakoid membrane (GO:0009535);; Cellular Component: chloroplast envelope (GO:00099…	K03798|0.0|vvi:100250511|hypothetical protein LOC100250511	ATP-dependent zinc metalloprotease FTSH 2, chloroplastic (Precursor) OS=Oryza sativa subsp. japonica (Rice) PE=2 SV=1	Putative uncharacterized protein GN=VIT_12s0028g01600 OS=Vitis vinifera (Grape) PE=2 SV=1	PREDICTED: ATP-dependent zinc metalloprotease FTSH 2, chloroplastic-like [Vitis vinifera]	PREDICTED: Setaria italica ATP-dependent zinc metalloprotease FTSH 2, chloroplastic-like (LOC101773515), mRNA
c50992.graph_c0	0.000107752	-1.102917773	down	[E]	Amino acid transport and metabolism	Molecular Function: glutamate decarboxylase activity (GO:0004351);; Molecular Function: calmodulin binding (GO:0005516);; Biological Process: glutamate metabolic process (GO:0006536);; Molecular Function: pyridoxal phosphate binding (GO:0030170);; Biological Process: response to cadmium ion (GO:0046686);;	K01580|0.0|rcu:RCOM_0112580|glutamate decarboxylase, putative (EC:4.1.1.15)	Glutamate decarboxylase GN=GAD OS=Petunia hybrida (Petunia) PE=1 SV=1	Glutamate decarboxylase, putative GN=RCOM_0112580 OS=Ricinus communis (Castor bean) PE=3 SV=1	glutamate decarboxylase, putative [Ricinus communis]	PREDICTED: Setaria italica glutamate decarboxylase 1-like (LOC101755874), mRNA
c48164.graph_c0	2.00E-15	2.078986913	up	[L]	Replication, recombination and repair	Biological Process: photoreactive repair (GO:0000719);; Molecular Function: sequence-specific DNA binding transcription factor activity (GO:0003700);; Molecular Function: DNA photolyase activity (GO:0003913);; Cellular Component: nucleus (GO:0005634);; Biological Process: regulation of transcription, DNA-templated (GO:0006355);; Biological Process: circadian rhythm (GO:0007623);; Biological Proce…	K01669|0.0|pop:POPTR_581193|hypothetical protein	Deoxyribodipyrimidine photo-lyase GN=F5O11.9 OS=Arabidopsis thaliana (Mouse-ear cress) PE=2 SV=1	Predicted protein GN=POPTRDRAFT_581193 OS=Populus trichocarpa (Western balsam poplar) PE=4 SV=1	predicted protein [Populus trichocarpa]	PREDICTED: Setaria italica deoxyribodipyrimidine photo-lyase-like (LOC101777432), mRNA
c51807.graph_c0	4.01E-08	-2.349398422	down	[MG]	--	Biological Process: response to cold (GO:0009409);; Biological Process: lignin biosynthetic process (GO:0009809);; Molecular Function: cinnamoyl-CoA reductase activity (GO:0016621);; Molecular Function: coenzyme binding (GO:0050662);; Biological Process: oxidation-reduction process (GO:0055114);;	K09753|0.0|sbi:SORBI_07g021680|hypothetical protein	Cinnamoyl-CoA reductase 1 GN=T24D18.5 OS=Arabidopsis thaliana (Mouse-ear cress) PE=1 SV=1	Cinnamoyl CoA reductase GN=CCR OS=Lolium perenne (Perennial ryegrass) PE=2 SV=1	cinnamoyl CoA reductase [Lolium perenne]	Sorghum bicolor hypothetical protein, mRNA
c45352.graph_c0	0	2.806834055	up	--	--	Cellular Component: cytoplasmic membrane-bounded vesicle (GO:0016023);;	--	Cysteine-rich repeat secretory protein 55 (Precursor) GN=CRRSP55 OS=Arabidopsis thaliana (Mouse-ear cress) PE=2 SV=1	Uncharacterized protein OS=Musa acuminata subsp. malaccensis (Wild banana) PE=4 SV=1	Os05g0112800 [Oryza sativa Japonica Group]	Zea mays clone 1561276 serine/threonine kinase-like protein mRNA, complete cds
c45415.graph_c0	8.90E-12	1.834233386	up	[J]	Translation, ribosomal structure and biogenesis	Biological Process: metal ion transport (GO:0030001);; Molecular Function: metal ion binding (GO:0046872);;	--	Copper transport protein CCH GN=CCH OS=Arabidopsis thaliana (Mouse-ear cress) PE=1 SV=1	Uncharacterized protein OS=Glycine max (Soybean) PE=4 SV=1	Heavy metal transport/detoxification superfamily protein isoform 1 [Theobroma cacao]	TSA: Jatropha curcas Unigene16533_JC-CK_1A transcribed RNA sequence
c45406.graph_c1	7.14E-05	-1.226039921	down	[K]	Transcription	Cellular Component: nucleus (GO:0005634);; Biological Process: regulation of transcription, DNA-templated (GO:0006355);; Biological Process: multicellular organismal development (GO:0007275);; Biological Process: anatomical structure development (GO:0048856);;	--	Nuclear transcription factor Y subunit A-7 GN=NFYA7 OS=Arabidopsis thaliana (Mouse-ear cress) PE=2 SV=1	Uncharacterized protein OS=Musa acuminata subsp. malaccensis (Wild banana) PE=4 SV=1	hypothetical protein VITISV_000211 [Vitis vinifera]	PREDICTED: Vitis vinifera nuclear transcription factor Y subunit A-1-like (LOC100248239), mRNA
c46507.graph_c0	5.73E-12	1.701417502	up	[J]	Translation, ribosomal structure and biogenesis	Molecular Function: structural constituent of ribosome (GO:0003735);; Cellular Component: ribosome (GO:0005840);; Biological Process: translation (GO:0006412);; Cellular Component: chloroplast thylakoid (GO:0009534);; Cellular Component: chloroplast stroma (GO:0009570);; Molecular Function: rRNA binding (GO:0019843);;	--	Ribosome-binding factor PSRP1, chloroplastic (Precursor) GN=PSRP1 OS=Spinacia oleracea (Spinach) PE=1 SV=2	Uncharacterized protein OS=Musa acuminata subsp. malaccensis (Wild banana) PE=4 SV=1	Plastid-specific 30S ribosomal protein 1 [Theobroma cacao]	Populus trichocarpa predicted protein, mRNA
c53479.graph_c0	0	-5.555888544	down	[I]	Lipid transport and metabolism	Molecular Function: catalytic activity (GO:0003824);; Biological Process: metabolic process (GO:0008152);;	--	--	cDNA clone:J013121K01, full insert sequence GN=P0451C06.25 OS=Oryza sativa subsp. japonica (Rice) PE=2 SV=1	Os01g0205600 [Oryza sativa Japonica Group]	--
c46083.graph_c0	8.39E-10	2.044883131	up	--	--	Cellular Component: plastid (GO:0009536);; Biological Process: photosynthesis, light harvesting (GO:0009765);; Biological Process: stomatal complex morphogenesis (GO:0010103);; Biological Process: carotene biosynthetic process (GO:0016120);; Biological Process: xanthophyll biosynthetic process (GO:0016123);; Molecular Function: oxidoreductase activity, acting on paired donors, with incorporation …	K06444|0.0|vvi:100259482|hypothetical protein LOC100259482	Lycopene epsilon cyclase, chloroplastic (Precursor) GN=CRTL-E-1 OS=Solanum lycopersicum (Tomato) PE=2 SV=1	Lycopene epsilon cyclase OS=Narcissus tazetta var. chinensis PE=2 SV=1	lycopene epsilon cyclase [Narcissus tazetta var. chinensis]	Lilium hybrid division I LCYE mRNA for lycopene epsilon-cyclase, partial cds, cultivar: Connecticut King
c43897.graph_c0	1.72E-05	1.2559368	up	--	--	Cellular Component: cytoplasmic membrane-bounded vesicle (GO:0016023);;	--	Cysteine-rich repeat secretory protein 55 (Precursor) GN=CRRSP55 OS=Arabidopsis thaliana (Mouse-ear cress) PE=2 SV=1	Uncharacterized protein OS=Musa acuminata subsp. malaccensis (Wild banana) PE=4 SV=1	serine/threonine kinase-like protein [Zea mays]	PREDICTED: Setaria italica cysteine-rich repeat secretory protein 55-like (LOC101766498), mRNA
c44876.graph_c0	3.96E-07	-1.5847505	down	[T]	Signal transduction mechanisms	Molecular Function: phosphoprotein phosphatase activity (GO:0004721);; Cellular Component: nucleus (GO:0005634);; Cellular Component: cytoplasm (GO:0005737);; Biological Process: metabolic process (GO:0008152);; Biological Process: response to water deprivation (GO:0009414);;	--	Probable protein phosphatase 2C 34 GN=At3g05640 OS=Arabidopsis thaliana (Mouse-ear cress) PE=2 SV=1	Uncharacterized protein OS=Musa acuminata subsp. malaccensis (Wild banana) PE=4 SV=1	PREDICTED: probable protein phosphatase 2C 73-like [Glycine max]	Musa acuminata clone BAC MAC-88K20, complete sequence
c51714.graph_c0	0	3.72703449	up	--	--	Biological Process: fatty acid alpha-oxidation (GO:0001561);; Biological Process: long-chain fatty acid metabolic process (GO:0001676);; Molecular Function: peroxidase activity (GO:0004601);; Biological Process: response to oxidative stress (GO:0006979);; Biological Process: cell death (GO:0008219);; Biological Process: response to salicylic acid (GO:0009751);; Biological Process: leaf senescence…	K10529|0.0|osa:4352160|Os12g0448900	Alpha-dioxygenase 1 (Precursor) GN=T13O15.6 OS=Arabidopsis thaliana (Mouse-ear cress) PE=1 SV=1	Uncharacterized protein OS=Musa acuminata subsp. malaccensis (Wild banana) PE=4 SV=1	fatty acid alpha-dioxygenase [Zea mays]	Oryza sativa (indica cultivar-group) cDNA clone:OSIGCSN022K12, full insert sequence
c32673.graph_c0	1.27E-09	-1.708649062	down	--	--	Biological Process: transport (GO:0006810);;	--	Non-specific lipid-transfer protein 1 (Precursor) GN=OsJ_033644 OS=Oryza sativa subsp. japonica (Rice) PE=1 SV=1	Non-specific lipid-transfer protein OS=Oryza sativa subsp. japonica (Rice) PE=2 SV=1	Os12g0115100 [Oryza sativa Japonica Group]	--
c44075.graph_c0	0.000650753	-1.278761579	down	[KAD]	--	Molecular Function: binding (GO:0005488);;	K09422|1e-112|osa:4324770|Os01g0874300	Myb-related protein 308 GN=MYB308 OS=Antirrhinum majus (Garden snapdragon) PE=2 SV=1	Uncharacterized protein OS=Musa acuminata subsp. malaccensis (Wild banana) PE=4 SV=1	Os01g0874300 [Oryza sativa Japonica Group]	TSA: Triticum urartu UCW_Tu-k55_contig_18465_merged transcribed RNA sequence
c36358.graph_c0	7.49E-12	-1.937726285	down	[IQ]	--	Biological Process: fatty acid biosynthetic process (GO:0006633);; Cellular Component: plastid (GO:0009536);; Molecular Function: 2-alkenal reductase [NAD(P)] activity (GO:0032440);; Biological Process: oxidation-reduction process (GO:0055114);;	--	Acyl carrier protein 1, chloroplastic (Precursor) GN=ACP1 OS=Casuarina glauca (Swamp oak) PE=2 SV=1	Acyl carrier protein (Fragment) GN=ACP OS=Elaeis guineensis var. tenera (Oil palm) PE=3 SV=1	putative plastid ACP synthase [Elaeis guineensis]	Elaeis guineensis putative plastid ACP synthase (ACP) gene, partial cds; nuclear gene for plastid product
c51518.graph_c0	7.93E-08	1.45746458	up	[J]	Translation, ribosomal structure and biogenesis	Biological Process: isoprenoid biosynthetic process (GO:0008299);; Biological Process: cellular amino acid biosynthetic process (GO:0008652);; Biological Process: phospholipid biosynthetic process (GO:0008654);; Cellular Component: chloroplast (GO:0009507);; Biological Process: plastid organization (GO:0009657);; Biological Process: RNA metabolic process (GO:0016070);; Biological Process: heteroc…	--	30S ribosomal protein S1, chloroplastic GN=rps1 OS=Pyropia yezoensis (Red alga) PE=3 SV=2	Uncharacterized protein OS=Musa acuminata subsp. malaccensis (Wild banana) PE=4 SV=1	PREDICTED: uncharacterized protein LOC100265091 [Vitis vinifera]	Ricinus communis conserved hypothetical protein, mRNA
c44542.graph_c0	0.000285074	1.093065373	up	--	--	Cellular Component: plastid (GO:0009536);; Cellular Component: ribonucleoprotein complex (GO:0030529);;	--	30S ribosomal protein 3, chloroplastic (Precursor) GN=PSRP3 OS=Spinacia oleracea (Spinach) PE=1 SV=1	Uncharacterized protein OS=Musa acuminata subsp. malaccensis (Wild banana) PE=4 SV=1	PREDICTED: 30S ribosomal protein 3, chloroplastic-like [Fragaria vesca subsp. vesca]	TSA: Triticum turgidum UCW_Tt-k41_contig_57703 transcribed RNA sequence
c43137.graph_c0	4.44E-16	1.868655046	up	[E]	Amino acid transport and metabolism	Molecular Function: serine-pyruvate transaminase activity (GO:0004760);; Cellular Component: peroxisome (GO:0005777);; Cellular Component: plasma membrane (GO:0005886);; Biological Process: water transport (GO:0006833);; Molecular Function: alanine-glyoxylate transaminase activity (GO:0008453);; Cellular Component: chloroplast stroma (GO:0009570);; Biological Process: response to salt stress (GO:…	K00830|0.0|rcu:RCOM_0063050|serine-pyruvate aminotransferase, putative (EC:2.6.1.45)	Serine--glyoxylate aminotransferase GN=AGT1 OS=Arabidopsis thaliana (Mouse-ear cress) PE=1 SV=2	Putative serine-glyoxylate aminotransferase GN=SGA OS=Fritillaria agrestis (Stinkbells) PE=2 SV=1	putative serine-glyoxylate aminotransferase [Fritillaria agrestis]	Fritillaria agrestis putative serine-glyoxylate aminotransferase (SGA) mRNA, complete cds
c46119.graph_c3	0.006465875	1.584134125	up	--	--	--	--	--	Putative uncharacterized protein OS=Elaeis guineensis var. tenera (Oil palm) PE=2 SV=1	unknown [Elaeis guineensis]	--
c38756.graph_c0	4.14E-09	1.514018142	up	--	--	Biological Process: rRNA processing (GO:0006364);; Cellular Component: chloroplast thylakoid (GO:0009534);; Biological Process: chloroplast relocation (GO:0009902);; Cellular Component: chloroplast envelope (GO:0009941);; Biological Process: thylakoid membrane organization (GO:0010027);; Biological Process: photosystem II assembly (GO:0010207);; Biological Process: chlorophyll biosynthetic proces…	--	--	Uncharacterized protein OS=Musa acuminata subsp. malaccensis (Wild banana) PE=4 SV=1	uncharacterized protein LOC100306628 [Glycine max]	Vitis vinifera clone SS0ABG1YL11
c49779.graph_c3	1.59E-08	1.54987852	up	--	--	Cellular Component: mitochondrion (GO:0005739);; Molecular Function: methyltransferase activity (GO:0008168);; Cellular Component: plastid (GO:0009536);; Biological Process: plastid organization (GO:0009657);; Biological Process: cellular biosynthetic process (GO:0044249);; Biological Process: cellular macromolecule metabolic process (GO:0044260);; Biological Process: cellular carbohydrate metabo…	--	Ribulose-1,5 bisphosphate carboxylase/oxygenase large subunit N-methyltransferase, chloroplastic (Precursor) GN=RBCMT OS=Pisum sativum (Garden pea) PE=1 SV=1	Uncharacterized protein OS=Musa acuminata subsp. malaccensis (Wild banana) PE=4 SV=1	uncharacterized protein LOC100272441 [Zea mays]	Zea mays LOC100272441 (cl30530_1(552)), mRNA >gi|194699271|gb|BT038715.1| Zea mays full-length cDNA clone ZM_BFb0313E09 mRNA, complete cds
c53078.graph_c0	1.11E-16	1.912327028	up	[J]	Translation, ribosomal structure and biogenesis	Molecular Function: RNA binding (GO:0003723);; Biological Process: translation (GO:0006412);; Cellular Component: chloroplast stroma (GO:0009570);; Biological Process: chloroplast relocation (GO:0009902);; Cellular Component: chloroplast envelope (GO:0009941);; Biological Process: thylakoid membrane organization (GO:0010027);; Biological Process: carotenoid biosynthetic process (GO:0016117);; Bio…	--	Elongation factor Ts, chloroplastic GN=tsf OS=Guillardia theta (Cryptomonas phi) PE=3 SV=1	Elongation factor Ts GN=VIT_11s0016g03510 OS=Vitis vinifera (Grape) PE=3 SV=1	PREDICTED: uncharacterized protein LOC100262932 [Vitis vinifera]	Vitis vinifera, whole genome shotgun sequence, contig VV78X254686.13, clone ENTAV 115
c37927.graph_c1	0.009724402	3.30968341	up	--	--	Molecular Function: catalytic activity (GO:0003824);;	--	Formin-like protein 16 (Precursor) GN=OsJ_008039 OS=Oryza sativa subsp. japonica (Rice) PE=2 SV=1	Pectinesterase OS=Glycine max (Soybean) PE=3 SV=1	hypothetical protein CTHT_0060040 [Chaetomium thermophilum var. thermophilum DSM 1495]	--
c46798.graph_c0	1.11E-05	-1.22416901	down	--	--	--	--	--	Uncharacterized protein OS=Musa acuminata subsp. malaccensis (Wild banana) PE=4 SV=1	PREDICTED: uncharacterized protein LOC100247517 [Vitis vinifera]	Oryza sativa Japonica Group Os01g0180400 (Os01g0180400) mRNA, complete cds
c52166.graph_c0	0.001160023	1.022506118	up	[J]	Translation, ribosomal structure and biogenesis	Cellular Component: cytoplasmic membrane-bounded vesicle (GO:0016023);;	--	Glutamyl-tRNA(Gln) amidotransferase subunit A, chloroplastic/mitochondrial (Precursor) OS=Oryza sativa subsp. japonica (Rice) PE=3 SV=3	Uncharacterized protein OS=Musa acuminata subsp. malaccensis (Wild banana) PE=4 SV=1	PREDICTED: putative amidase C869.01-like [Setaria italica]	Hordeum vulgare subsp. vulgare mRNA for predicted protein, complete cds, clone: NIASHv2137C18
c52456.graph_c0	3.67E-09	1.717897223	up	[L]	Replication, recombination and repair	Molecular Function: nucleotide binding (GO:0000166);; Molecular Function: DNA binding (GO:0003677);; Biological Process: DNA metabolic process (GO:0006259);; Cellular Component: plastid (GO:0009536);;	K07456|0.0|sbi:SORBI_06g033170|hypothetical protein	DNA mismatch repair protein MSH6 GN=T10M13.8 OS=Arabidopsis thaliana (Mouse-ear cress) PE=1 SV=2	Uncharacterized protein OS=Musa acuminata subsp. malaccensis (Wild banana) PE=3 SV=1	hypothetical protein OsI_17950 [Oryza sativa Indica Group]	Oryza sativa Japonica Group Os04g0680700 (Os04g0680700) mRNA, complete cds
c53558.graph_c0	2.47E-07	-1.447078662	down	--	--	--	--	Mannose/glucose-specific lectin (Fragment) OS=Parkia platycephala PE=1 SV=1	Jacalin-like lectin OS=Ananas comosus (Pineapple) PE=2 SV=1	jacalin-like lectin [Ananas comosus]	Ananas comosus jacalin-like lectin mRNA, complete cds
c40830.graph_c0	0.000341924	1.205130075	up	--	--	Molecular Function: electron carrier activity (GO:0009055);; Biological Process: response to water deprivation (GO:0009414);; Cellular Component: chloroplast thylakoid membrane (GO:0009535);; Biological Process: response to blue light (GO:0009637);; Biological Process: response to high light intensity (GO:0009644);; Biological Process: response to sucrose (GO:0009744);; Biological Process: photos…	--	Protein PROTON GRADIENT REGULATION 5, chloroplastic (Precursor) GN=PGR5 OS=Arabidopsis thaliana (Mouse-ear cress) PE=1 SV=1	Uncharacterized protein OS=Musa acuminata subsp. malaccensis (Wild banana) PE=4 SV=1	PREDICTED: protein PROTON GRADIENT REGULATION 5, chloroplastic-like [Fragaria vesca subsp. vesca]	Hyacinthus orientalis unknown mRNA
c43376.graph_c1	2.40E-06	-1.510166808	down	--	--	Cellular Component: cell wall (GO:0005618);; Cellular Component: cytoplasmic membrane-bounded vesicle (GO:0016023);; Molecular Function: hydrolase activity (GO:0016787);;	--	--	Uncharacterized protein OS=Zea mays (Maize) PE=2 SV=1	uncharacterized protein LOC100272635 [Zea mays]	Oryza sativa Japonica Group Os12g0152100 (Os12g0152100) mRNA, complete cds
c47942.graph_c0	0.001501653	-1.283948462	down	[R]	General function prediction only	Molecular Function: acid phosphatase activity (GO:0003993);; Cellular Component: vacuole (GO:0005773);; Cellular Component: cytoplasmic membrane-bounded vesicle (GO:0016023);; Biological Process: dephosphorylation (GO:0016311);; Biological Process: cellular phosphate ion homeostasis (GO:0030643);; Biological Process: response to hydrogen peroxide (GO:0042542);;	--	Purple acid phosphatase 3 (Precursor) GN=PAP3 OS=Arabidopsis thaliana (Mouse-ear cress) PE=2 SV=1	Uncharacterized protein OS=Musa acuminata subsp. malaccensis (Wild banana) PE=4 SV=1	PREDICTED: purple acid phosphatase 3-like [Brachypodium distachyon]	PREDICTED: Setaria italica purple acid phosphatase 17-like (LOC101754330), mRNA
c39843.graph_c0	1.77E-06	-1.70449282	down	--	--	--	--	--	Uncharacterized protein OS=Musa acuminata subsp. malaccensis (Wild banana) PE=4 SV=1	VQ motif-containing protein, putative [Theobroma cacao]	--
c36780.graph_c0	1.52E-08	2.3339879	up	--	--	Biological Process: xylem and phloem pattern formation (GO:0010051);; Cellular Component: cytoplasmic membrane-bounded vesicle (GO:0016023);; Biological Process: anatomical structure development (GO:0048856);;	--	Glycine-rich cell wall structural protein 2 (Precursor) OS=Oryza sativa subsp. japonica (Rice) PE=2 SV=1	Putative uncharacterized protein Sb01g021590 GN=Sb01g021590 OS=Sorghum bicolor (Sorghum) PE=4 SV=1	Os10g0450900 [Oryza sativa Japonica Group]	Zea mays uncharacterized LOC100501274 (LOC100501274), mRNA >gi|391416741|gb|BT084934.2| Zea mays full-length cDNA clone ZM_BFb0209H12 mRNA, complete cds
c52050.graph_c0	2.42E-11	-1.914049326	down	--	--	--	--	Ribosome-inactivating protein charybdin OS=Drimia maritima (Sea squill) PE=1 SV=1	rRNA N-glycosidase GN=POPTRDRAFT_679707 OS=Populus trichocarpa (Western balsam poplar) PE=3 SV=1	Ribosome-inactivating protein [Beauveria bassiana ARSEF 2860]	--
c35725.graph_c1	0.006133541	-1.335870535	down	--	--	--	--	--	--	--	PREDICTED: Glycine max uncharacterized protein LOC100783455 (LOC100783455), mRNA
c44819.graph_c0	3.41E-07	1.322969813	up	[T]	Signal transduction mechanisms	Molecular Function: protein serine/threonine phosphatase activity (GO:0004722);; Cellular Component: nucleolus (GO:0005730);; Cellular Component: mitochondrion (GO:0005739);; Biological Process: protein dephosphorylation (GO:0006470);; Cellular Component: protein serine/threonine phosphatase complex (GO:0008287);; Cellular Component: chloroplast stroma (GO:0009570);; Cellular Component: thylakoid…	--	Protein phosphatase 2C 57 GN=PPH1 OS=Arabidopsis thaliana (Mouse-ear cress) PE=2 SV=2	Uncharacterized protein OS=Musa acuminata subsp. malaccensis (Wild banana) PE=4 SV=1	hypothetical protein PRUPE_ppa006975mg [Prunus persica]	Hordeum vulgare subsp. vulgare mRNA for predicted protein, complete cds, clone: NIASHv1026L08
c52069.graph_c0	9.26E-09	1.578747145	up	--	--	Cellular Component: chloroplast stroma (GO:0009570);;	--	Vegetative cell wall protein gp1 (Precursor) GN=GP1 OS=Chlamydomonas reinhardtii (Chlamydomonas smithii) PE=2 SV=1	Putative uncharacterized protein Sb04g038110 GN=Sb04g038110 OS=Sorghum bicolor (Sorghum) PE=4 SV=1	hypothetical protein SORBIDRAFT_04g038110 [Sorghum bicolor]	Oryza sativa (indica cultivar-group) cDNA clone:OSIGCSN034K19, full insert sequence
c46657.graph_c2	1.87E-06	-1.345809612	down	[IQR]	--	Cellular Component: chloroplast thylakoid (GO:0009534);; Biological Process: response to ethylene (GO:0009723);; Cellular Component: chloroplast envelope (GO:0009941);; Biological Process: chlorophyll biosynthetic process (GO:0015995);; Cellular Component: membrane (GO:0016020);; Molecular Function: protochlorophyllide reductase activity (GO:0016630);; Biological Process: oxidation-reduction proc…	K00218|1e-100|osa:4337415|Os04g0678700	Protochlorophyllide reductase A, chloroplastic (Precursor) OS=Oryza sativa subsp. japonica (Rice) PE=2 SV=1	Uncharacterized protein OS=Musa acuminata subsp. malaccensis (Wild banana) PE=4 SV=1	NADPH-protochlorophyllide oxidoreductase [Musa acuminata]	Oryza sativa (indica cultivar-group) cDNA clone:OSIGCSN010P21, full insert sequence
c41147.graph_c0	1.07E-05	-1.559994113	down	--	--	Cellular Component: membrane (GO:0016020);;	--	--	Nodulin-like protein OS=Zea mays (Maize) PE=2 SV=1	nodulin-like protein [Zea mays]	Zea mays full-length cDNA clone ZM_BFc0002P14 mRNA, complete cds
c43459.graph_c0	5.11E-08	1.584805322	up	--	--	Cellular Component: nucleus (GO:0005634);; Cellular Component: chloroplast stroma (GO:0009570);; Cellular Component: chloroplast envelope (GO:0009941);; Biological Process: carotenoid biosynthetic process (GO:0016117);; Biological Process: isopentenyl diphosphate biosynthetic process, methylerythritol 4-phosphate pathway (GO:0019288);;	--	--	Putative uncharacterized protein OJ1254_E07.7 GN=OJ1254_E07.7 OS=Oryza sativa subsp. japonica (Rice) PE=4 SV=1	Os09g0531100 [Oryza sativa Japonica Group]	TSA: Jatropha curcas CL1711.Contig1_JC-CK_1A transcribed RNA sequence
c48268.graph_c0	8.25E-09	2.724040573	up	--	--	Molecular Function: nucleic acid binding (GO:0003676);; Molecular Function: transferase activity (GO:0016740);; Biological Process: penicillin biosynthetic process (GO:0042318);;	--	--	Uncharacterized protein OS=Musa acuminata subsp. malaccensis (Wild banana) PE=4 SV=1	hypothetical protein SORBIDRAFT_03g001380 [Sorghum bicolor]	TSA: Salicornia europaea Unigene27667_Se200S transcribed RNA sequence
c46903.graph_c1	1.27E-05	-1.634841196	down	[RTKL]	--	Molecular Function: cyclin-dependent protein serine/threonine kinase activity (GO:0004693);; Molecular Function: ATP binding (GO:0005524);; Cellular Component: plasma membrane (GO:0005886);; Biological Process: protein phosphorylation (GO:0006468);; Cellular Component: plant-type cell wall (GO:0009505);; Cellular Component: integral component of membrane (GO:0016021);;	--	Probably inactive leucine-rich repeat receptor-like protein kinase IMK2 (Precursor) GN=IMK2 OS=Arabidopsis thaliana (Mouse-ear cress) PE=1 SV=1	Nodulation receptor kinase, putative GN=RCOM_0687670 OS=Ricinus communis (Castor bean) PE=4 SV=1	Nodulation receptor kinase precursor, putative [Ricinus communis]	TSA: Triticum turgidum UCW_Tt-k51_contig_8365 transcribed RNA sequence
c49514.graph_c0	0.002490843	1.042189674	up	[G]	Carbohydrate transport and metabolism	Cellular Component: nucleus (GO:0005634);; Biological Process: rRNA processing (GO:0006364);; Biological Process: tRNA metabolic process (GO:0006399);; Biological Process: chloroplast organization (GO:0009658);; Biological Process: embryo development ending in seed dormancy (GO:0009793);; Biological Process: thylakoid membrane organization (GO:0010027);; Biological Process: vegetative to reproduc…	--	Fructokinase-2 GN=FRK2 OS=Solanum lycopersicum (Tomato) PE=1 SV=2	Uncharacterized protein OS=Musa acuminata subsp. malaccensis (Wild banana) PE=4 SV=1	fructokinase-like protein 1 [Gossypium hirsutum]	Ricinus communis fructokinase, putative, mRNA
c27816.graph_c0	1.92E-08	1.648109359	up	--	--	Cellular Component: mitochondrion (GO:0005739);; Biological Process: pentose-phosphate shunt (GO:0006098);; Cellular Component: chloroplast stroma (GO:0009570);; Biological Process: leaf senescence (GO:0010150);; Biological Process: mRNA modification (GO:0016556);; Molecular Function: 2 iron, 2 sulfur cluster binding (GO:0051537);; Biological Process: iron ion homeostasis (GO:0055072);; Biologica…	--	Early nodulin-20 (Precursor) GN=ENOD20 OS=Medicago truncatula (Barrel medic) PE=3 SV=1	Uncharacterized protein OS=Musa acuminata subsp. malaccensis (Wild banana) PE=4 SV=1	hypothetical protein SORBIDRAFT_02g032870 [Sorghum bicolor]	TSA: Prunus avium Pa_14334 transcribed RNA sequence
c45041.graph_c0	3.66E-08	-1.738726345	down	--	--	--	--	Protein IQ-DOMAIN 31 GN=IQD31 OS=Arabidopsis thaliana (Mouse-ear cress) PE=1 SV=1	Putative uncharacterized protein OJ1741_B01.8 GN=OJ1741_B01.8 OS=Oryza sativa subsp. japonica (Rice) PE=4 SV=1	Os05g0535900 [Oryza sativa Japonica Group]	Oryza sativa Japonica Group Os05g0535900 (Os05g0535900) mRNA, complete cds
c41957.graph_c0	0.006988477	1.088203386	up	[R]	General function prediction only	Cellular Component: chloroplast (GO:0009507);;	--	Sulfated surface glycoprotein 185 (Precursor) OS=Volvox carteri (Green alga) PE=1 SV=1	Uncharacterized protein OS=Musa acuminata subsp. malaccensis (Wild banana) PE=4 SV=1	PREDICTED: uncharacterized protein LOC100846933 [Brachypodium distachyon]	TSA: Triticum turgidum UCW_Tt-k31_contig_43340 transcribed RNA sequence
c44306.graph_c1	1.09E-07	1.677821219	up	--	--	--	--	--	--	--	Volvox carteri f. nagariensis hypothetical protein, mRNA
c43544.graph_c0	0.002140281	1.380698406	up	--	--	Molecular Function: endonuclease activity (GO:0004519);; Cellular Component: chloroplast (GO:0009507);; Biological Process: mRNA modification (GO:0016556);;	--	Pentatricopeptide repeat-containing protein At1g59720, mitochondrial (Precursor) OS=Arabidopsis thaliana (Mouse-ear cress) PE=2 SV=2	Putative pentatricopeptide (PPR) repeat-containing protein GN=Os07g0191500 OS=Oryza sativa subsp. japonica (Rice) PE=4 SV=1	Os07g0191500 [Oryza sativa Japonica Group]	Zea mays clone 1471242 pentatricopeptide repeat protein PPR986-12 mRNA, complete cds
c41664.graph_c0	1.15E-11	1.66594912	up	[P]	Inorganic ion transport and metabolism	Biological Process: MAPK cascade (GO:0000165);; Molecular Function: carbonate dehydratase activity (GO:0004089);; Cellular Component: cytosol (GO:0005829);; Biological Process: protein targeting to membrane (GO:0006612);; Molecular Function: zinc ion binding (GO:0008270);; Biological Process: response to cold (GO:0009409);; Cellular Component: chloroplast thylakoid membrane (GO:0009535);; Cellula…	K01673|1e-100|pop:POPTR_706715|hypothetical protein	Carbonic anhydrase 2, chloroplastic GN=T9L3_40 OS=Arabidopsis thaliana (Mouse-ear cress) PE=1 SV=2	Carbonic anhydrase OS=Musa acuminata subsp. malaccensis (Wild banana) PE=3 SV=1	chloroplast carbonic anhydrase [Pachysandra terminalis]	PREDICTED: Setaria italica uncharacterized LOC101777598 (LOC101777598), misc_RNA
c46767.graph_c0	1.15E-14	-2.841737287	down	--	--	Biological Process: response to nitrate (GO:0010167);; Biological Process: suberin biosynthetic process (GO:0010345);; Biological Process: nitrate transport (GO:0015706);; Molecular Function: anthranilate N-benzoyltransferase activity (GO:0047672);; Molecular Function: tyramine N-feruloyltransferase activity (GO:0050366);; Molecular Function: hydroxycinnamoyltransferase activity (GO:0050734);; Bi…	--	Omega-hydroxypalmitate O-feruloyl transferase GN=MEE6.11 OS=Arabidopsis thaliana (Mouse-ear cress) PE=1 SV=1	Putative uncharacterized protein GN=VIT_17s0000g00950 OS=Vitis vinifera (Grape) PE=4 SV=1	PREDICTED: omega-hydroxypalmitate O-feruloyl transferase-like [Vitis vinifera]	Sorghum bicolor hypothetical protein, mRNA
c52642.graph_c0	0.001292146	1.067538678	up	[P]	Inorganic ion transport and metabolism	Molecular Function: nucleotide binding (GO:0000166);; Cellular Component: plasma membrane (GO:0005886);; Cellular Component: chloroplast (GO:0009507);; Biological Process: regulation of proton transport (GO:0010155);; Molecular Function: potassium:hydrogen antiporter activity (GO:0015386);; Cellular Component: integral component of membrane (GO:0016021);; Biological Process: protein autophosphory…	--	K(+) efflux antiporter 3, chloroplastic GN=KEA3 OS=Arabidopsis thaliana (Mouse-ear cress) PE=1 SV=2	cDNA clone:J013166D16, full insert sequence OS=Oryza sativa subsp. japonica (Rice) PE=2 SV=2	Os12g0617800 [Oryza sativa Japonica Group]	Oryza sativa Japonica Group Os12g0617800 (Os12g0617800) mRNA, complete cds
c47971.graph_c0	2.46E-14	-1.847691375	down	[E]	Amino acid transport and metabolism	Cellular Component: cytosol (GO:0005829);; Biological Process: proteolysis (GO:0006508);; Molecular Function: metallopeptidase activity (GO:0008237);;	K01438|0.0|osa:4330380|Os02g0690800	Proline-rich receptor-like protein kinase PERK1 GN=PERK1 OS=Arabidopsis thaliana (Mouse-ear cress) PE=1 SV=1	Uncharacterized protein GN=Bra013258 OS=Brassica rapa subsp. pekinensis (Chinese cabbage) PE=4 SV=1	hypothetical protein OsI_08537 [Oryza sativa Indica Group]	Oryza sativa (indica cultivar-group) cDNA clone:OSIGCPI223B04, full insert sequence
c52392.graph_c0	1.21E-09	-1.628412519	down	[E]	Amino acid transport and metabolism	--	--	Long-chain-alcohol oxidase FAO4A GN=FAO4A OS=Arabidopsis thaliana (Mouse-ear cress) PE=3 SV=2	Putative uncharacterized protein GN=VIT_02s0087g00630 OS=Vitis vinifera (Grape) PE=4 SV=1	PREDICTED: long-chain-alcohol oxidase FAO4A-like [Vitis vinifera]	Musa acuminata clone BAC MA4-48G3, complete sequence
c36843.graph_c0	2.14E-08	1.649320093	up	--	--	--	--	Uncharacterized protein ycf33 GN=ycf33 OS=Pyropia yezoensis (Red alga) PE=3 SV=1	Uncharacterized protein OS=Musa acuminata subsp. malaccensis (Wild banana) PE=4 SV=1	Uncharacterized protein TCM_030411 [Theobroma cacao]	PREDICTED: Setaria italica uncharacterized LOC101781157 (LOC101781157), mRNA
c41858.graph_c1	1.91E-07	1.428960489	up	[M]	Cell wall/membrane/envelope biogenesis	Molecular Function: metallopeptidase activity (GO:0008237);; Cellular Component: chloroplast (GO:0009507);;	--	Vegetative cell wall protein gp1 (Precursor) GN=GP1 OS=Chlamydomonas reinhardtii (Chlamydomonas smithii) PE=2 SV=1	Uncharacterized protein OS=Musa acuminata subsp. malaccensis (Wild banana) PE=4 SV=1	hypothetical protein SORBIDRAFT_01g015910 [Sorghum bicolor]	Oryza sativa (indica cultivar-group) cDNA clone:OSIGCSA035J06, full insert sequence
c28076.graph_c0	3.13E-05	1.998974903	up	[H]	Coenzyme transport and metabolism	Molecular Function: catalytic activity (GO:0003824);; Cellular Component: cytosol (GO:0005829);; Cellular Component: plasma membrane (GO:0005886);; Biological Process: cellular amino acid metabolic process (GO:0006520);; Biological Process: response to lipid hydroperoxide (GO:0006982);; Biological Process: pyridoxine biosynthetic process (GO:0008615);; Cellular Component: chloroplast (GO:0009507)…	K06215|6e-83|sbi:SORBI_02g000720|hypothetical protein	Probable pyridoxal biosynthesis protein PDX1.1 OS=Oryza sativa subsp. japonica (Rice) PE=2 SV=1	Uncharacterized protein OS=Zea mays (Maize) PE=2 SV=1	unknown [Zea mays]	Zea mays full-length cDNA clone ZM_BFb0337K07 mRNA, complete cds
c48679.graph_c1	0.004374064	1.05967177	up	--	--	Molecular Function: carboxypeptidase activity (GO:0004180);; Cellular Component: cytoplasmic membrane-bounded vesicle (GO:0016023);;	--	Serine carboxypeptidase-like 34 (Precursor) GN=SCPL34 OS=Arabidopsis thaliana (Mouse-ear cress) PE=2 SV=2	Uncharacterized protein GN=OB04G26330 OS=Oryza brachyantha PE=4 SV=1	PREDICTED: serine carboxypeptidase-like 35-like [Brachypodium distachyon]	PREDICTED: Setaria italica serine carboxypeptidase-like 33-like (LOC101759815), transcript variant X2, mRNA
c45540.graph_c0	0.000839042	1.037830872	up	--	--	Biological Process: maltose metabolic process (GO:0000023);; Cellular Component: plasma membrane (GO:0005886);; Biological Process: starch biosynthetic process (GO:0019252);; Biological Process: positive regulation of catalytic activity (GO:0043085);;	K02116|1e-154|vvi:100243760|hypothetical protein LOC100243760	Formin-like protein 6 OS=Oryza sativa subsp. japonica (Rice) PE=2 SV=2	Uncharacterized protein OS=Musa acuminata subsp. malaccensis (Wild banana) PE=4 SV=1	unknown [Populus trichocarpa x Populus deltoides]	Vitis vinifera clone SS0AEB24YI12
c50763.graph_c3	0.009655686	1.077009771	up	--	--	--	--	Formin-like protein 20 GN=MBK20.20/MBK20.21 OS=Arabidopsis thaliana (Mouse-ear cress) PE=2 SV=3	Uncharacterized protein GN=PGSC0003DMG400030423 OS=Solanum tuberosum (Potato) PE=4 SV=1	hypothetical protein LEMA_P040540.1 [Leptosphaeria maculans JN3]	--
c47524.graph_c2	1.02E-05	1.54535959	up	--	--	--	--	--	Uncharacterized protein OS=Musa acuminata subsp. malaccensis (Wild banana) PE=4 SV=1	PREDICTED: OPA3-like protein-like [Cicer arietinum]	PREDICTED: Setaria italica OPA3-like protein-like (LOC101781623), mRNA
c46040.graph_c0	1.50E-08	2.058316444	up	--	--	Biological Process: maltose metabolic process (GO:0000023);; Biological Process: pentose-phosphate shunt (GO:0006098);; Cellular Component: nitrite reductase complex [NAD(P)H] (GO:0009344);; Cellular Component: chloroplast thylakoid lumen (GO:0009543);; Cellular Component: photosystem II oxygen evolving complex (GO:0009654);; Biological Process: photosynthetic electron transport chain (GO:0009767…	K08901|4e-61|vvi:100253736|hypothetical protein LOC100253736	PsbQ-like protein 2, chloroplastic (Precursor) GN=T13O15.8 OS=Arabidopsis thaliana (Mouse-ear cress) PE=1 SV=1	Uncharacterized protein OS=Musa acuminata subsp. malaccensis (Wild banana) PE=4 SV=1	PREDICTED: psbQ-like protein 2, chloroplastic-like [Solanum lycopersicum]	--
c50727.graph_c0	0.001904549	1.11006641	up	--	--	--	--	Pentatricopeptide repeat-containing protein At5g13770, chloroplastic (Precursor) GN=At5g13770 OS=Arabidopsis thaliana (Mouse-ear cress) PE=2 SV=1	Putative uncharacterized protein GN=OsI_17116 OS=Oryza sativa subsp. indica (Rice) PE=2 SV=1	hypothetical protein OsI_17116 [Oryza sativa Indica Group]	PREDICTED: Vitis vinifera pentatricopeptide repeat-containing protein At5g13770, chloroplastic-like (LOC100256233), mRNA
c42923.graph_c0	5.62E-09	1.440738122	up	--	--	Molecular Function: calmodulin binding (GO:0005516);; Biological Process: phosphate-containing compound metabolic process (GO:0006796);; Cellular Component: chloroplast thylakoid lumen (GO:0009543);; Biological Process: photosynthesis, light reaction (GO:0019684);; Cellular Component: chloroplast photosystem I (GO:0030093);; Biological Process: primary metabolic process (GO:0044238);; Biological …	K02701|1e-72|rcu:RCOM_1463130|Photosystem I reaction center subunit N, chloroplast precursor, putative	Photosystem I reaction center subunit N, chloroplastic (Precursor) GN=PSAN OS=Arabidopsis thaliana (Mouse-ear cress) PE=1 SV=2	Uncharacterized protein OS=Musa acuminata subsp. malaccensis (Wild banana) PE=4 SV=1	Photosystem I reaction center subunit N, chloroplast precursor, putative [Ricinus communis]	Oryza rufipogon (W1943) cDNA clone: ORW1943S101N11, full insert sequence
c38675.graph_c0	1.76E-11	-3.67762772	down	--	--	Cellular Component: cytoplasmic membrane-bounded vesicle (GO:0016023);;	--	Proline-rich receptor-like protein kinase PERK10 GN=PERK10 OS=Arabidopsis thaliana (Mouse-ear cress) PE=1 SV=2	Uncharacterized protein GN=OB08G25240 OS=Oryza brachyantha PE=4 SV=1	Os08g0478000 [Oryza sativa Japonica Group]	--
c45719.graph_c0	0.000258527	1.072977003	up	--	--	Biological Process: water transport (GO:0006833);; Biological Process: response to cold (GO:0009409);; Cellular Component: chloroplast thylakoid membrane (GO:0009535);; Cellular Component: chloroplast stroma (GO:0009570);; Biological Process: response to salt stress (GO:0009651);; Biological Process: response to fructose (GO:0009750);; Cellular Component: chloroplast envelope (GO:0009941);; Cellu…	--	Unknown protein DS12 from 2D-PAGE of leaf, chloroplastic (Precursor) OS=Oryza sativa subsp. japonica (Rice) PE=2 SV=2	Uncharacterized protein OS=Musa acuminata subsp. malaccensis (Wild banana) PE=4 SV=1	PREDICTED: unknown protein DS12 from 2D-PAGE of leaf, chloroplastic-like [Brachypodium distachyon]	PREDICTED: Brachypodium distachyon unknown protein DS12 from 2D-PAGE of leaf, chloroplastic-like (LOC100823896), mRNA
c48649.graph_c0	0.000906819	1.166976915	up	--	--	Biological Process: metabolic process (GO:0008152);; Biological Process: response to sucrose (GO:0009744);; Biological Process: response to fructose (GO:0009750);; Molecular Function: amino acid binding (GO:0016597);;	--	--	Putative uncharacterized protein GN=OsJ_16873 OS=Oryza sativa subsp. japonica (Rice) PE=2 SV=1	PREDICTED: uncharacterized protein LOC100846101 [Brachypodium distachyon]	PREDICTED: Brachypodium distachyon uncharacterized LOC100846101 (LOC100846101), mRNA
c50667.graph_c0	0.002775419	1.059550553	up	--	--	Molecular Function: citrate transmembrane transporter activity (GO:0015137);; Biological Process: citrate transport (GO:0015746);; Cellular Component: integral component of membrane (GO:0016021);; Cellular Component: cytoplasmic membrane-bounded vesicle (GO:0016023);; Biological Process: transmembrane transport (GO:0055085);;	--	DNA-directed RNA polymerase II subunit RPB1 GN=F4B14.70 OS=Arabidopsis thaliana (Mouse-ear cress) PE=1 SV=3	Uncharacterized protein GN=PGSC0003DMG400029930 OS=Solanum tuberosum (Potato) PE=4 SV=1	predicted protein [Hordeum vulgare subsp. vulgare]	Sorghum bicolor hypothetical protein, mRNA
c52903.graph_c2	4.78E-06	1.480421791	up	--	--	Cellular Component: cytoplasmic membrane-bounded vesicle (GO:0016023);; Cellular Component: cell periphery (GO:0071944);;	--	Vegetative cell wall protein gp1 (Precursor) GN=GP1 OS=Chlamydomonas reinhardtii (Chlamydomonas smithii) PE=2 SV=1	Putative uncharacterized protein Sb01g001880 GN=Sb01g001880 OS=Sorghum bicolor (Sorghum) PE=4 SV=1	hypothetical protein SORBIDRAFT_01g001880 [Sorghum bicolor]	TSA: Triticum turgidum UCW_Tt-k41_contig_20818 transcribed RNA sequence
c32681.graph_c0	0	-3.782400839	down	[M]	Cell wall/membrane/envelope biogenesis	Cellular Component: plasma membrane (GO:0005886);; Biological Process: secondary cell wall biogenesis (GO:0009834);; Cellular Component: anchored component of membrane (GO:0031225);;	--	Fasciclin-like arabinogalactan protein 12 (Precursor) GN=FLA12 OS=Arabidopsis thaliana (Mouse-ear cress) PE=2 SV=2	Uncharacterized protein OS=Musa acuminata subsp. malaccensis (Wild banana) PE=4 SV=1	arabinogalactan protein [Gossypium hirsutum]	Phyllostachys edulis cDNA clone: bphylf027e08, full insert sequence
c48812.graph_c2	1.40E-13	-1.842896637	down	--	--	--	--	Ubiquitin (Precursor; Fragment) OS=Hordeum vulgare (Barley) PE=2 SV=1	Ubiquitin family protein GN=LOC_Os03g59370 OS=Oryza sativa subsp. japonica (Rice) PE=4 SV=1	putative ubiquitin [Oryza sativa Japonica Group]	--
c47572.graph_c0	7.81E-09	1.99952306	up	[E]	Amino acid transport and metabolism	Molecular Function: nucleotide binding (GO:0000166);; Cellular Component: chloroplast thylakoid (GO:0009534);; Molecular Function: oxidoreductase activity (GO:0016491);; Biological Process: oxidation-reduction process (GO:0055114);;	--	--	Uncharacterized protein OS=Musa acuminata subsp. malaccensis (Wild banana) PE=4 SV=1	PREDICTED: uncharacterized protein LOC100251769 [Vitis vinifera]	Phyllostachys edulis cDNA clone: bphylf055f08, full insert sequence
c44036.graph_c0	2.83E-05	1.196172447	up	[J]	Translation, ribosomal structure and biogenesis	Molecular Function: structural constituent of ribosome (GO:0003735);; Cellular Component: ribosome (GO:0005840);; Biological Process: translation (GO:0006412);; Biological Process: methylglyoxal catabolic process to D-lactate (GO:0019243);; Molecular Function: rRNA binding (GO:0019843);; Biological Process: ribosome biogenesis (GO:0042254);;	--	--	Uncharacterized protein OS=Musa acuminata subsp. malaccensis (Wild banana) PE=3 SV=1	hypothetical protein OsI_38738 [Oryza sativa Indica Group]	--
c52040.graph_c0	1.99E-11	1.693413151	up	--	--	Molecular Function: transferase activity, transferring glycosyl groups (GO:0016757);;	--	UDP-glycosyltransferase 85A2 GN=UGT85A2 OS=Arabidopsis thaliana (Mouse-ear cress) PE=2 SV=1	Putative uncharacterized protein Sb04g027460 GN=Sb04g027460 OS=Sorghum bicolor (Sorghum) PE=3 SV=1	UDP-glucosyl transferase 85A2 [Theobroma cacao]	PREDICTED: Setaria italica UDP-glycosyltransferase 85A3-like (LOC101785303), mRNA
c42374.graph_c1	0	-2.718199494	down	[M]	Cell wall/membrane/envelope biogenesis	Cellular Component: plasma membrane (GO:0005886);; Molecular Function: zinc ion binding (GO:0008270);; Cellular Component: chloroplast (GO:0009507);; Biological Process: secondary cell wall biogenesis (GO:0009834);; Biological Process: xylem development (GO:0010089);; Biological Process: vegetative to reproductive phase transition of meristem (GO:0010228);; Biological Process: rhamnogalacturonan …	K10999|0.0|sbi:SORBI_02g025020|hypothetical protein	Cellulose synthase A catalytic subunit 9 [UDP-forming] OS=Oryza sativa subsp. japonica (Rice) PE=2 SV=1	Uncharacterized protein OS=Musa acuminata subsp. malaccensis (Wild banana) PE=4 SV=1	TPA: putative cellulose synthase family protein [Zea mays]	TSA: Triticum urartu UCW_Tu-k51_contig_262 transcribed RNA sequence
c51395.graph_c2	4.29E-09	1.809907644	up	--	--	Molecular Function: kinase activity (GO:0016301);; Biological Process: phosphorylation (GO:0016310);;	K06685|1e-150|sbi:SORBI_01g023120|hypothetical protein	MOB kinase activator-like 1 GN=At4g19045 OS=Arabidopsis thaliana (Mouse-ear cress) PE=2 SV=1	cDNA clone:J013041G09, full insert sequence GN=OsJ_31422 OS=Oryza sativa subsp. japonica (Rice) PE=2 SV=1	hypothetical protein SORBIDRAFT_01g023120 [Sorghum bicolor]	Oryza sativa (indica cultivar-group) clone 3-2-E07 mps one binder kinase activator-like 1a mRNA, complete cds
c50311.graph_c0	0.000763232	1.046497466	up	[O]	Posttranslational modification, protein turnover, chaperones	Molecular Function: ATP binding (GO:0005524);; Cellular Component: nucleus (GO:0005634);; Cellular Component: mitochondrion (GO:0005739);; Biological Process: protein folding (GO:0006457);; Biological Process: response to heat (GO:0009408);; Biological Process: response to cold (GO:0009409);; Cellular Component: chloroplast stroma (GO:0009570);; Cellular Component: thylakoid (GO:0009579);; Cellul…	--	Stromal 70 kDa heat shock-related protein, chloroplastic (Precursor) GN=HSP70 OS=Pisum sativum (Garden pea) PE=1 SV=1	Putative uncharacterized protein GN=VIT_17s0000g03310 OS=Vitis vinifera (Grape) PE=2 SV=1	PREDICTED: stromal 70 kDa heat shock-related protein, chloroplastic-like [Vitis vinifera]	PREDICTED: Setaria italica stromal 70 kDa heat shock-related protein, chloroplastic-like (LOC101770657), mRNA
c27012.graph_c0	7.29E-05	-1.232756173	down	[R]	General function prediction only	Cellular Component: cytosol (GO:0005829);; Cellular Component: plasma membrane (GO:0005886);; Biological Process: response to oxidative stress (GO:0006979);; Molecular Function: zinc ion binding (GO:0008270);; Molecular Function: 2-alkenal reductase [NAD(P)] activity (GO:0032440);; Biological Process: oxidation-reduction process (GO:0055114);;	K07119|1e-33|vvi:100256090|hypothetical protein LOC100256090	2-alkenal reductase (NADP(+)-dependent) GN=DBR OS=Nicotiana tabacum (Common tobacco) PE=1 SV=1	Uncharacterized protein OS=Musa acuminata subsp. malaccensis (Wild banana) PE=4 SV=1	PREDICTED: NADP-dependent alkenal double bond reductase P2 [Vitis vinifera]	--
c48529.graph_c0	9.26E-12	1.80065207	up	[MG]	--	Molecular Function: translation initiation factor activity (GO:0003743);; Biological Process: rRNA processing (GO:0006364);; Biological Process: translational initiation (GO:0006413);; Cellular Component: chloroplast thylakoid (GO:0009534);; Biological Process: response to blue light (GO:0009637);; Biological Process: response to red light (GO:0010114);; Biological Process: photosystem II assembl…	--	Uncharacterized protein ycf39 GN=ycf39 OS=Porphyra purpurea (Red seaweed) PE=3 SV=1	Uncharacterized protein GN=Si013906m.g OS=Setaria italica (Foxtail millet) PE=4 SV=1	PREDICTED: uncharacterized protein ycf39-like [Setaria italica]	PREDICTED: Setaria italica uncharacterized LOC101763572 (LOC101763572), mRNA
c45203.graph_c0	9.04E-06	1.236443421	up	--	--	Cellular Component: chloroplast thylakoid membrane (GO:0009535);; Biological Process: photosynthetic electron transport in photosystem I (GO:0009773);;	--	PGR5-like protein 1A, chloroplastic (Precursor) GN=PGRL1A OS=Arabidopsis thaliana (Mouse-ear cress) PE=1 SV=1	Uncharacterized protein OS=Musa acuminata subsp. malaccensis (Wild banana) PE=4 SV=1	Os08g0526300 [Oryza sativa Japonica Group]	Oryza rufipogon (W1943) cDNA clone: ORW1943C105I24, full insert sequence
c51478.graph_c2	0.000133582	1.143418444	up	--	--	Molecular Function: nucleotide binding (GO:0000166);; Cellular Component: chloroplast stroma (GO:0009570);;	--	--	Putative uncharacterized protein GN=RCOM_0679730 OS=Ricinus communis (Castor bean) PE=4 SV=1	PREDICTED: uncharacterized protein LOC101266524 [Solanum lycopersicum]	PREDICTED: Solanum lycopersicum uncharacterized LOC101266524 (LOC101266524), mRNA
c51166.graph_c0	1.24E-06	2.072380548	up	[Q]	Secondary metabolites biosynthesis, transport and catabolism	Cellular Component: mitochondrion (GO:0005739);; Cellular Component: chloroplast (GO:0009507);; Biological Process: carotenoid biosynthetic process (GO:0016117);; Molecular Function: carotenoid isomerase activity (GO:0046608);; Molecular Function: all-trans-retinol 13,14-reductase activity (GO:0051786);; Biological Process: oxidation-reduction process (GO:0055114);;	--	Prolycopene isomerase, chloroplastic (Precursor) GN=CRTISO OS=Solanum lycopersicum (Tomato) PE=1 SV=1	Putative uncharacterized protein Sb01g001750 GN=Sb01g001750 OS=Sorghum bicolor (Sorghum) PE=4 SV=1	hypothetical protein ZEAMMB73_444741 [Zea mays]	PREDICTED: Setaria italica prolycopene isomerase 1, chloroplastic-like (LOC101774291), transcript variant X3, mRNA
c45402.graph_c0	0.002353415	2.282688415	up	--	--	Molecular Function: agmatine N4-coumaroyltransferase activity (GO:0047634);;	--	Agmatine coumaroyltransferase-2 GN=ACT-2 OS=Hordeum vulgare (Barley) PE=1 SV=1	Uncharacterized protein GN=Si040180m.g OS=Setaria italica (Foxtail millet) PE=4 SV=1	PREDICTED: agmatine coumaroyltransferase-2-like [Setaria italica]	PREDICTED: Setaria italica agmatine coumaroyltransferase-2-like (LOC101766427), mRNA
c51097.graph_c0	8.50E-09	2.196564213	up	--	--	Biological Process: maltose metabolic process (GO:0000023);; Molecular Function: maltose transmembrane transporter activity (GO:0005363);; Biological Process: starch catabolic process (GO:0005983);; Biological Process: cell communication (GO:0007154);; Biological Process: multicellular organismal development (GO:0007275);; Biological Process: response to nematode (GO:0009624);; Biological Process…	--	Maltose excess protein 1-like, chloroplastic (Precursor) GN=OSJNBa0041A02.13 OS=Oryza sativa subsp. japonica (Rice) PE=2 SV=2	Uncharacterized protein OS=Musa acuminata subsp. malaccensis (Wild banana) PE=4 SV=1	hypothetical protein PRUPE_ppa006481mg [Prunus persica]	PREDICTED: Brachypodium distachyon maltose excess protein 1-like, chloroplastic-like (LOC100844045), mRNA
c50201.graph_c0	2.64E-05	-1.189432891	down	[RTKL]	--	Molecular Function: protein serine/threonine kinase activity (GO:0004674);; Molecular Function: protein tyrosine kinase activity (GO:0004713);; Molecular Function: ATP binding (GO:0005524);; Cellular Component: plasma membrane (GO:0005886);; Biological Process: protein phosphorylation (GO:0006468);; Cellular Component: integral component of membrane (GO:0016021);; Cellular Component: cytoplasmic …	--	Probable LRR receptor-like serine/threonine-protein kinase At1g12460 (Precursor) GN=At1g12460 OS=Arabidopsis thaliana (Mouse-ear cress) PE=1 SV=1	Uncharacterized protein GN=BRADI1G76660 OS=Brachypodium distachyon (Purple false brome) PE=4 SV=1	PREDICTED: probable LRR receptor-like serine/threonine-protein kinase At1g12460-like [Brachypodium distachyon]	Spirodela polyrhiza clone GNAS837-O08, complete sequence
c39012.graph_c1	0.000114109	1.892133528	up	--	--	--	--	--	Putative uncharacterized protein (Fragment) GN=AURANDRAFT_71601 OS=Aureococcus anophagefferens (Harmful bloom alga) PE=4 SV=1	hypothetical protein AURANDRAFT_71601, partial [Aureococcus anophagefferens]	--
c37925.graph_c0	2.36E-13	-2.496837862	down	--	--	Molecular Function: calcium ion binding (GO:0005509);; Molecular Function: protein binding (GO:0005515);; Cellular Component: nucleus (GO:0005634);; Biological Process: trichome branching (GO:0010091);; Biological Process: hydrogen peroxide catabolic process (GO:0042744);;	--	Calcium-binding protein KIC GN=KIC OS=Arabidopsis thaliana (Mouse-ear cress) PE=1 SV=2	Uncharacterized protein OS=Musa acuminata subsp. malaccensis (Wild banana) PE=4 SV=1	Os02g0122600 [Oryza sativa Japonica Group]	TSA: Triticum urartu UCW_Tu-k25_contig_18580 transcribed RNA sequence
c46882.graph_c0	0.002719433	1.005485385	up	[G]	Carbohydrate transport and metabolism	Cellular Component: mitochondrion (GO:0005739);; Cellular Component: chloroplast (GO:0009507);; Biological Process: chlorophyll catabolic process (GO:0015996);; Molecular Function: kinase activity (GO:0016301);; Biological Process: phosphorylation (GO:0016310);;	--	Protein-ribulosamine 3-kinase, chloroplastic (Precursor) GN=OsI_09747 OS=Oryza sativa subsp. indica (Rice) PE=2 SV=1	Uncharacterized protein OS=Musa acuminata subsp. malaccensis (Wild banana) PE=4 SV=1	TPA: hypothetical protein ZEAMMB73_244695 [Zea mays]	PREDICTED: Brachypodium distachyon uncharacterized LOC100846855, transcript variant 2 (LOC100846855), mRNA
c45033.graph_c0	4.61E-10	1.838304795	up	--	--	Cellular Component: chloroplast (GO:0009507);; Biological Process: chlorophyll catabolic process (GO:0015996);; Molecular Function: chlorophyllase activity (GO:0047746);;	--	Chlorophyllase-2, chloroplastic (Precursor) GN=CLH2 OS=Arabidopsis thaliana (Mouse-ear cress) PE=1 SV=1	Putative uncharacterized protein GN=VIT_05s0020g04040 OS=Vitis vinifera (Grape) PE=4 SV=1	PREDICTED: chlorophyllase-2, chloroplastic [Vitis vinifera]	Vitis vinifera, whole genome shotgun sequence, contig VV78X207838.7, clone ENTAV 115
c42927.graph_c0	3.81E-06	-2.014093073	down	--	--	Biological Process: response to stimulus (GO:0050896);;	--	Major allergen Pru ar 1 OS=Prunus armeniaca (Apricot) PE=1 SV=1	Predicted protein GN=POPTRDRAFT_817750 OS=Populus trichocarpa (Western balsam poplar) PE=3 SV=1	predicted protein [Populus trichocarpa]	--
c36367.graph_c0	9.37E-10	-4.187805755	down	--	--	Molecular Function: monooxygenase activity (GO:0004497);; Molecular Function: iron ion binding (GO:0005506);; Molecular Function: electron carrier activity (GO:0009055);; Cellular Component: membrane (GO:0016020);; Molecular Function: oxidoreductase activity, acting on paired donors, with incorporation or reduction of molecular oxygen (GO:0016705);; Molecular Function: heme binding (GO:0020037);;…	--	Cytochrome P450 86A2 OS=Arabidopsis thaliana (Mouse-ear cress) PE=2 SV=1	Uncharacterized protein OS=Musa acuminata subsp. malaccensis (Wild banana) PE=3 SV=1	hypothetical protein OsI_16965 [Oryza sativa Indica Group]	Oryza sativa (indica cultivar-group) cDNA clone:OSIGCPI230A06, full insert sequence
c45411.graph_c0	1.90E-09	1.60013176	up	--	--	Biological Process: pentose-phosphate shunt (GO:0006098);; Cellular Component: chloroplast thylakoid membrane (GO:0009535);; Cellular Component: chloroplast stroma (GO:0009570);; Cellular Component: chloroplast envelope (GO:0009941);; Biological Process: isopentenyl diphosphate biosynthetic process, methylerythritol 4-phosphate pathway (GO:0019288);; Biological Process: metal ion transport (GO:00…	--	Sulfated surface glycoprotein 185 (Precursor) OS=Volvox carteri (Green alga) PE=1 SV=1	Putative uncharacterized protein GN=VIT_14s0066g01780 OS=Vitis vinifera (Grape) PE=4 SV=1	PREDICTED: uncharacterized protein LOC100264617 [Vitis vinifera]	PREDICTED: Solanum lycopersicum uncharacterized LOC101245116, transcript variant 1 (LOC101245116), mRNA
c37522.graph_c0	1.19E-08	-1.439267824	down	--	--	Biological Process: very long-chain fatty acid metabolic process (GO:0000038);; Biological Process: sulfur amino acid metabolic process (GO:0000096);; Biological Process: polysaccharide biosynthetic process (GO:0000271);; Cellular Component: endoplasmic reticulum (GO:0005783);; Biological Process: glycine catabolic process (GO:0006546);; Biological Process: unsaturated fatty acid biosynthetic pro…	--	3-ketoacyl-CoA synthase 6 GN=T26J14.10 OS=Arabidopsis thaliana (Mouse-ear cress) PE=1 SV=1	3-ketoacyl-CoA synthase GN=ZEAMMB73_058916 OS=Zea mays (Maize) PE=3 SV=1	hypothetical protein ZEAMMB73_058916 [Zea mays]	Zea mays truncated g14a (gl4a) gene, gl4a-gl4-ref allele, complete cds
c46645.graph_c0	1.90E-06	3.054889129	up	--	--	--	--	--	--	--	Ananas bracteatus RAPD marker OPL03_1235_Ab genomic sequence
c38835.graph_c0	8.18E-05	-1.124298525	down	--	--	Molecular Function: transferase activity (GO:0016740);;	--	Vinorine synthase GN=ACT OS=Rauvolfia serpentina (Serpentwood) PE=1 SV=2	3'-N-debenzoyl-2'-deoxytaxol N-benzoyltransferase, putative GN=RCOM_1082410 OS=Ricinus communis (Castor bean) PE=4 SV=1	PREDICTED: vinorine synthase-like [Vitis vinifera]	--
c50182.graph_c0	1.94E-14	1.874870701	up	[C]	Energy production and conversion	Biological Process: maltose metabolic process (GO:0000023);; Molecular Function: nucleotide binding (GO:0000166);; Cellular Component: mitochondrion (GO:0005739);; Biological Process: malate metabolic process (GO:0006108);; Biological Process: rRNA processing (GO:0006364);; Cellular Component: chloroplast stroma (GO:0009570);; Cellular Component: thylakoid (GO:0009579);; Biological Process: plast…	--	Malate dehydrogenase [NADP], chloroplastic (Precursor) OS=Zea mays (Maize) PE=1 SV=1	Uncharacterized protein OS=Musa acuminata subsp. malaccensis (Wild banana) PE=3 SV=1	hypothetical protein PRUPE_ppa005860mg [Prunus persica]	Oryza sativa Japonica Group Os08g0562100 (Os08g0562100) mRNA, complete cds >gi|32991144|dbj|AK105935.1| Oryza sativa Japonica Group cDNA clone:001-205-B06, full insert sequence
c42843.graph_c1	7.21E-05	-1.465789379	down	--	--	Biological Process: fatty acid biosynthetic process (GO:0006633);; Cellular Component: plastid (GO:0009536);; Cellular Component: membrane (GO:0016020);; Cellular Component: cytoplasmic membrane-bounded vesicle (GO:0016023);; Molecular Function: transferase activity, transferring acyl groups other than amino-acyl groups (GO:0016747);;	--	Probable 3-ketoacyl-CoA synthase 14 (Precursor) GN=KCS14 OS=Arabidopsis thaliana (Mouse-ear cress) PE=2 SV=1	Uncharacterized protein GN=PRUPE_ppa016296mg OS=Prunus persica (Peach) PE=4 SV=1	hypothetical protein PRUPE_ppa016296mg [Prunus persica]	TSA: Triticum turgidum UCW_Tt-k41_contig_82153 transcribed RNA sequence
c49284.graph_c1	0.000519929	-1.059815289	down	--	--	Molecular Function: protein kinase activity (GO:0004672);; Cellular Component: cytoplasmic membrane-bounded vesicle (GO:0016023);; Biological Process: phosphorylation (GO:0016310);; Molecular Function: oxidoreductase activity (GO:0016491);; Biological Process: single-organism metabolic process (GO:0044710);; Biological Process: response to stimulus (GO:0050896);; Biological Process: organic subst…	--	Probable inactive leucine-rich repeat receptor-like protein kinase At3g03770 (Precursor) GN=At3g03770 OS=Arabidopsis thaliana (Mouse-ear cress) PE=2 SV=1	cDNA, clone: J090033M17, full insert sequence GN=P0039H02.137 OS=Oryza sativa subsp. japonica (Rice) PE=2 SV=1	putative brassinosteroid LRR receptor kinase protein [Oryza sativa Japonica Group]	PREDICTED: Vitis vinifera probable inactive leucine-rich repeat receptor-like protein kinase At3g03770 (LOC100243272), mRNA
c44009.graph_c1	6.12E-05	-1.240554144	down	--	--	Biological Process: maltose metabolic process (GO:0000023);; Biological Process: sulfate assimilation (GO:0000103);; Biological Process: selenium compound metabolic process (GO:0001887);; Molecular Function: sulfate adenylyltransferase (ATP) activity (GO:0004781);; Cellular Component: mitochondrion (GO:0005739);; Cellular Component: cytosol (GO:0005829);; Cellular Component: plasma membrane (GO:0…	K13811|2e-56|vvi:100259752|hypothetical protein LOC100259752	ATP sulfurylase 1, chloroplastic (Precursor) GN=APS1 OS=Arabidopsis thaliana (Mouse-ear cress) PE=1 SV=1	Uncharacterized protein OS=Hordeum vulgare var. distichum (Two-rowed barley) PE=4 SV=1	unnamed protein product [Vitis vinifera]	Phyllostachys edulis cDNA clone: bphyem113i24, full insert sequence
c46766.graph_c1	3.77E-15	-2.26780018	down	--	--	Cellular Component: cytoplasm (GO:0005737);; Biological Process: response to metal ion (GO:0010038);;	--	--	Uncharacterized protein OS=Musa acuminata subsp. malaccensis (Wild banana) PE=4 SV=1	PREDICTED: cation transport regulator-like protein 2-like [Cicer arietinum]	Phyllostachys edulis cDNA clone: bphyst028e09, full insert sequence
c46578.graph_c1	2.35E-05	-1.281079876	down	--	--	Cellular Component: extracellular region (GO:0005576);;	--	--	Uncharacterized protein OS=Musa acuminata subsp. malaccensis (Wild banana) PE=4 SV=1	predicted protein [Populus trichocarpa]	Populus trichocarpa predicted protein, mRNA
c27171.graph_c0	3.90E-14	2.522934505	up	[G]	Carbohydrate transport and metabolism	Cellular Component: protein storage vacuole (GO:0000326);; Cellular Component: plasma membrane (GO:0005886);; Biological Process: water transport (GO:0006833);; Cellular Component: plant-type cell wall (GO:0009505);; Cellular Component: plant-type vacuole membrane (GO:0009705);; Cellular Component: chloroplast envelope (GO:0009941);; Molecular Function: methylammonium transmembrane transporter ac…	K09873|6e-43|osa:4340941|Os06g0336200	Probable aquaporin TIP2-2 OS=Oryza sativa subsp. japonica (Rice) PE=2 SV=1	Uncharacterized protein GN=Si007145m.g OS=Setaria italica (Foxtail millet) PE=3 SV=1	PREDICTED: probable aquaporin TIP2-2-like [Setaria italica]	Oryza sativa Japonica Group Os06g0336200 (Os06g0336200) mRNA, partial cds
c33072.graph_c0	1.61E-05	2.367397361	up	--	--	Molecular Function: N-acetyltransferase activity (GO:0008080);; Cellular Component: chloroplast (GO:0009507);; Cellular Component: membrane (GO:0016020);; Biological Process: photosynthesis, light reaction (GO:0019684);;	--	Chitin-binding lectin 1 (Precursor) OS=Solanum tuberosum (Potato) PE=1 SV=2	Putative N-acetyltransferase ycf52 GN=F775_30368 OS=Aegilops tauschii (Tausch's goatgrass) PE=4 SV=1	Putative N-acetyltransferase ycf52 [Aegilops tauschii]	Sorghum bicolor hypothetical protein, mRNA
c42181.graph_c1	0.000188323	-1.695955939	down	[R]	General function prediction only	Molecular Function: iron ion binding (GO:0005506);; Molecular Function: oxidoreductase activity, acting on paired donors, with incorporation or reduction of molecular oxygen, 2-oxoglutarate as one donor, and incorporation of one atom each of oxygen into both donors (GO:0016706);; Biological Process: oxidation-reduction process (GO:0055114);; Biological Process: response to karrikin (GO:0080167);;	--	Leucoanthocyanidin dioxygenase GN=ANS OS=Malus domestica (Apple) PE=2 SV=1	Uncharacterized protein OS=Glycine max (Soybean) PE=3 SV=1	PREDICTED: leucoanthocyanidin dioxygenase-like [Glycine max]	PREDICTED: Setaria italica protein SRG1-like (LOC101783997), mRNA
c53113.graph_c1	0.000377264	1.061799959	up	[GEPR]	--	Biological Process: carbohydrate transport (GO:0008643);; Cellular Component: integral component of membrane (GO:0016021);; Molecular Function: substrate-specific transmembrane transporter activity (GO:0022891);; Biological Process: transmembrane transport (GO:0055085);;	--	Polyol transporter 5 GN=PLT5 OS=Arabidopsis thaliana (Mouse-ear cress) PE=1 SV=2	Uncharacterized protein GN=Si035211m.g OS=Setaria italica (Foxtail millet) PE=3 SV=1	PREDICTED: polyol transporter 5-like isoform X1 [Setaria italica]	TSA: Triticum turgidum UCW_Tt-k63_contig_14834 transcribed RNA sequence
c48984.graph_c1	6.24E-05	1.15404288	up	[O]	Posttranslational modification, protein turnover, chaperones	Cellular Component: cytosol (GO:0005829);; Molecular Function: [protein-PII] uridylyltransferase activity (GO:0008773);; Molecular Function: amino acid binding (GO:0016597);; Biological Process: methylglyoxal catabolic process to D-lactate (GO:0019243);; Biological Process: cysteine biosynthetic process (GO:0019344);;	--	--	Uncharacterized protein OS=Musa acuminata subsp. malaccensis (Wild banana) PE=4 SV=1	PREDICTED: uncharacterized protein LOC101775029 isoform X1 [Setaria italica]	TSA: Triticum turgidum UCW_Tt-k35_contig_10634 transcribed RNA sequence
c52476.graph_c2	7.03E-07	-1.306557836	down	[E]	Amino acid transport and metabolism	Molecular Function: transporter activity (GO:0005215);; Cellular Component: plasma membrane (GO:0005886);; Biological Process: oligopeptide transport (GO:0006857);; Cellular Component: integral component of membrane (GO:0016021);;	--	Probable peptide/nitrate transporter At5g13400 GN=At5g13400 OS=Arabidopsis thaliana (Mouse-ear cress) PE=2 SV=1	Putative uncharacterized protein GN=VIT_01s0150g00250 OS=Vitis vinifera (Grape) PE=2 SV=1	PREDICTED: probable peptide/nitrate transporter At5g13400 [Vitis vinifera]	PREDICTED: Vitis vinifera probable peptide/nitrate transporter At5g13400-like (LOC100259213), mRNA
c44247.graph_c0	0.000163028	-1.176026911	down	[J]	Translation, ribosomal structure and biogenesis	Cellular Component: mitochondrion (GO:0005739);;	--	Formin-like protein 5 GN=P0453E05.107 OS=Oryza sativa subsp. japonica (Rice) PE=2 SV=2	Uncharacterized protein GN=Si029283m.g OS=Setaria italica (Foxtail millet) PE=4 SV=1	PREDICTED: uncharacterized protein LOC101778199 [Setaria italica]	TSA: Triticum urartu UCW_Tu-k25_contig_16270 transcribed RNA sequence
c43107.graph_c4	6.69E-14	2.49037879	up	--	--	Molecular Function: protein serine/threonine kinase activity (GO:0004674);; Molecular Function: ATP binding (GO:0005524);; Biological Process: protein phosphorylation (GO:0006468);; Biological Process: signal transduction (GO:0007165);; Biological Process: defense response to fungus (GO:0050832);;	--	CBL-interacting protein kinase 29 OS=Oryza sativa subsp. japonica (Rice) PE=2 SV=1	Uncharacterized protein OS=Oryza glaberrima (African rice) PE=4 SV=1	RecName: Full=CBL-interacting protein kinase 29; AltName: Full=OsCIPK29	Oryza sativa (indica cultivar-group) cDNA clone:OSIGCSN068G18, full insert sequence
c49383.graph_c0	2.13E-13	-3.168056285	down	[Q]	Secondary metabolites biosynthesis, transport and catabolism	--	--	Probable fatty acyl-CoA reductase 4 GN=FAR4 OS=Arabidopsis thaliana (Mouse-ear cress) PE=2 SV=1	Uncharacterized protein OS=Musa acuminata subsp. malaccensis (Wild banana) PE=4 SV=1	PREDICTED: fatty acyl-CoA reductase 1-like [Brachypodium distachyon]	PREDICTED: Setaria italica fatty acyl-CoA reductase 1-like (LOC101759104), mRNA
c49901.graph_c1	0.006539599	1.359951074	up	--	--	--	--	Formin-like protein 14 GN=FH14 OS=Arabidopsis thaliana (Mouse-ear cress) PE=3 SV=3	Uncharacterized protein (Fragment) GN=EMIHUDRAFT_357632 OS=Emiliania huxleyi CCMP1516 PE=4 SV=1	hypothetical protein EMIHUDRAFT_357489, partial [Emiliania huxleyi CCMP1516]	--
c44572.graph_c0	2.22E-06	1.293306028	up	--	--	Cellular Component: chloroplast stroma (GO:0009570);; Biological Process: chloroplast organization (GO:0009658);; Biological Process: chloroplast RNA processing (GO:0031425);; Biological Process: protein targeting to chloroplast (GO:0045036);; Biological Process: positive regulation of translation (GO:0045727);;	--	Pentatricopeptide repeat-containing protein At4g16390, chloroplastic (Precursor) GN=P67 OS=Arabidopsis thaliana (Mouse-ear cress) PE=1 SV=3	Putative uncharacterized protein GN=VIT_00s0194g00270 OS=Vitis vinifera (Grape) PE=2 SV=1	PREDICTED: pentatricopeptide repeat-containing protein At4g16390, chloroplastic [Vitis vinifera]	PREDICTED: Fragaria vesca subsp. vesca pentatricopeptide repeat-containing protein At4g16390, chloroplastic-like (LOC101297809), mRNA
c48043.graph_c0	0.00382032	1.187413934	up	--	--	Biological Process: pyrimidine ribonucleotide biosynthetic process (GO:0009220);; Cellular Component: chloroplast (GO:0009507);; Cellular Component: photosystem II (GO:0009523);;	--	--	Uncharacterized protein OS=Musa acuminata subsp. malaccensis (Wild banana) PE=4 SV=1	hypothetical protein OsI_19900 [Oryza sativa Indica Group]	TSA: Jatropha curcas CL3989.Contig1_JC-CK_1A transcribed RNA sequence
c51443.graph_c0	4.52E-06	1.6185805	up	--	--	Biological Process: carbohydrate metabolic process (GO:0005975);; Cellular Component: cytoplasmic membrane-bounded vesicle (GO:0016023);; Molecular Function: glucan endo-1,3-beta-D-glucosidase activity (GO:0042973);; Cellular Component: anchored component of plasma membrane (GO:0046658);;	--	Glucan endo-1,3-beta-glucosidase 8 (Precursor) GN=At1g64760 OS=Arabidopsis thaliana (Mouse-ear cress) PE=1 SV=2	Uncharacterized protein OS=Musa acuminata subsp. malaccensis (Wild banana) PE=3 SV=1	PREDICTED: glucan endo-1,3-beta-glucosidase 8 [Vitis vinifera]	Zea mays full-length cDNA clone ZM_BFb0104O03 mRNA, complete cds
c48053.graph_c0	2.64E-07	1.400183544	up	[H]	Coenzyme transport and metabolism	Molecular Function: uroporphyrinogen decarboxylase activity (GO:0004853);; Biological Process: tryptophan catabolic process (GO:0006569);; Biological Process: protoporphyrinogen IX biosynthetic process (GO:0006782);; Cellular Component: chloroplast stroma (GO:0009570);; Biological Process: indoleacetic acid biosynthetic process (GO:0009684);; Biological Process: chlorophyll biosynthetic process (…	K01599|0.0|sbi:SORBI_03g028330|hypothetical protein	Uroporphyrinogen decarboxylase 1, chloroplastic (Precursor) OS=Oryza sativa subsp. japonica (Rice) PE=2 SV=1	Uroporphyrinogen decarboxylase OS=Musa acuminata subsp. malaccensis (Wild banana) PE=3 SV=1	PREDICTED: uroporphyrinogen decarboxylase 1, chloroplastic-like [Fragaria vesca subsp. vesca]	Phyllostachys edulis cDNA clone: bphyem207d12, full insert sequence
c42462.graph_c0	2.20E-07	-1.574825528	down	[N]	Cell motility	--	--	Classical arabinogalactan protein 9 (Precursor) GN=AGP9 OS=Arabidopsis thaliana (Mouse-ear cress) PE=1 SV=2	Uncharacterized protein GN=Si019569m.g OS=Setaria italica (Foxtail millet) PE=4 SV=1	PREDICTED: trithorax group protein osa-like [Setaria italica]	--
c50246.graph_c0	9.30E-11	-3.600685197	down	--	--	Cellular Component: extracellular region (GO:0005576);; Biological Process: stomatal complex morphogenesis (GO:0010103);;	--	GDSL esterase/lipase At1g33811 (Precursor) GN=At1g33811 OS=Arabidopsis thaliana (Mouse-ear cress) PE=2 SV=1	Uncharacterized protein OS=Musa acuminata subsp. malaccensis (Wild banana) PE=4 SV=1	PREDICTED: GDSL esterase/lipase At1g33811-like [Solanum lycopersicum]	Lotus japonicus clone JCVI-FLLj-22H12 unknown mRNA
c51732.graph_c3	0.000705896	-1.888643126	down	[V]	Defense mechanisms	Molecular Function: nucleotide binding (GO:0000166);; Biological Process: cellular process (GO:0009987);; Cellular Component: membrane (GO:0016020);; Molecular Function: ATPase activity (GO:0016887);; Cellular Component: cell part (GO:0044464);;	--	ABC transporter G family member 2 GN=F3G5.15 OS=Arabidopsis thaliana (Mouse-ear cress) PE=2 SV=1	Uncharacterized protein GN=BRADI1G66120 OS=Brachypodium distachyon (Purple false brome) PE=3 SV=1	PREDICTED: ABC transporter G family member 16-like [Brachypodium distachyon]	PREDICTED: Brachypodium distachyon ABC transporter G family member 16-like (LOC100844207), mRNA
c28035.graph_c1	0	-5.667210091	down	--	--	Cellular Component: cytoplasmic membrane-bounded vesicle (GO:0016023);;	--	BURP domain-containing protein 2 (Precursor) OS=Oryza sativa subsp. japonica (Rice) PE=2 SV=1	BURP domain-containing protein 2 OS=Oryza sativa subsp. japonica (Rice) PE=2 SV=1	Os05g0217800 [Oryza sativa Japonica Group]	Phyllostachys edulis cDNA clone: bphyem102d07, full insert sequence
c43890.graph_c0	0	-2.375077866	down	--	--	Molecular Function: methyltransferase activity (GO:0008168);; Biological Process: response to stimulus (GO:0050896);;	--	Caffeine synthase 1 GN=TCS1 OS=Camellia sinensis (Tea) PE=1 SV=1	Uncharacterized protein OS=Musa acuminata subsp. malaccensis (Wild banana) PE=4 SV=1	S-adenosyl-L-methionine:salicylic acid carboxyl methyltransferase [Chimonanthus praecox]	--
c50925.graph_c0	0	-3.572720986	down	--	--	Molecular Function: cysteine-type endopeptidase activity (GO:0004197);; Biological Process: proteolysis (GO:0006508);;	K01365|1e-117|rcu:RCOM_1043080|cysteine protease, putative (EC:1.3.1.74)	Fruit bromelain (Precursor) OS=Ananas comosus (Pineapple) PE=1 SV=1	Cysteine peptidase OS=Ananas comosus (Pineapple) PE=2 SV=1	cysteine peptidase [Ananas comosus]	Ananas comosus cysteine peptidase mRNA, complete cds
c43679.graph_c0	2.02E-05	1.188131209	up	[O]	Posttranslational modification, protein turnover, chaperones	Molecular Function: glutathione transferase activity (GO:0004364);; Molecular Function: lactoylglutathione lyase activity (GO:0004462);; Cellular Component: plasma membrane (GO:0005886);; Biological Process: glutathione metabolic process (GO:0006749);; Biological Process: response to oxidative stress (GO:0006979);; Biological Process: response to cold (GO:0009409);; Cellular Component: chloroplas…	--	Probable glutathione S-transferase parA GN=PARA OS=Nicotiana tabacum (Common tobacco) PE=2 SV=1	Uncharacterized protein OS=Musa acuminata subsp. malaccensis (Wild banana) PE=3 SV=1	tau glutathione S-transferase [Allium cepa]	PREDICTED: Setaria italica probable glutathione S-transferase GSTU1-like (LOC101772403), mRNA
c50226.graph_c4	1.25E-08	1.506077273	up	[O]	Posttranslational modification, protein turnover, chaperones	Cellular Component: nucleus (GO:0005634);; Cellular Component: mitochondrion (GO:0005739);; Cellular Component: plastid (GO:0009536);;	--	Chaperone protein dnaJ 11, chloroplastic (Precursor) GN=T19K4.170 OS=Arabidopsis thaliana (Mouse-ear cress) PE=1 SV=2	Putative uncharacterized protein GN=OsI_30153 OS=Oryza sativa subsp. indica (Rice) PE=2 SV=1	hypothetical protein OsI_30153 [Oryza sativa Indica Group]	Oryza sativa Japonica Group Os08g0548400 (Os08g0548400) mRNA, complete cds
c39766.graph_c1	0.009000389	2.365564368	up	--	--	--	--	--	Uncharacterized protein GN=OB0111G10010 OS=Oryza brachyantha PE=4 SV=1	hypothetical protein SORBIDRAFT_0444s002010 [Sorghum bicolor]	--
c32829.graph_c0	0.009861564	2.930699505	up	--	--	Cellular Component: plasma membrane (GO:0005886);; Biological Process: response to cold (GO:0009409);; Biological Process: response to water deprivation (GO:0009414);; Biological Process: response to high light intensity (GO:0009644);; Biological Process: response to salt stress (GO:0009651);;	--	--	Uncharacterized protein OS=Musa acuminata subsp. malaccensis (Wild banana) PE=4 SV=1	unknown [Lotus japonicus]	Sorghum bicolor hypothetical protein, mRNA
c42108.graph_c0	0.001047298	1.051915322	up	--	--	Cellular Component: chloroplast inner membrane (GO:0009706);;	--	Anther-specific proline-rich protein APG (Precursor) GN=APG OS=Arabidopsis thaliana (Mouse-ear cress) PE=2 SV=2	Putative uncharacterized protein GN=VIT_13s0064g00200 OS=Vitis vinifera (Grape) PE=4 SV=1	Structural constituent of ribosome, putative [Theobroma cacao]	PREDICTED: Vitis vinifera uncharacterized LOC100267159 (LOC100267159), mRNA
c42822.graph_c0	1.20E-10	-2.278220884	down	--	--	Cellular Component: cell wall (GO:0005618);; Cellular Component: plasma membrane (GO:0005886);; Biological Process: response to osmotic stress (GO:0006970);; Molecular Function: zinc ion binding (GO:0008270);; Biological Process: response to water deprivation (GO:0009414);; Biological Process: secondary cell wall biogenesis (GO:0009834);; Biological Process: positive regulation of abscisic acid b…	K10999|2e-91|osa:4324625|Os01g0750300	Cellulose synthase A catalytic subunit 4 [UDP-forming] GN=P0046E05.4 OS=Oryza sativa subsp. japonica (Rice) PE=2 SV=1	Uncharacterized protein OS=Hordeum vulgare var. distichum (Two-rowed barley) PE=4 SV=1	cellulose synthase, partial [Genlisea aurea]	Oryza sativa Japonica Group Os01g0750300 (Os01g0750300) mRNA, complete cds
c38579.graph_c0	1.11E-16	-4.914043998	down	--	--	--	--	--	Uncharacterized protein OS=Hordeum vulgare var. distichum (Two-rowed barley) PE=4 SV=1	hypothetical protein F775_18131 [Aegilops tauschii]	--
c46374.graph_c1	0	2.107682571	up	--	--	--	--	GATA transcription factor 21 GN=MPI10.2 OS=Arabidopsis thaliana (Mouse-ear cress) PE=1 SV=2	Uncharacterized protein OS=Musa acuminata subsp. malaccensis (Wild banana) PE=4 SV=1	Hypothetical protein BN340_103 [Musa balbisiana]	Arabidopsis lyrata subsp. lyrata zinc finger family protein, mRNA
c42571.graph_c1	3.16E-10	-1.78020836	down	--	--	Cellular Component: nucleus (GO:0005634);; Cellular Component: cytoplasm (GO:0005737);; Biological Process: double fertilization forming a zygote and endosperm (GO:0009567);; Molecular Function: transferase activity, transferring acyl groups (GO:0016746);;	--	Omega-hydroxypalmitate O-feruloyl transferase GN=MEE6.11 OS=Arabidopsis thaliana (Mouse-ear cress) PE=1 SV=1	Uncharacterized protein OS=Glycine max (Soybean) PE=4 SV=1	PREDICTED: omega-hydroxypalmitate O-feruloyl transferase-like [Glycine max]	--
c48718.graph_c0	0	2.255148598	up	[C]	Energy production and conversion	Cellular Component: peroxisome (GO:0005777);; Biological Process: oxidative photosynthetic carbon pathway (GO:0009854);; Molecular Function: FMN binding (GO:0010181);; Molecular Function: very-long-chain-(S)-2-hydroxy-acid oxidase activity (GO:0052852);; Molecular Function: long-chain-(S)-2-hydroxy-long-chain-acid oxidase activity (GO:0052853);; Molecular Function: medium-chain-(S)-2-hydroxy-acid…	K11517|0.0|rcu:RCOM_0631490|(S)-2-hydroxy-acid oxidase, putative (EC:1.1.3.15)	Peroxisomal (S)-2-hydroxy-acid oxidase OS=Spinacia oleracea (Spinach) PE=1 SV=1	Uncharacterized protein OS=Musa acuminata subsp. malaccensis (Wild banana) PE=4 SV=1	glycolate oxidase [Zantedeschia aethiopica]	Zantedeschia aethiopica glycolate oxidase (gox) mRNA, complete cds
c50783.graph_c0	0.000159759	1.180726466	up	--	--	Cellular Component: vacuole (GO:0005773);; Cellular Component: chloroplast (GO:0009507);; Biological Process: response to wounding (GO:0009611);;	--	--	Uncharacterized protein OS=Musa acuminata subsp. malaccensis (Wild banana) PE=4 SV=1	Os04g0119500 [Oryza sativa Japonica Group]	Zea mays clone 324323 CP5 mRNA, complete cds
c42339.graph_c0	2.35E-09	-2.676534472	down	--	--	Molecular Function: transporter activity (GO:0005215);; Cellular Component: cell wall (GO:0005618);; Cellular Component: vacuole (GO:0005773);; Cellular Component: plasma membrane (GO:0005886);; Cellular Component: integral component of membrane (GO:0016021);; Biological Process: transmembrane transport (GO:0055085);;	--	Nucleobase-ascorbate transporter LPE1 GN=LPE1 OS=Zea mays (Maize) PE=1 SV=2	Uncharacterized protein OS=Musa acuminata subsp. malaccensis (Wild banana) PE=4 SV=1	PREDICTED: nucleobase-ascorbate transporter LPE1-like [Brachypodium distachyon]	Hordeum vulgare subsp. vulgare mRNA for predicted protein, partial cds, clone: NIASHv2035P20
c44354.graph_c0	0.001005424	-1.013674627	down	--	--	Biological Process: lipid metabolic process (GO:0006629);; Cellular Component: cytoplasmic membrane-bounded vesicle (GO:0016023);; Molecular Function: hydrolase activity, acting on ester bonds (GO:0016788);; Cellular Component: apoplast (GO:0048046);;	--	GDSL esterase/lipase APG (Precursor) GN=APG OS=Arabidopsis thaliana (Mouse-ear cress) PE=1 SV=1	Uncharacterized protein OS=Musa acuminata subsp. malaccensis (Wild banana) PE=4 SV=1	Os06g0148200 [Oryza sativa Japonica Group]	Phyllostachys edulis cDNA clone: bphylf028i02, full insert sequence
c45798.graph_c0	1.90E-06	2.027743615	up	--	--	Molecular Function: binding (GO:0005488);; Biological Process: DNA metabolic process (GO:0006259);; Biological Process: multicellular organismal development (GO:0007275);; Biological Process: single-organism cellular process (GO:0044763);; Biological Process: anatomical structure development (GO:0048856);; Biological Process: regulation of biological process (GO:0050789);;	--	Protein BREAST CANCER SUSCEPTIBILITY 1 homolog GN=BRCA1 OS=Arabidopsis thaliana (Mouse-ear cress) PE=2 SV=1	Uncharacterized protein OS=Musa acuminata subsp. malaccensis (Wild banana) PE=4 SV=1	OSIGBa0157K09-H0214G12.23 [Oryza sativa Indica Group]	--
c49185.graph_c0	1.14E-10	1.54795904	up	[G]	Carbohydrate transport and metabolism	Biological Process: glucose metabolic process (GO:0006006);; Biological Process: response to cold (GO:0009409);; Biological Process: response to light stimulus (GO:0009416);; Cellular Component: chloroplast thylakoid membrane (GO:0009535);; Cellular Component: chloroplast stroma (GO:0009570);; Biological Process: response to sucrose (GO:0009744);; Cellular Component: chloroplast envelope (GO:0009…	K05298|0.0|rcu:RCOM_1443660|glyceraldehyde 3-phosphate dehydrogenase, putative (EC:1.2.1.13)	Glyceraldehyde 3-phosphate dehydrogenase GAPA2, chloroplastic (Precursor) GN=GAPA2 OS=Arabidopsis thaliana (Mouse-ear cress) PE=2 SV=1	Glyceraldehyde-3-phosphate dehydrogenase OS=Arachis hypogaea (Peanut) PE=2 SV=1	glyceraldehyde-3-phosphate dehydrogenase [Arachis hypogaea]	PREDICTED: Setaria italica glyceraldehyde-3-phosphate dehydrogenase A, chloroplastic-like (LOC101774537), mRNA
c41028.graph_c0	2.12E-07	1.330415223	up	[G]	Carbohydrate transport and metabolism	Molecular Function: glyceraldehyde-3-phosphate dehydrogenase (NAD+) (phosphorylating) activity (GO:0004365);; Biological Process: glycolysis (GO:0006096);; Biological Process: pentose-phosphate shunt (GO:0006098);; Biological Process: rRNA processing (GO:0006364);; Biological Process: unsaturated fatty acid biosynthetic process (GO:0006636);; Biological Process: response to cold (GO:0009409);; Ce…	K05298|0.0|vvi:100259814|hypothetical protein LOC100259814	Glyceraldehyde-3-phosphate dehydrogenase B, chloroplastic (Precursor) GN=GAPB OS=Pisum sativum (Garden pea) PE=1 SV=2	Uncharacterized protein OS=Musa acuminata subsp. malaccensis (Wild banana) PE=3 SV=1	hypothetical protein PRUPE_ppa005598mg [Prunus persica]	Oryza sativa Japonica Group Os03g0129300 (Os03g0129300) mRNA, complete cds
c49395.graph_c0	2.42E-13	-1.723471325	down	--	--	Molecular Function: DNA binding (GO:0003677);; Molecular Function: aspartic-type endopeptidase activity (GO:0004190);; Biological Process: proteolysis (GO:0006508);; Cellular Component: cytoplasmic membrane-bounded vesicle (GO:0016023);;	--	Protein ASPARTIC PROTEASE IN GUARD CELL 1 (Precursor) GN=ASPG1 OS=Arabidopsis thaliana (Mouse-ear cress) PE=1 SV=1	Uncharacterized protein GN=OB02G37650 OS=Oryza brachyantha PE=3 SV=1	hypothetical protein SORBIDRAFT_04g029630 [Sorghum bicolor]	TSA: Triticum urartu UCW_Tu-k61_contig_13834 transcribed RNA sequence
c34552.graph_c0	1.14E-07	-1.933248695	down	--	--	--	--	Anthocyanin 5-aromatic acyltransferase OS=Gentiana triflora (Clustered gentian) PE=1 SV=1	Uncharacterized protein (Fragment) OS=Hordeum vulgare var. distichum (Two-rowed barley) PE=4 SV=1	PREDICTED: malonyl-CoA:anthocyanidin 5-O-glucoside-6&apos;&apos;-O-malonyltransferase-like [Setaria italica]	--
c5857.graph_c0	0	2.772157195	up	[G]	Carbohydrate transport and metabolism	Cellular Component: protein storage vacuole (GO:0000326);; Cellular Component: plasma membrane (GO:0005886);; Biological Process: water transport (GO:0006833);; Cellular Component: plant-type cell wall (GO:0009505);; Cellular Component: plant-type vacuole membrane (GO:0009705);; Cellular Component: chloroplast envelope (GO:0009941);; Molecular Function: methylammonium transmembrane transporter ac…	--	Probable aquaporin TIP2-2 OS=Oryza sativa subsp. japonica (Rice) PE=2 SV=1	Uncharacterized protein OS=Musa acuminata subsp. malaccensis (Wild banana) PE=3 SV=1	PREDICTED: aquaporin TIP2-1-like [Solanum lycopersicum]	Oryza sativa (indica cultivar-group) cDNA clone:OSIGCRA117K16, full insert sequence
c44642.graph_c1	2.84E-10	-2.048267255	down	[E]	Amino acid transport and metabolism	Biological Process: amino acid transmembrane transport (GO:0003333);; Molecular Function: L-glutamate transmembrane transporter activity (GO:0005313);; Cellular Component: plasma membrane (GO:0005886);; Molecular Function: arginine transmembrane transporter activity (GO:0015181);; Molecular Function: L-lysine transmembrane transporter activity (GO:0015189);; Molecular Function: cationic amino aci…	--	Cationic amino acid transporter 5 GN=CAT5 OS=Arabidopsis thaliana (Mouse-ear cress) PE=1 SV=1	Putative uncharacterized protein GN=ARALYDRAFT_482460 OS=Arabidopsis lyrata subsp. lyrata (Lyre-leaved rock-cress) PE=4 SV=1	At2g34960/F19I3.19 [Arabidopsis thaliana]	TSA: Triticum turgidum UCW_Tt-k35_contig_34206_merged transcribed RNA sequence
c40984.graph_c0	7.69E-09	-4.510544802	down	--	--	--	--	--	Uncharacterized protein OS=Musa acuminata subsp. malaccensis (Wild banana) PE=4 SV=1	Os12g0594800 [Oryza sativa Japonica Group]	--
c47448.graph_c0	0.000661093	1.30870682	up	[E]	Amino acid transport and metabolism	--	--	--	cDNA clone:J013023C05, full insert sequence GN=LOC_Os03g63074 OS=Oryza sativa subsp. japonica (Rice) PE=2 SV=1	--	Zea mays PCO076889 mRNA sequence
c39123.graph_c0	0	-3.013278794	down	--	--	--	--	--	Uncharacterized protein GN=PRUPE_ppa011331mg OS=Prunus persica (Peach) PE=4 SV=1	hypothetical protein PRUPE_ppa011331mg [Prunus persica]	Oryza sativa Japonica Group G1L2 mRNA for G1-like2 protein, complete cds, cultivar: Nipponbare
c52669.graph_c0	5.00E-07	1.519839014	up	--	--	Molecular Function: transmembrane transporter activity (GO:0022857);; Biological Process: transmembrane transport (GO:0055085);;	--	Proteinaceous RNase P 1, chloroplastic/mitochondrial (Precursor) GN=PRORP1 OS=Arabidopsis thaliana (Mouse-ear cress) PE=1 SV=1	Uncharacterized protein OS=Musa acuminata subsp. malaccensis (Wild banana) PE=4 SV=1	unnamed protein product [Vitis vinifera]	Ricinus communis multidrug resistance pump, putative, mRNA
c45754.graph_c0	3.91E-05	-1.740868091	down	[O]	Posttranslational modification, protein turnover, chaperones	Cellular Component: mitochondrion (GO:0005739);; Cellular Component: plastid (GO:0009536);; Molecular Function: hydrolase activity (GO:0016787);;	--	Formin-like protein 4 (Precursor) GN=OSJNBb0078C13.8 OS=Oryza sativa subsp. japonica (Rice) PE=3 SV=1	Uncharacterized protein OS=Hordeum vulgare var. distichum (Two-rowed barley) PE=4 SV=1	hypothetical protein OsJ_02630 [Oryza sativa Japonica Group]	PREDICTED: Setaria italica uncharacterized LOC101774889 (LOC101774889), mRNA
c44587.graph_c0	0.000341496	-1.976005524	down	--	--	Biological Process: response to stress (GO:0006950);; Biological Process: pattern specification process (GO:0007389);; Biological Process: regulation of cellular metabolic process (GO:0031323);; Biological Process: single-organism developmental process (GO:0044767);; Biological Process: meristem development (GO:0048507);;	--	Vegetative cell wall protein gp1 (Precursor) GN=GP1 OS=Chlamydomonas reinhardtii (Chlamydomonas smithii) PE=2 SV=1	Putative uncharacterized protein P0028G04.35 GN=B1153F04.11 OS=Oryza sativa subsp. japonica (Rice) PE=4 SV=1	hypothetical protein [Oryza sativa Japonica Group]	TSA: Triticum turgidum UCW_Tt-k35_contig_1704 transcribed RNA sequence
c47888.graph_c0	0.000446826	-1.066808859	down	--	--	--	--	B3 domain-containing protein Os11g0156000 OS=Oryza sativa subsp. japonica (Rice) PE=2 SV=1	Putative uncharacterized protein Sb08g003550 GN=Sb08g003550 OS=Sorghum bicolor (Sorghum) PE=4 SV=1	hypothetical protein SORBIDRAFT_08g003550 [Sorghum bicolor]	Oryza sativa chromosome 12, . BAC OSJNBb0075N21 of library OSJNBb from chromosome 12 of cultivar Nipponbare of ssp. japonica of Oryza sativa (rice), complete sequence
c50871.graph_c2	1.60E-05	1.173631992	up	[E]	Amino acid transport and metabolism	Molecular Function: L-alanine:2-oxoglutarate aminotransferase activity (GO:0004021);; Cellular Component: vacuole (GO:0005773);; Cellular Component: peroxisome (GO:0005777);; Molecular Function: alanine-glyoxylate transaminase activity (GO:0008453);; Cellular Component: chloroplast stroma (GO:0009570);; Biological Process: photorespiration (GO:0009853);; Cellular Component: membrane (GO:0016020);…	K00814|0.0|osa:4342210|Os07g0108300	Glutamate--glyoxylate aminotransferase 2 OS=Arabidopsis thaliana (Mouse-ear cress) PE=1 SV=1	Uncharacterized protein OS=Musa acuminata subsp. malaccensis (Wild banana) PE=4 SV=1	uncharacterized protein LOC100261274 [Vitis vinifera]	Phyllostachys edulis cDNA clone: bphylf049e23, full insert sequence
c28620.graph_c0	1.10E-05	1.225427577	up	[J]	Translation, ribosomal structure and biogenesis	Molecular Function: structural constituent of ribosome (GO:0003735);; Cellular Component: ribosome (GO:0005840);; Biological Process: translation (GO:0006412);; Cellular Component: chloroplast stroma (GO:0009570);; Cellular Component: thylakoid (GO:0009579);; Cellular Component: chloroplast envelope (GO:0009941);;	K02899|2e-90|vvi:100260093|hypothetical protein LOC100260093	50S ribosomal protein L27, chloroplastic (Precursor) OS=Oryza sativa subsp. japonica (Rice) PE=2 SV=1	Uncharacterized protein OS=Musa acuminata subsp. malaccensis (Wild banana) PE=3 SV=1	hypothetical protein VITISV_010521 [Vitis vinifera]	Oryza sativa (indica cultivar-group) cDNA clone:OSIGCSN039B08, full insert sequence
c49797.graph_c0	9.02E-05	1.244507822	up	[R]	General function prediction only	Molecular Function: protein kinase activity (GO:0004672);; Molecular Function: ATP binding (GO:0005524);; Cellular Component: plasma membrane (GO:0005886);; Biological Process: protein phosphorylation (GO:0006468);; Cellular Component: plastoglobule (GO:0010287);; Biological Process: protein stabilization (GO:0050821);; Biological Process: regulation of tocopherol cyclase activity (GO:1902171);;	--	Uncharacterized aarF domain-containing protein kinase At1g79600, chloroplastic (Precursor) GN=At1g79600 OS=Arabidopsis thaliana (Mouse-ear cress) PE=1 SV=1	Uncharacterized protein (Fragment) OS=Oryza glaberrima (African rice) PE=4 SV=1	ubiquinone biosynthesis protein ubiB [Zea mays]	Oryza sativa Japonica Group Os05g0323800 (Os05g0323800) mRNA, complete cds
c42009.graph_c0	0.000803005	1.021833146	up	[J]	Translation, ribosomal structure and biogenesis	Molecular Function: calmodulin binding (GO:0005516);; Cellular Component: nucleus (GO:0005634);; Cellular Component: cytoplasm (GO:0005737);; Biological Process: regulation of transcription, DNA-templated (GO:0006355);; Biological Process: circadian rhythm (GO:0007623);; Biological Process: response to cold (GO:0009409);; Biological Process: embryo sac development (GO:0009553);; Biological Proces…	--	BTB/POZ and TAZ domain-containing protein 2 GN=BT2 OS=Arabidopsis thaliana (Mouse-ear cress) PE=1 SV=1	Uncharacterized protein OS=Musa acuminata subsp. malaccensis (Wild banana) PE=4 SV=1	PREDICTED: BTB/POZ and TAZ domain-containing protein 1-like [Brachypodium distachyon]	TSA: Triticum turgidum UCW_Tt-k45_contig_9723_merged transcribed RNA sequence
c45698.graph_c0	2.72E-06	1.47555098	up	--	--	--	--	--	Uncharacterized protein OS=Musa acuminata subsp. malaccensis (Wild banana) PE=4 SV=1	PREDICTED: uncharacterized protein LOC100241669 [Vitis vinifera]	PREDICTED: Vitis vinifera uncharacterized LOC100241669 (LOC100241669), mRNA
c50201.graph_c2	2.37E-05	-1.366329511	down	[K]	Transcription	Molecular Function: protein serine/threonine kinase activity (GO:0004674);; Molecular Function: protein tyrosine kinase activity (GO:0004713);; Molecular Function: ATP binding (GO:0005524);; Cellular Component: plasma membrane (GO:0005886);; Biological Process: protein phosphorylation (GO:0006468);; Cellular Component: integral component of membrane (GO:0016021);; Cellular Component: cytoplasmic …	--	Probable LRR receptor-like serine/threonine-protein kinase At1g12460 (Precursor) GN=At1g12460 OS=Arabidopsis thaliana (Mouse-ear cress) PE=1 SV=1	Uncharacterized protein OS=Musa acuminata subsp. malaccensis (Wild banana) PE=4 SV=1	Os03g0127700 [Oryza sativa Japonica Group]	PREDICTED: Brachypodium distachyon probable LRR receptor-like serine/threonine-protein kinase At1g12460-like (LOC100834282), mRNA
c49988.graph_c0	0.003492169	1.735902629	up	--	--	--	--	--	--	--	Solanum lycopersicum strain Heinz 1706 chromosome 1 clone hba-5h11 map 1, complete sequence
c49782.graph_c1	0.006157686	1.061802759	up	--	--	--	--	--	--	--	Vitis vinifera contig VV78X059133.9, whole genome shotgun sequence
c45926.graph_c0	0	2.223019568	up	--	--	Biological Process: response to external stimulus (GO:0009605);; Biological Process: response to red or far red light (GO:0009639);; Biological Process: cellular process (GO:0009987);; Biological Process: single-multicellular organism process (GO:0044707);; Biological Process: regulation of biological process (GO:0050789);;	--	Protein PHYTOCHROME KINASE SUBSTRATE 1 GN=PKS1 OS=Arabidopsis thaliana (Mouse-ear cress) PE=1 SV=2	Uncharacterized protein OS=Musa acuminata subsp. malaccensis (Wild banana) PE=4 SV=1	Hypothetical protein [Oryza sativa Japonica Group]	PREDICTED: Setaria italica uncharacterized LOC101772678 (LOC101772678), mRNA
c23071.graph_c0	0.006384698	-1.687008743	down	--	--	Cellular Component: fungal-type cell wall (GO:0009277);;	--	Leucine-rich repeat extensin-like protein 5 (Precursor) GN=LRX5 OS=Arabidopsis thaliana (Mouse-ear cress) PE=2 SV=2	Uncharacterized protein GN=Si008529m.g OS=Setaria italica (Foxtail millet) PE=4 SV=1	PREDICTED: anthocyanin 5-aromatic acyltransferase-like [Setaria italica]	TSA: Triticum aestivum TA_RNA_098813 transcribed RNA sequence
c45336.graph_c0	5.78E-08	1.807006119	up	[QR]	--	Molecular Function: methyltransferase activity (GO:0008168);; Biological Process: methylation (GO:0032259);;	--	--	cDNA clone:001-046-F08, full insert sequence GN=LOC_Os10g10180 OS=Oryza sativa subsp. japonica (Rice) PE=2 SV=2	CMV 1a interacting protein 1, putative, expressed [Oryza sativa Japonica Group]	Phyllostachys edulis cDNA clone: bphyem105a03, full insert sequence
c45730.graph_c0	0	2.217947577	up	--	--	--	--	Proline-rich receptor-like protein kinase PERK9 GN=PERK9 OS=Arabidopsis thaliana (Mouse-ear cress) PE=2 SV=1	Uncharacterized protein GN=Si002224m.g OS=Setaria italica (Foxtail millet) PE=4 SV=1	PREDICTED: uncharacterized protein LOC101765165 isoform X1 [Setaria italica]	Zea mays full-length cDNA clone ZM_BFb0064H04 mRNA, complete cds
c47114.graph_c0	1.02E-08	1.458375067	up	[O]	Posttranslational modification, protein turnover, chaperones	Biological Process: cellular iron ion homeostasis (GO:0006879);; Cellular Component: chloroplast (GO:0009507);; Biological Process: iron-sulfur cluster assembly (GO:0016226);; Biological Process: regulation of response to red or far red light (GO:2000030);;	--	UPF0051 protein ABCI8, chloroplastic (Precursor) GN=T4B21.16 OS=Arabidopsis thaliana (Mouse-ear cress) PE=2 SV=1	Putative uncharacterized protein Sb03g038740 GN=Sb03g038740 OS=Sorghum bicolor (Sorghum) PE=4 SV=1	hypothetical protein SORBIDRAFT_03g038740 [Sorghum bicolor]	Oryza sativa Japonica Group Os01g0830000 (Os01g0830000) mRNA, complete cds
c43182.graph_c0	3.73E-05	-1.350331011	down	--	--	Cellular Component: Golgi apparatus (GO:0005794);; Molecular Function: methyltransferase activity (GO:0008168);; Biological Process: methylation (GO:0032259);;	--	Probable methyltransferase PMT15 GN=At4g00750 OS=Arabidopsis thaliana (Mouse-ear cress) PE=1 SV=1	Uncharacterized protein GN=F775_32772 OS=Aegilops tauschii (Tausch's goatgrass) PE=4 SV=1	hypothetical protein F775_32772 [Aegilops tauschii]	Oryza sativa Japonica Group Os02g0675700 (Os02g0675700) mRNA, complete cds
c50314.graph_c0	3.64E-12	1.868344765	up	[V]	Defense mechanisms	Cellular Component: plasma membrane (GO:0005886);; Biological Process: drug transmembrane transport (GO:0006855);; Molecular Function: drug transmembrane transporter activity (GO:0015238);; Molecular Function: antiporter activity (GO:0015297);; Biological Process: response to karrikin (GO:0080167);;	--	Protein TRANSPARENT TESTA 12 GN=F17J16_80 OS=Arabidopsis thaliana (Mouse-ear cress) PE=2 SV=1	Uncharacterized protein OS=Musa acuminata subsp. malaccensis (Wild banana) PE=4 SV=1	hypothetical protein OsI_12318 [Oryza sativa Indica Group]	Oryza sativa Japonica Group cDNA, clone: J100042C13, full insert sequence
c34166.graph_c0	1.76E-11	-3.67762772	down	--	--	Cellular Component: mitochondrion (GO:0005739);;	--	--	Uncharacterized protein OS=Zea mays (Maize) PE=2 SV=1	unknown [Zea mays]	--
c47500.graph_c0	0	-4.891963908	down	--	--	--	--	Germin-like protein 8-9 (Precursor) OS=Oryza sativa subsp. japonica (Rice) PE=2 SV=1	Germin A OS=Elaeis guineensis var. tenera (Oil palm) PE=2 SV=1	--	Phyllostachys edulis cDNA clone: bphylf045g07, full insert sequence
c44823.graph_c0	0	-4.591701098	down	--	--	Biological Process: lipid metabolic process (GO:0006629);; Cellular Component: cytoplasmic membrane-bounded vesicle (GO:0016023);;	--	GDSL esterase/lipase At2g23540 (Precursor) GN=At2g23540 OS=Arabidopsis thaliana (Mouse-ear cress) PE=2 SV=1	Uncharacterized protein GN=OB07G31010 OS=Oryza brachyantha PE=4 SV=1	hypothetical protein OsI_27261 [Oryza sativa Indica Group]	Aechmea caudata clone Ac25 microsatellite sequence
c38102.graph_c1	1.13E-07	-1.859711624	down	--	--	--	--	--	Uncharacterized protein OS=Musa acuminata subsp. malaccensis (Wild banana) PE=4 SV=1	PREDICTED: uncharacterized protein LOC101488468 [Cicer arietinum]	TSA: Jatropha curcas Unigene4518_JC-CK_1A transcribed RNA sequence
c45704.graph_c0	0.006773682	-4.061974832	down	--	--	--	--	--	Uncharacterized protein GN=BRADI3G19247 OS=Brachypodium distachyon (Purple false brome) PE=4 SV=1	PREDICTED: uncharacterized protein LOC100829005 [Brachypodium distachyon]	--
c46611.graph_c1	1.50E-09	1.474544835	up	[Q]	Secondary metabolites biosynthesis, transport and catabolism	Molecular Function: copper ion binding (GO:0005507);; Cellular Component: peroxisome (GO:0005777);; Molecular Function: primary amine oxidase activity (GO:0008131);; Biological Process: amine metabolic process (GO:0009308);; Molecular Function: quinone binding (GO:0048038);; Biological Process: oxidation-reduction process (GO:0055114);;	K00276|0.0|sbi:SORBI_06g020020|hypothetical protein	Primary amine oxidase (Precursor) OS=Pisum sativum (Garden pea) PE=1 SV=1	Putative uncharacterized protein Sb06g020020 GN=Sb06g020020 OS=Sorghum bicolor (Sorghum) PE=3 SV=1	Copper amine oxidase family protein isoform 4 [Theobroma cacao]	PREDICTED: Brachypodium distachyon primary amine oxidase-like (LOC100837848), mRNA
c50808.graph_c2	0	2.344198749	up	--	--	Molecular Function: catalytic activity (GO:0003824);; Biological Process: metabolic process (GO:0008152);; Cellular Component: plastid (GO:0009536);;	--	Uncharacterized protein ycf23 GN=ycf23 OS=Pyropia yezoensis (Red alga) PE=3 SV=1	Uncharacterized protein OS=Musa acuminata subsp. malaccensis (Wild banana) PE=4 SV=1	PREDICTED: uncharacterized protein ycf23-like isoform 1 [Brachypodium distachyon]	PREDICTED: Brachypodium distachyon uncharacterized LOC100845288, transcript variant 1 (LOC100845288), mRNA
c50088.graph_c5	1.05E-07	-1.36910054	down	--	--	Cellular Component: chloroplast (GO:0009507);;	--	--	Putative uncharacterized protein GN=VIT_13s0067g01930 OS=Vitis vinifera (Grape) PE=4 SV=1	PREDICTED: uncharacterized protein LOC100262072 [Vitis vinifera]	Oryza sativa Japonica Group Os05g0356700 (Os05g0356700) mRNA, complete cds
c42865.graph_c1	6.43E-06	-1.21728252	down	--	--	--	--	MFS18 protein (Precursor) GN=MFS18 OS=Zea mays (Maize) PE=2 SV=1	Uncharacterized protein OS=Musa acuminata subsp. malaccensis (Wild banana) PE=4 SV=1	structural protein [Hordeum vulgare subsp. vulgare]	--
c47321.graph_c0	1.68E-09	1.544258108	up	--	--	Cellular Component: chloroplast (GO:0009507);;	--	Vegetative cell wall protein gp1 (Precursor) GN=GP1 OS=Chlamydomonas reinhardtii (Chlamydomonas smithii) PE=2 SV=1	Uncharacterized protein OS=Oryza glaberrima (African rice) PE=4 SV=1	PREDICTED: uncharacterized protein LOC101778113 [Setaria italica]	PREDICTED: Brachypodium distachyon uncharacterized LOC100844485 (LOC100844485), mRNA
c51684.graph_c0	8.66E-15	1.947167747	up	--	--	--	--	Pentatricopeptide repeat-containing protein At2g22070 GN=PCMP-H41 OS=Arabidopsis thaliana (Mouse-ear cress) PE=3 SV=1	Uncharacterized protein GN=OB11G20700 OS=Oryza brachyantha PE=4 SV=1	PREDICTED: pentatricopeptide repeat-containing protein At2g27610-like isoform X1 [Setaria italica]	PREDICTED: Brachypodium distachyon pentatricopeptide repeat-containing protein At3g49170, chloroplastic-like (LOC100842723), mRNA
c41754.graph_c0	5.17E-05	1.224545857	up	[K]	Transcription	Cellular Component: plastid (GO:0009536);;	--	Vegetative cell wall protein gp1 (Precursor) GN=GP1 OS=Chlamydomonas reinhardtii (Chlamydomonas smithii) PE=2 SV=1	Uncharacterized protein GN=OB03G43430 OS=Oryza brachyantha PE=4 SV=1	uncharacterized protein LOC100382509 [Zea mays]	Phyllostachys edulis cDNA clone: bphyem112e11, full insert sequence
c28311.graph_c0	9.31E-05	-1.721830833	down	--	--	--	--	Transcription factor bHLH71 GN=MZA15.10 OS=Arabidopsis thaliana (Mouse-ear cress) PE=1 SV=1	Uncharacterized protein OS=Hordeum vulgare var. distichum (Two-rowed barley) PE=4 SV=1	PREDICTED: transcription factor bHLH96-like [Brachypodium distachyon]	TSA: Triticum turgidum UCW_Tt-k45_contig_83399 transcribed RNA sequence
c52807.graph_c0	4.62E-10	1.513473203	up	[H]	Coenzyme transport and metabolism	Molecular Function: ATP binding (GO:0005524);; Cellular Component: mitochondrion (GO:0005739);; Cellular Component: chloroplast stroma (GO:0009570);; Cellular Component: chloroplast inner membrane (GO:0009706);; Cellular Component: magnesium chelatase complex (GO:0010007);; Biological Process: chlorophyll biosynthetic process (GO:0015995);; Molecular Function: magnesium chelatase activity (GO:001…	K03403|0.0|vvi:100258964|CHLH	Magnesium-chelatase subunit ChlH, chloroplastic (Precursor) GN=CHLH OS=Oryza sativa subsp. indica (Rice) PE=3 SV=1	Uncharacterized protein OS=Glycine max (Soybean) PE=4 SV=1	PREDICTED: magnesium-chelatase subunit H-like [Glycine max]	Sorghum bicolor hypothetical protein, mRNA
c44068.graph_c0	0.002372545	1.205602984	up	--	--	Cellular Component: cytoplasm (GO:0005737);; Biological Process: oligosaccharide biosynthetic process (GO:0009312);; Molecular Function: galactinol-raffinose galactosyltransferase activity (GO:0047268);;	K06611|1e-60|vvi:100245269|hypothetical protein LOC100245269	Stachyose synthase (Precursor) GN=STS1 OS=Pisum sativum (Garden pea) PE=1 SV=1	Uncharacterized protein GN=PRUPE_ppa001276mg OS=Prunus persica (Peach) PE=4 SV=1	hypothetical protein PRUPE_ppa001276mg [Prunus persica]	PREDICTED: Setaria italica stachyose synthase-like (LOC101754435), mRNA
c47554.graph_c0	0.002307413	1.112503202	up	--	--	Molecular Function: SNAP receptor activity (GO:0005484);; Biological Process: intracellular protein transport (GO:0006886);; Biological Process: ATP synthesis coupled proton transport (GO:0015986);; Cellular Component: membrane (GO:0016020);; Biological Process: vesicle-mediated transport (GO:0016192);; Cellular Component: cell part (GO:0044464);; Molecular Function: proton-transporting ATP synth…	--	ATP synthase delta chain, chloroplastic (Precursor) GN=ATPD OS=Spinacia oleracea (Spinach) PE=1 SV=2	Uncharacterized protein OS=Musa acuminata subsp. malaccensis (Wild banana) PE=3 SV=1	unknown protein [Oryza sativa Japonica Group]	--
c46733.graph_c0	0	2.314636249	up	[IQR]	--	Cellular Component: chloroplast envelope (GO:0009941);; Molecular Function: oxidoreductase activity (GO:0016491);; Biological Process: oxidation-reduction process (GO:0055114);;	--	Short-chain dehydrogenase TIC 32, chloroplastic GN=TIC32 OS=Arabidopsis thaliana (Mouse-ear cress) PE=2 SV=1	cDNA clone:J013084L13, full insert sequence GN=OsJ_33195 OS=Oryza sativa subsp. japonica (Rice) PE=2 SV=1	Os11g0181800 [Oryza sativa Japonica Group]	Sorghum bicolor hypothetical protein, mRNA
c51280.graph_c0	6.73E-06	1.226057638	up	--	--	Cellular Component: mitochondrion (GO:0005739);; Molecular Function: methyltransferase activity (GO:0008168);; Cellular Component: chloroplast (GO:0009507);; Biological Process: methylation (GO:0032259);;	--	Light-inducible protein CPRF2 GN=CPRF2 OS=Petroselinum crispum (Parsley) PE=2 SV=2	Uncharacterized protein OS=Musa acuminata subsp. malaccensis (Wild banana) PE=4 SV=1	predicted protein [Hordeum vulgare subsp. vulgare]	Phyllostachys edulis cDNA clone: bphylf047k16, full insert sequence
c47725.graph_c0	6.88E-13	-3.010376352	down	--	--	Cellular Component: plastid (GO:0009536);; Cellular Component: cytoplasmic membrane-bounded vesicle (GO:0016023);;	--	Aspartic proteinase nepenthesin-1 (Precursor) GN=nep1 OS=Nepenthes gracilis (Slender pitcher plant) PE=1 SV=1	Uncharacterized protein GN=BRADI5G11690 OS=Brachypodium distachyon (Purple false brome) PE=3 SV=1	PREDICTED: aspartic proteinase nepenthesin-1-like [Brachypodium distachyon]	TSA: Triticum turgidum UCW_Tt-k45_contig_30281_merged transcribed RNA sequence
c37641.graph_c1	3.40E-08	-2.551029486	down	--	--	Molecular Function: nucleotide binding (GO:0000166);; Molecular Function: transferase activity, transferring phosphorus-containing groups (GO:0016772);;	--	Protein GOS9 GN=OSJNBa0033B09.25 OS=Oryza sativa subsp. japonica (Rice) PE=2 SV=1	Jacalin-like lectin OS=Ananas comosus (Pineapple) PE=2 SV=1	jacalin-like lectin [Ananas comosus]	Ananas comosus jacalin-like lectin mRNA, complete cds
c46275.graph_c0	0	-5.147671407	down	--	--	--	--	--	Putative uncharacterized protein GN=POPTRDRAFT_1076074 OS=Populus trichocarpa (Western balsam poplar) PE=4 SV=1	hypothetical protein POPTRDRAFT_1076074 [Populus trichocarpa]	Oryza sativa Japonica Group Os06g0273200 (Os06g0273200) mRNA, complete cds
c26758.graph_c0	0.003657808	-4.144347703	down	--	--	Biological Process: cellular amino acid metabolic process (GO:0006520);; Biological Process: fatty acid biosynthetic process (GO:0006633);; Biological Process: coenzyme metabolic process (GO:0006732);; Biological Process: sulfur compound metabolic process (GO:0006790);; Biological Process: phosphate-containing compound metabolic process (GO:0006796);; Biological Process: isoprenoid biosynthetic p…	K00454|3e-27|osa:4328603|Os02g0194700	Lipoxygenase 2.3, chloroplastic (Precursor) GN=LOX2.3 OS=Hordeum vulgare (Barley) PE=1 SV=1	Lipoxygenase OS=Musa acuminata subsp. malaccensis (Wild banana) PE=3 SV=1	Os02g0194700 [Oryza sativa Japonica Group]	PREDICTED: Brachypodium distachyon lipoxygenase 2.3, chloroplastic-like (LOC100832776), mRNA
c43168.graph_c0	0.000316672	-1.546015134	down	--	--	Biological Process: fatty acid metabolic process (GO:0006631);; Molecular Function: acyl-[acyl-carrier-protein] desaturase activity (GO:0045300);; Molecular Function: transition metal ion binding (GO:0046914);; Biological Process: oxidation-reduction process (GO:0055114);;	K03921|9e-82|sbi:SORBI_03g043970|hypothetical protein	Acyl-[acyl-carrier-protein] desaturase, chloroplastic (Precursor) OS=Elaeis guineensis var. tenera (Oil palm) PE=2 SV=2	Stearoyl-ACP desaturase-like protein 6 GN=sad6 OS=Ophrys arachnitiformis subsp. archipelagi (Orchid) PE=2 SV=1	stearoyl-ACP desaturase-like protein 6 [Ophrys x arachnitiformis subsp. archipelagi]	Oryza sativa Japonica Group Os08g0200100 (Os08g0200100) mRNA, complete cds
c45208.graph_c0	1.08E-05	1.228710588	up	--	--	Cellular Component: mitochondrion (GO:0005739);; Biological Process: protein targeting to mitochondrion (GO:0006626);; Molecular Function: electron carrier activity (GO:0009055);; Biological Process: toxin catabolic process (GO:0009407);; Biological Process: response to cyclopentenone (GO:0010583);; Molecular Function: protein disulfide oxidoreductase activity (GO:0015035);; Biological Process: c…	--	Formin-like protein 13 GN=FH13 OS=Arabidopsis thaliana (Mouse-ear cress) PE=2 SV=3	Uncharacterized protein OS=Musa acuminata subsp. malaccensis (Wild banana) PE=4 SV=1	PREDICTED: prostaglandin E synthase 2-like isoform X2 [Setaria italica]	PREDICTED: Brachypodium distachyon prostaglandin E synthase 2-like (LOC100832419), mRNA
c51053.graph_c0	6.85E-05	1.143199974	up	--	--	Molecular Function: iron ion binding (GO:0005506);; Cellular Component: plastid (GO:0009536);; Molecular Function: linoleate 13S-lipoxygenase activity (GO:0016165);; Biological Process: oxylipin biosynthetic process (GO:0031408);; Biological Process: oxidation-reduction process (GO:0055114);;	K00454|0.0|osa:4338358|Os05g0304600	Linoleate 9S-lipoxygenase A GN=LOX1.1 OS=Solanum lycopersicum (Tomato) PE=2 SV=1	Lipoxygenase OS=Musa acuminata subsp. malaccensis (Wild banana) PE=3 SV=1	predicted protein [Hordeum vulgare subsp. vulgare]	Ananas comosus ISSR/SCAR marker ISSR03_662_Ac genomic sequence
c50875.graph_c0	1.08E-08	1.429079571	up	[E]	Amino acid transport and metabolism	Molecular Function: transporter activity (GO:0005215);; Biological Process: oligopeptide transport (GO:0006857);; Cellular Component: membrane (GO:0016020);;	--	Putative peptide/nitrate transporter At5g19640 GN=At5g19640 OS=Arabidopsis thaliana (Mouse-ear cress) PE=2 SV=1	Peptide transporter-like GN=Os02g0716800 OS=Oryza sativa subsp. japonica (Rice) PE=4 SV=1	Os02g0716800 [Oryza sativa Japonica Group]	PREDICTED: Glycine max putative peptide/nitrate transporter At5g19640-like (LOC100801059), mRNA
c42688.graph_c0	1.24E-06	1.364912312	up	--	--	--	--	Splicing factor U2af large subunit B GN=U2AF65B OS=Triticum aestivum (Wheat) PE=2 SV=1	Uncharacterized protein OS=Musa acuminata subsp. malaccensis (Wild banana) PE=4 SV=1	PREDICTED: uncharacterized protein LOC100803665 isoform 2 [Glycine max]	Oryza rufipogon (W1943) cDNA clone: ORW1943C003J13, full insert sequence
c43332.graph_c0	0.000557744	-1.378205659	down	--	--	Cellular Component: cytoplasmic membrane-bounded vesicle (GO:0016023);;	K08064|5e-62|sbi:SORBI_01g045500|hypothetical protein	Nuclear transcription factor Y subunit A-6 GN=NFYA6 OS=Arabidopsis thaliana (Mouse-ear cress) PE=2 SV=1	Uncharacterized protein OS=Musa acuminata subsp. malaccensis (Wild banana) PE=4 SV=1	hypothetical protein SORBIDRAFT_01g045500 [Sorghum bicolor]	TSA: Thlaspi arvense Contig13340 transcribed RNA sequence
c45924.graph_c0	0.003528592	1.246371806	up	--	--	Molecular Function: DNA binding (GO:0003677);; Molecular Function: chromatin binding (GO:0003682);; Biological Process: response to salt stress (GO:0009651);; Biological Process: response to ethylene (GO:0009723);; Biological Process: response to auxin (GO:0009733);; Biological Process: response to abscisic acid (GO:0009737);; Biological Process: response to gibberellin (GO:0009739);; Biological …	--	Transcription factor ASG4 GN=F22L4.18 OS=Arabidopsis thaliana (Mouse-ear cress) PE=2 SV=1	Uncharacterized protein OS=Oryza glaberrima (African rice) PE=4 SV=1	hypothetical protein OsJ_07933 [Oryza sativa Japonica Group]	Phyllostachys edulis cDNA clone: bphyem208j03, full insert sequence
c46903.graph_c0	6.63E-06	-1.806780504	down	[S]	Function unknown	Cellular Component: cell wall (GO:0005618);; Biological Process: metabolic process (GO:0008152);; Cellular Component: membrane (GO:0016020);; Molecular Function: oxidoreductase activity (GO:0016491);; Molecular Function: transferase activity, transferring phosphorus-containing groups (GO:0016772);;	--	Probably inactive leucine-rich repeat receptor-like protein kinase IMK2 (Precursor) GN=IMK2 OS=Arabidopsis thaliana (Mouse-ear cress) PE=1 SV=1	Predicted protein GN=POPTRDRAFT_770157 OS=Populus trichocarpa (Western balsam poplar) PE=4 SV=1	Inflorescence meristem receptor-like kinase 2 isoform 2 [Theobroma cacao]	Oryza sativa Japonica Group chromosome 3 clone OSJNBa0039F10, complete sequence
c47290.graph_c0	0.000166271	1.09180179	up	[H]	Coenzyme transport and metabolism	Cellular Component: mitochondrion (GO:0005739);; Biological Process: pentose-phosphate shunt (GO:0006098);; Biological Process: rRNA processing (GO:0006364);; Biological Process: aromatic amino acid family biosynthetic process (GO:0009073);; Cellular Component: chloroplast thylakoid membrane (GO:0009535);; Biological Process: chloroplast relocation (GO:0009902);; Biological Process: leaf morphoge…	K04040|0.0|osa:4338498|Os05g0349700	Chlorophyll synthase, chloroplastic (Precursor) GN=OSJNBa0077J17.3 OS=Oryza sativa subsp. japonica (Rice) PE=2 SV=1	Uncharacterized protein GN=Si001851m.g OS=Setaria italica (Foxtail millet) PE=4 SV=1	PREDICTED: chlorophyll synthase, chloroplastic-like [Setaria italica]	Sorghum bicolor hypothetical protein, mRNA
c40835.graph_c0	0.001565675	1.715301493	up	--	--	--	--	--	Putative uncharacterized protein GN=RCOM_0905050 OS=Ricinus communis (Castor bean) PE=4 SV=1	conserved hypothetical protein [Ricinus communis]	--
c46168.graph_c0	3.82E-08	1.467182572	up	--	--	Molecular Function: protein disulfide isomerase activity (GO:0003756);; Biological Process: pentose-phosphate shunt (GO:0006098);; Biological Process: rRNA processing (GO:0006364);; Biological Process: protein folding (GO:0006457);; Cellular Component: chloroplast thylakoid membrane (GO:0009535);; Cellular Component: chloroplast stroma (GO:0009570);; Biological Process: plastid organization (GO:0…	--	Protein disulfide-isomerase LQY1 (Precursor) GN=LQY1 OS=Arabidopsis thaliana (Mouse-ear cress) PE=1 SV=1	Uncharacterized protein OS=Musa acuminata subsp. malaccensis (Wild banana) PE=4 SV=1	hypothetical protein SORBIDRAFT_06g018690 [Sorghum bicolor]	Oryza sativa Japonica Group Os03g0244000 (Os03g0244000) mRNA, complete cds >gi|32971054|dbj|AK061036.1| Oryza sativa Japonica Group cDNA clone:006-205-B02, full insert sequence
c52720.graph_c0	0.000633278	1.16852057	up	--	--	Cellular Component: mitochondrion (GO:0005739);;	--	Pentatricopeptide repeat-containing protein At2g35130 GN=At2g35130 OS=Arabidopsis thaliana (Mouse-ear cress) PE=2 SV=1	Uncharacterized protein OS=Musa acuminata subsp. malaccensis (Wild banana) PE=4 SV=1	pentatricopeptide repeat-containing protein, putative [Ricinus communis]	PREDICTED: Brachypodium distachyon pentatricopeptide repeat-containing protein At2g35130-like (LOC100822127), mRNA
c49213.graph_c0	0.000224987	-1.141106203	down	--	--	Biological Process: lipid metabolic process (GO:0006629);; Cellular Component: cytoplasmic membrane-bounded vesicle (GO:0016023);; Molecular Function: lipase activity (GO:0016298);;	--	GDSL esterase/lipase At5g22810 (Precursor) GN=At5g22810 OS=Arabidopsis thaliana (Mouse-ear cress) PE=2 SV=3	Uncharacterized protein OS=Musa acuminata subsp. malaccensis (Wild banana) PE=4 SV=1	anther-specific proline-rich protein APG precursor [Zea mays]	PREDICTED: Vitis vinifera GDSL esterase/lipase At5g03820-like (LOC100242529), mRNA
c47881.graph_c0	1.62E-05	1.304519281	up	[Q]	Secondary metabolites biosynthesis, transport and catabolism	Molecular Function: iron ion binding (GO:0005506);; Molecular Function: electron carrier activity (GO:0009055);; Cellular Component: cytoplasmic membrane-bounded vesicle (GO:0016023);; Molecular Function: trans-cinnamate 4-monooxygenase activity (GO:0016710);; Molecular Function: heme binding (GO:0020037);; Biological Process: oxidation-reduction process (GO:0055114);;	K00487|0.0|sbi:SORBI_04g017460|hypothetical protein	Trans-cinnamate 4-monooxygenase GN=CYP73A12 OS=Zinnia violacea (Garden zinnia) PE=2 SV=1	Putative uncharacterized protein Sb04g017460 GN=Sb04g017460 OS=Sorghum bicolor (Sorghum) PE=3 SV=1	hypothetical protein SORBIDRAFT_04g017460 [Sorghum bicolor]	Hordeum vulgare subsp. vulgare mRNA for predicted protein, complete cds, clone: NIASHv2141C24
c53321.graph_c0	2.22E-16	1.901379109	up	--	--	Biological Process: carbohydrate metabolic process (GO:0005975);; Molecular Function: hydrolase activity, acting on glycosyl bonds (GO:0016798);;	--	Inactive beta-amylase 9 GN=T1A4.50 OS=Arabidopsis thaliana (Mouse-ear cress) PE=2 SV=1	Uncharacterized protein OS=Musa acuminata subsp. malaccensis (Wild banana) PE=3 SV=1	chloroplast beta-amylase [Musa acuminata AAA Group]	PREDICTED: Brachypodium distachyon uncharacterized LOC100843512 (LOC100843512), mRNA
c50934.graph_c0	0.000241272	1.314492106	up	--	--	Biological Process: biosynthetic process (GO:0009058);; Cellular Component: chloroplast (GO:0009507);; Cellular Component: plastid stroma (GO:0009532);; Biological Process: cellular component assembly (GO:0022607);; Biological Process: cellular metabolic process (GO:0044237);;	--	--	Uncharacterized protein OS=Musa acuminata subsp. malaccensis (Wild banana) PE=4 SV=1	PREDICTED: uncharacterized protein LOC101757669 [Setaria italica]	Oryza sativa Japonica Group Os02g0117100 (Os02g0117100) mRNA, complete cds
c40413.graph_c0	0.000449852	1.712935669	up	--	--	--	--	--	Putative uncharacterized protein GN=VITISV_006130 OS=Vitis vinifera (Grape) PE=4 SV=1	PREDICTED: uncharacterized protein LOC101260297 [Solanum lycopersicum]	--
c44642.graph_c0	0.000752091	-2.948256493	down	--	--	Biological Process: amino acid transmembrane transport (GO:0003333);; Molecular Function: L-glutamate transmembrane transporter activity (GO:0005313);; Cellular Component: plasma membrane (GO:0005886);; Molecular Function: arginine transmembrane transporter activity (GO:0015181);; Molecular Function: L-lysine transmembrane transporter activity (GO:0015189);; Molecular Function: cationic amino aci…	--	Cationic amino acid transporter 5 GN=CAT5 OS=Arabidopsis thaliana (Mouse-ear cress) PE=1 SV=1	Putative cationic amino acid transporter (Fragment) GN=HvCAT3 OS=Hordeum vulgare (Barley) PE=2 SV=1	PREDICTED: cationic amino acid transporter 5-like [Setaria italica]	PREDICTED: Setaria italica uncharacterized LOC101754459 (LOC101754459), mRNA
c28619.graph_c0	0.000387246	1.052411656	up	[J]	Translation, ribosomal structure and biogenesis	Molecular Function: structural constituent of ribosome (GO:0003735);; Cellular Component: ribosome (GO:0005840);; Biological Process: pentose-phosphate shunt (GO:0006098);; Biological Process: rRNA processing (GO:0006364);; Biological Process: translation (GO:0006412);; Cellular Component: chloroplast stroma (GO:0009570);; Biological Process: photosynthetic electron transport in photosystem I (GO…	--	50S ribosomal protein L31, chloroplastic (Precursor) GN=F1B16.11 OS=Arabidopsis thaliana (Mouse-ear cress) PE=2 SV=1	50S ribosomal protein L31 OS=Musa acuminata subsp. malaccensis (Wild banana) PE=3 SV=1	PREDICTED: 50S ribosomal protein L31, chloroplastic isoform 1 [Vitis vinifera]	TSA: Prunus avium Pa_17146 transcribed RNA sequence
c31356.graph_c0	1.63E-05	-1.982583493	down	[T]	Signal transduction mechanisms	Molecular Function: protein tyrosine phosphatase activity (GO:0004725);; Molecular Function: protein tyrosine/serine/threonine phosphatase activity (GO:0008138);; Biological Process: peptidyl-tyrosine dephosphorylation (GO:0035335);; Biological Process: negative regulation of MAP kinase activity (GO:0043407);;	--	Putative dual specificity protein phosphatase DSP8 GN=DSP8 OS=Arabidopsis thaliana (Mouse-ear cress) PE=2 SV=2	Uncharacterized protein GN=Si002138m.g OS=Setaria italica (Foxtail millet) PE=4 SV=1	PREDICTED: putative dual specificity protein phosphatase DSP8-like [Setaria italica]	Zea mays clone 238779 dual-specificity protein-like phosphatase 4 mRNA, complete cds
c44026.graph_c0	3.44E-05	1.584574632	up	--	--	--	--	--	--	--	TSA: Nannochloropsis gaditana Locus_20394_Transcript_1/1_Confidence_1.000_Length_322 transcribed RNA sequence
c44768.graph_c0	0.000137722	1.300338108	up	[S]	Function unknown	Molecular Function: protein serine/threonine kinase activity (GO:0004674);; Molecular Function: protein tyrosine kinase activity (GO:0004713);; Molecular Function: ATP binding (GO:0005524);; Biological Process: protein phosphorylation (GO:0006468);; Cellular Component: plastid (GO:0009536);; Biological Process: megasporogenesis (GO:0009554);; Biological Process: microsporogenesis (GO:0009556);; C…	--	Leucine-rich repeat receptor protein kinase EXS (Precursor) GN=T28J14.220 OS=Arabidopsis thaliana (Mouse-ear cress) PE=1 SV=1	Uncharacterized protein GN=Si000066m.g OS=Setaria italica (Foxtail millet) PE=4 SV=1	PREDICTED: leucine-rich repeat receptor protein kinase EXS-like [Setaria italica]	Oryza sativa Japonica Group Os01g0917500 (Os01g0917500) mRNA, complete cds
c52673.graph_c6	2.14E-13	1.967480457	up	--	--	Cellular Component: chloroplast (GO:0009507);; Biological Process: carotenoid biosynthetic process (GO:0016117);; Molecular Function: oxidoreductase activity, acting on paired donors, with incorporation or reduction of molecular oxygen (GO:0016705);;	K14606|0.0|osa:4345597|Os08g0422000	--	Uncharacterized protein OS=Musa acuminata subsp. malaccensis (Wild banana) PE=4 SV=1	Os08g0422000 [Oryza sativa Japonica Group]	Oryza sativa Japonica Group Os08g0422000 (Os08g0422000) mRNA, complete cds
c41646.graph_c0	1.80E-08	-2.97717138	down	--	--	Cellular Component: integral component of membrane (GO:0016021);;	--	--	Uncharacterized protein GN=Solyc06g050870.2 OS=Solanum lycopersicum (Tomato) PE=4 SV=1	Hypoxia-responsive family protein [Theobroma cacao]	PREDICTED: Vitis vinifera uncharacterized LOC100267335 (LOC100267335), mRNA
c47404.graph_c0	1.22E-15	2.4460779	up	--	--	--	--	Formin-like protein 14 GN=FH14 OS=Arabidopsis thaliana (Mouse-ear cress) PE=3 SV=3	Uncharacterized protein GN=OB01G11670 OS=Oryza brachyantha PE=4 SV=1	PREDICTED: uncharacterized protein LOC101753270 [Setaria italica]	Sorghum bicolor hypothetical protein, mRNA
c28497.graph_c0	1.65E-06	1.639694328	up	--	--	Molecular Function: binding (GO:0005488);;	--	Chitin-binding lectin 1 (Precursor) OS=Solanum tuberosum (Potato) PE=1 SV=2	Uncharacterized protein GN=Solyc10g051330.1 OS=Solanum lycopersicum (Tomato) PE=3 SV=1	PREDICTED: proline-rich receptor-like protein kinase PERK4-like [Solanum lycopersicum]	--
c42093.graph_c0	2.80E-05	1.162685061	up	--	--	--	--	--	Uncharacterized protein OS=Musa acuminata subsp. malaccensis (Wild banana) PE=4 SV=1	PREDICTED: uncharacterized protein LOC100844918 [Brachypodium distachyon]	Phyllostachys edulis cDNA clone: bphyst017e04, full insert sequence
c50962.graph_c0	8.22E-10	-1.731772553	down	--	--	Molecular Function: DNA binding (GO:0003677);; Molecular Function: sequence-specific DNA binding transcription factor activity (GO:0003700);; Cellular Component: nucleus (GO:0005634);; Biological Process: regulation of transcription, DNA-templated (GO:0006355);;	--	Ethylene-responsive transcription factor WIN1 GN=F9L1.31 OS=Arabidopsis thaliana (Mouse-ear cress) PE=2 SV=1	Ethylene responsive element OS=Zea mays (Maize) PE=2 SV=1	PREDICTED: ethylene-responsive transcription factor WIN1-like [Setaria italica]	TSA: Triticum urartu UCW_Tu-k25_contig_7892 transcribed RNA sequence
c47491.graph_c0	4.86E-07	1.88083125	up	--	--	--	--	Formin-like protein 6 OS=Oryza sativa subsp. japonica (Rice) PE=2 SV=2	Putative uncharacterized protein GN=VOLCADRAFT_101814 OS=Volvox carteri (Green alga) PE=4 SV=1	--	--
c52159.graph_c2	3.08E-10	1.523082432	up	[RTKL]	--	Molecular Function: calmodulin-dependent protein kinase activity (GO:0004683);; Molecular Function: ATP binding (GO:0005524);; Cellular Component: nucleus (GO:0005634);; Cellular Component: mitochondrion (GO:0005739);; Biological Process: protein phosphorylation (GO:0006468);; Biological Process: signal transduction (GO:0007165);; Biological Process: response to abiotic stimulus (GO:0009628);; Bi…	--	CBL-interacting protein kinase 31 OS=Oryza sativa subsp. japonica (Rice) PE=1 SV=1	CBL-interacting protein kinase 18 GN=CIPK018 OS=Vitis vinifera (Grape) PE=2 SV=1	CBL-interacting protein kinase 18 [Vitis vinifera]	Vitis vinifera CBL-interacting protein kinase 18 (CIPK018) mRNA, complete cds
c49731.graph_c6	8.16E-06	-1.246344789	down	--	--	Cellular Component: cytoplasmic membrane-bounded vesicle (GO:0016023);; Molecular Function: oxidoreductase activity, acting on paired donors, with incorporation or reduction of molecular oxygen, 2-oxoglutarate as one donor, and incorporation of one atom each of oxygen into both donors (GO:0016706);; Biological Process: oxidation-reduction process (GO:0055114);; Biological Process: response to kar…	--	Formin-like protein 5 GN=P0453E05.107 OS=Oryza sativa subsp. japonica (Rice) PE=2 SV=2	Uncharacterized protein OS=Oryza glaberrima (African rice) PE=3 SV=1	hypothetical protein OsJ_18483 [Oryza sativa Japonica Group]	PREDICTED: Setaria italica uncharacterized LOC101766885 (LOC101766885), mRNA
c41120.graph_c0	1.13E-05	-2.934642446	down	[Q]	Secondary metabolites biosynthesis, transport and catabolism	Molecular Function: monooxygenase activity (GO:0004497);; Molecular Function: iron ion binding (GO:0005506);; Molecular Function: electron carrier activity (GO:0009055);; Cellular Component: membrane (GO:0016020);; Cellular Component: cytoplasmic membrane-bounded vesicle (GO:0016023);; Molecular Function: oxidoreductase activity, acting on paired donors, with incorporation or reduction of molecul…	--	Cytochrome P450 714B2 OS=Oryza sativa subsp. japonica (Rice) PE=1 SV=2	Uncharacterized protein OS=Musa acuminata subsp. malaccensis (Wild banana) PE=3 SV=1	PREDICTED: cytochrome P450 734A1-like [Brachypodium distachyon]	PREDICTED: Brachypodium distachyon cytochrome P450 734A1-like (LOC100837669), mRNA
c43047.graph_c0	1.11E-16	-3.426936182	down	--	--	Molecular Function: copper ion binding (GO:0005507);; Cellular Component: mitochondrion (GO:0005739);; Molecular Function: electron carrier activity (GO:0009055);; Cellular Component: cytoplasmic membrane-bounded vesicle (GO:0016023);; Biological Process: electron transport chain (GO:0022900);;	--	Uclacyanin-2 (Precursor) GN=At2g44790 OS=Arabidopsis thaliana (Mouse-ear cress) PE=1 SV=1	Uncharacterized protein GN=OB02G33510 OS=Oryza brachyantha PE=4 SV=1	Os02g0653200 [Oryza sativa Japonica Group]	TSA: Triticum turgidum UCW_Tt-k41_contig_2462 transcribed RNA sequence
c49479.graph_c0	2.22E-16	1.981497909	up	[R]	General function prediction only	Biological Process: maltose metabolic process (GO:0000023);; Cellular Component: chloroplast envelope (GO:0009941);; Biological Process: starch biosynthetic process (GO:0019252);; Biological Process: positive regulation of catalytic activity (GO:0043085);; Molecular Function: carboxylic ester hydrolase activity (GO:0052689);;	--	Probable esterase KAI2 GN=F6G17.120 OS=Arabidopsis thaliana (Mouse-ear cress) PE=1 SV=1	Uncharacterized protein GN=BRADI3G52760 OS=Brachypodium distachyon (Purple false brome) PE=4 SV=1	PREDICTED: abhydrolase domain-containing protein 4-like [Brachypodium distachyon]	TSA: Jatropha curcas Unigene1262_JC-CK_1A transcribed RNA sequence
c49736.graph_c0	9.50E-06	1.249555193	up	--	--	Cellular Component: cytoplasm (GO:0005737);; Cellular Component: intracellular membrane-bounded organelle (GO:0043231);; Biological Process: cellular metabolic process (GO:0044237);;	--	Uncharacterized protein PAM68-like GN=At5g52780 OS=Arabidopsis thaliana (Mouse-ear cress) PE=2 SV=1	Putative uncharacterized protein GN=RCOM_1019780 OS=Ricinus communis (Castor bean) PE=4 SV=1	conserved hypothetical protein [Ricinus communis]	Phalaenopsis equestris chloroplast, complete genome
c48969.graph_c0	8.20E-09	-1.43064224	down	--	--	Biological Process: metabolic process (GO:0008152);; Molecular Function: hydrolase activity, acting on ester bonds (GO:0016788);; Biological Process: single-organism process (GO:0044699);; Cellular Component: cell periphery (GO:0071944);;	K01051|0.0|osa:4325861|Os01g0788400	Pectinesterase 2.1 (Precursor) GN=PME2.1 OS=Solanum lycopersicum (Tomato) PE=2 SV=2	Pectinesterase OS=Musa acuminata subsp. malaccensis (Wild banana) PE=3 SV=1	predicted protein [Hordeum vulgare subsp. vulgare]	Hordeum vulgare subsp. vulgare mRNA for predicted protein, complete cds, clone: NIASHv3054K01
c39137.graph_c0	0	2.977924156	up	[C]	Energy production and conversion	Cellular Component: nucleus (GO:0005634);; Cellular Component: vacuole (GO:0005773);; Cellular Component: peroxisome (GO:0005777);; Molecular Function: glycolate oxidase activity (GO:0008891);; Cellular Component: plasmodesma (GO:0009506);; Cellular Component: chloroplast stroma (GO:0009570);; Molecular Function: FMN binding (GO:0010181);; Cellular Component: membrane (GO:0016020);; Cellular Comp…	K11517|4e-47|pop:POPTR_822988|hypothetical protein	Peroxisomal (S)-2-hydroxy-acid oxidase GLO1 GN=GLO1 OS=Arabidopsis thaliana (Mouse-ear cress) PE=1 SV=1	Uncharacterized protein GN=Bra005793 OS=Brassica rapa subsp. pekinensis (Chinese cabbage) PE=4 SV=1	glycolate oxidase [Panax ginseng]	TSA: Triticum turgidum UCW_Tt-k35_contig_54138 transcribed RNA sequence
c50199.graph_c0	0.000957309	1.068798247	up	[E]	Amino acid transport and metabolism	Molecular Function: transporter activity (GO:0005215);; Cellular Component: plasma membrane (GO:0005886);; Biological Process: transport (GO:0006810);; Biological Process: response to nematode (GO:0009624);;	--	Nitrate transporter 1.2 GN=T17F3.12 OS=Arabidopsis thaliana (Mouse-ear cress) PE=1 SV=1	Uncharacterized protein OS=Oryza glaberrima (African rice) PE=4 SV=1	Os06g0581000 [Oryza sativa Japonica Group]	Zea mays peptide transporter PTR2 (LOC100284378), mRNA >gi|195641437|gb|EU968069.1| Zea mays clone 313748 peptide transporter PTR2 mRNA, complete cds
c38812.graph_c1	2.00E-05	-1.677601937	down	--	--	--	--	--	--	--	Beta vulgaris dual-specificity protein-like phosphatase 3 (PTPc3), plasma membrane ATP/ADP transporter TLC1 (TLC1), plasma membrane P450 CYP81B2 (CYP81B2-1), plasma membrane P450 CYP81B2-2 (CYP81B2-2), P-loop NTPase (hyp2.1), E2F target protein 1 (ETG1), proteasome alpha type 4 (PAC1), hypothetical protein, potassium transporter 2 (KT2), site-1 protease (SlP1), dienelactone hydrolase-1 (DieH1), c…
c27332.graph_c0	0.000628009	2.620678423	up	--	--	Cellular Component: cytoplasmic membrane-bounded vesicle (GO:0016023);; Molecular Function: oxidoreductase activity (GO:0016491);; Molecular Function: metal ion binding (GO:0046872);;	--	Cytochrome P450 94A1 GN=CYP94A1 OS=Vicia sativa (Spring vetch) PE=2 SV=2	Uncharacterized protein OS=Glycine max (Soybean) PE=3 SV=1	PREDICTED: cytochrome P450 94A1-like [Glycine max]	--
c42776.graph_c0	6.74E-08	-1.42374793	down	--	--	Molecular Function: zinc ion transmembrane transporter activity (GO:0005385);; Biological Process: zinc ion transport (GO:0006829);; Cellular Component: integral component of membrane (GO:0016021);; Molecular Function: oxidoreductase activity (GO:0016491);; Cellular Component: cell part (GO:0044464);; Biological Process: transmembrane transport (GO:0055085);;	K14709|1e-162|zma:100286282|zinc transporter 2	Zinc transporter 2 (Precursor) GN=ZIP2 OS=Oryza sativa subsp. japonica (Rice) PE=2 SV=1	Uncharacterized protein OS=Musa acuminata subsp. malaccensis (Wild banana) PE=4 SV=1	PREDICTED: zinc transporter 2-like isoform 1 [Brachypodium distachyon]	PREDICTED: Setaria italica zinc transporter 2-like (LOC101765671), mRNA
c47363.graph_c1	3.52E-06	-1.262659225	down	[I]	Lipid transport and metabolism	--	K01641|1e-112|osa:4347614|Os09g0521400	Hydroxymethylglutaryl-CoA synthase GN=T26M18.30 OS=Arabidopsis thaliana (Mouse-ear cress) PE=1 SV=2	Putative hydroxymethylglutaryl-CoA synthase protein (Fragment) OS=Elaeis guineensis var. tenera (Oil palm) PE=2 SV=1	putative hydroxymethylglutaryl-CoA synthase protein, partial [Elaeis guineensis]	Elaeis guineensis putative hydroxymethylglutaryl-CoA synthase protein mRNA, partial cds
c44313.graph_c1	5.99E-06	-1.221230955	down	--	--	Cellular Component: cytoplasmic membrane-bounded vesicle (GO:0016023);;	--	Protodermal factor 1 (Precursor) GN=PDF1 OS=Arabidopsis thaliana (Mouse-ear cress) PE=2 SV=1	Uncharacterized protein GN=Si000706m.g OS=Setaria italica (Foxtail millet) PE=4 SV=1	PREDICTED: sialidase-like [Setaria italica]	--
c42919.graph_c0	3.16E-06	1.231976233	up	[J]	Translation, ribosomal structure and biogenesis	Molecular Function: structural constituent of ribosome (GO:0003735);; Cellular Component: ribosome (GO:0005840);; Biological Process: translation (GO:0006412);; Cellular Component: chloroplast stroma (GO:0009570);; Biological Process: embryo development ending in seed dormancy (GO:0009793);; Cellular Component: chloroplast envelope (GO:0009941);; Biological Process: thylakoid membrane organizatio…	--	50S ribosomal protein L19-1, chloroplastic (Precursor) GN=At4g17560 OS=Arabidopsis thaliana (Mouse-ear cress) PE=2 SV=1	Uncharacterized protein OS=Musa acuminata subsp. malaccensis (Wild banana) PE=4 SV=1	hypothetical protein PRUPE_ppa009692mg [Prunus persica]	TSA: Camelina sativa comp52731_c0_seq1 transcribed RNA sequence
c39222.graph_c0	2.31E-07	1.552369353	up	--	--	Biological Process: response to stress (GO:0006950);; Biological Process: response to abiotic stimulus (GO:0009628);; Biological Process: seed development (GO:0048316);;	--	18 kDa seed maturation protein GN=GMPM1 OS=Glycine max (Soybean) PE=2 SV=1	Uncharacterized protein OS=Musa acuminata subsp. malaccensis (Wild banana) PE=4 SV=1	late embryogenesis abundant protein group 4 protein [Arachis hypogaea]	--
c45869.graph_c0	0	-2.264273402	down	[R]	General function prediction only	Molecular Function: alcohol dehydrogenase activity, zinc-dependent (GO:0004024);; Molecular Function: zinc ion binding (GO:0008270);; Molecular Function: electron carrier activity (GO:0009055);; Biological Process: lignin biosynthetic process (GO:0009809);; Molecular Function: heme binding (GO:0020037);; Biological Process: electron transport chain (GO:0022900);; Molecular Function: cinnamyl-alco…	K00083|0.0|zma:542663|cad, BM1	Probable cinnamyl alcohol dehydrogenase GN=CAD OS=Zea mays (Maize) PE=2 SV=1	Uncharacterized protein OS=Musa acuminata subsp. malaccensis (Wild banana) PE=3 SV=1	probable cinnamyl alcohol dehydrogenase [Zea mays]	TSA: Triticum urartu UCW_Tu-k41_contig_33551_merged transcribed RNA sequence
c51081.graph_c0	0.000893182	-1.017442696	down	--	--	--	--	Remorin GN=DBP OS=Arabidopsis thaliana (Mouse-ear cress) PE=1 SV=1	Uncharacterized protein OS=Musa acuminata subsp. malaccensis (Wild banana) PE=4 SV=1	Os07g0569100 [Oryza sativa Japonica Group]	Oryza sativa Japonica Group Os07g0569100 (Os07g0569100) mRNA, complete cds
c5989.graph_c0	0.001396155	1.99842343	up	--	--	--	--	Mulatexin (Precursor) OS=Morus alba (White mulberry) PE=1 SV=2	Uncharacterized protein OS=Musa acuminata subsp. malaccensis (Wild banana) PE=4 SV=1	Transducin/WD40 repeat-like superfamily protein [Theobroma cacao]	PREDICTED: Setaria italica WD repeat-containing protein 86-like (LOC101761525), mRNA
c47348.graph_c0	0.000800086	1.112712028	up	[R]	General function prediction only	Molecular Function: magnesium ion binding (GO:0000287);; Molecular Function: GTPase activity (GO:0003924);; Molecular Function: GTP binding (GO:0005525);; Biological Process: GTP catabolic process (GO:0006184);; Biological Process: rRNA processing (GO:0006364);; Biological Process: response to light stimulus (GO:0009416);; Cellular Component: chloroplast stroma (GO:0009570);; Biological Process: …	--	Developmentally regulated G-protein 2 GN=DRG2 OS=Arabidopsis thaliana (Mouse-ear cress) PE=2 SV=1	Uncharacterized protein OS=Musa acuminata subsp. malaccensis (Wild banana) PE=3 SV=1	putative GTP-binding protein [Oryza sativa Japonica Group]	PREDICTED: Setaria italica uncharacterized LOC101765351 (LOC101765351), mRNA
c49373.graph_c0	1.29E-07	-1.337333174	down	[O]	Posttranslational modification, protein turnover, chaperones	Molecular Function: serine-type endopeptidase activity (GO:0004252);; Cellular Component: cell wall (GO:0005618);; Biological Process: proteolysis (GO:0006508);; Biological Process: asymmetric cell division (GO:0008356);; Cellular Component: cytoplasmic membrane-bounded vesicle (GO:0016023);; Molecular Function: identical protein binding (GO:0042802);; Biological Process: negative regulation of c…	--	Subtilisin-like protease (Precursor) GN=K8K14.8 OS=Arabidopsis thaliana (Mouse-ear cress) PE=1 SV=1	Uncharacterized protein GN=Si009417m.g OS=Setaria italica (Foxtail millet) PE=4 SV=1	PREDICTED: subtilisin-like protease-like [Setaria italica]	TSA: Triticum urartu UCW_Tu-k21_contig_9118_merged transcribed RNA sequence
c52518.graph_c1	0.000144634	1.175769178	up	[V]	Defense mechanisms	Cellular Component: plasma membrane (GO:0005886);; Biological Process: drug transmembrane transport (GO:0006855);; Molecular Function: drug transmembrane transporter activity (GO:0015238);; Molecular Function: antiporter activity (GO:0015297);; Biological Process: response to karrikin (GO:0080167);;	--	Protein TRANSPARENT TESTA 12 GN=F17J16_80 OS=Arabidopsis thaliana (Mouse-ear cress) PE=2 SV=1	Uncharacterized protein OS=Musa acuminata subsp. malaccensis (Wild banana) PE=4 SV=1	MATE efflux family protein, expressed [Oryza sativa Japonica Group]	Sorghum bicolor hypothetical protein, mRNA
c41193.graph_c0	0.006720576	1.074911216	up	[R]	General function prediction only	--	--	Heterogeneous nuclear ribonucleoprotein 1 GN=RNP1 OS=Arabidopsis thaliana (Mouse-ear cress) PE=1 SV=1	Uncharacterized protein GN=Si030158m.g OS=Setaria italica (Foxtail millet) PE=4 SV=1	PREDICTED: heterogeneous nuclear ribonucleoprotein 1-like [Setaria italica]	Arabidopsis thaliana chromosome 4, complete genome
c47820.graph_c0	3.84E-05	1.16290201	up	[E]	Amino acid transport and metabolism	Cellular Component: cytosol (GO:0005829);; Biological Process: cysteine biosynthetic process from serine (GO:0006535);; Biological Process: protein targeting to membrane (GO:0006612);; Molecular Function: serine O-acetyltransferase activity (GO:0009001);; Biological Process: response to wounding (GO:0009611);; Biological Process: response to fungus (GO:0009620);; Biological Process: jasmonic acid…	K00640|1e-178|sbi:SORBI_09g026560|hypothetical protein	Probable serine acetyltransferase 5 GN=SAT5 OS=Oryza sativa subsp. japonica (Rice) PE=2 SV=2	Uncharacterized protein OS=Musa acuminata subsp. malaccensis (Wild banana) PE=4 SV=1	serine O-acetyltransferase, putative [Musa balbisiana]	Musa balbisiana clone MBP_91N22, complete sequence
c47884.graph_c1	0	3.237116566	up	--	--	Biological Process: maltose metabolic process (GO:0000023);; Biological Process: microtubule nucleation (GO:0007020);; Cellular Component: plant-type cell wall (GO:0009505);; Biological Process: positive regulation of flower development (GO:0009911);; Biological Process: leaf morphogenesis (GO:0009965);; Cellular Component: cytoplasmic membrane-bounded vesicle (GO:0016023);; Biological Process: g…	K07407|0.0|osa:4348988|Os10g0493600	Alpha-galactosidase (Precursor) GN=OSJNBa0041P03 OS=Oryza sativa subsp. japonica (Rice) PE=1 SV=1	Uncharacterized protein OS=Musa acuminata subsp. malaccensis (Wild banana) PE=4 SV=1	Os10g0493600 [Oryza sativa Japonica Group]	Cocos nucifera alpha galactosidase isoform 2 mRNA, partial cds
c43179.graph_c0	5.57E-14	2.708060483	up	[Q]	Secondary metabolites biosynthesis, transport and catabolism	Cellular Component: mitochondrion (GO:0005739);; Biological Process: metabolic process (GO:0008152);; Cellular Component: chloroplast (GO:0009507);;	--	Classical arabinogalactan protein 9 (Precursor) GN=AGP9 OS=Arabidopsis thaliana (Mouse-ear cress) PE=1 SV=2	Uncharacterized protein (Fragment) OS=Hordeum vulgare var. distichum (Two-rowed barley) PE=4 SV=1	Os07g0626800 [Oryza sativa Japonica Group]	TSA: Triticum turgidum UCW_Tt-k25_contig_52486_merged transcribed RNA sequence
c50561.graph_c0	4.30E-14	1.903931721	up	[L]	Replication, recombination and repair	Molecular Function: DNA binding (GO:0003677);; Molecular Function: ATP binding (GO:0005524);; Cellular Component: chloroplast stroma (GO:0009570);; Cellular Component: chloroplast envelope (GO:0009941);; Biological Process: chlorophyll catabolic process (GO:0015996);; Molecular Function: nucleoside-triphosphatase activity (GO:0017111);;	--	Regulator of nonsense transcripts 1 homolog GN=MQD22.15 OS=Arabidopsis thaliana (Mouse-ear cress) PE=1 SV=2	Putative uncharacterized protein GN=VIT_16s0039g00520 OS=Vitis vinifera (Grape) PE=4 SV=1	P-loop containing nucleoside triphosphate hydrolases superfamily protein isoform 1 [Theobroma cacao]	PREDICTED: Vitis vinifera DNA-binding protein SMUBP-2-like (LOC100261474), mRNA
c47552.graph_c0	8.40E-09	2.111591311	up	[O]	Posttranslational modification, protein turnover, chaperones	Molecular Function: transferase activity (GO:0016740);;	K00799|7e-68|rcu:RCOM_1599790|glutathione-s-transferase theta, gst, putative (EC:2.5.1.18)	Glutathione S-transferase F10 GN=F7F1.8 OS=Arabidopsis thaliana (Mouse-ear cress) PE=1 SV=3	Uncharacterized protein OS=Musa acuminata subsp. malaccensis (Wild banana) PE=3 SV=1	hypothetical protein PRUPE_ppa011153mg [Prunus persica]	TSA: Triticum turgidum UCW_Tt-k61_contig_37490 transcribed RNA sequence
c40261.graph_c0	1.77E-13	-1.721527325	down	--	--	Cellular Component: cytoplasmic membrane-bounded vesicle (GO:0016023);;	--	Formin-like protein 19 GN=FH19 OS=Arabidopsis thaliana (Mouse-ear cress) PE=2 SV=1	Uncharacterized protein OS=Musa acuminata subsp. malaccensis (Wild banana) PE=4 SV=1	PREDICTED: putative cell wall protein-like [Setaria italica]	--
c50909.graph_c1	0.001069882	-1.015905707	down	--	--	Molecular Function: iron ion binding (GO:0005506);; Cellular Component: chloroplast (GO:0009507);; Biological Process: response to wounding (GO:0009611);; Biological Process: response to abscisic acid (GO:0009737);; Biological Process: response to jasmonic acid (GO:0009753);; Biological Process: defense response to bacterium, incompatible interaction (GO:0009816);; Molecular Function: linoleate 1…	--	Probable linoleate 9S-lipoxygenase 5 GN=LOX1.5 OS=Solanum tuberosum (Potato) PE=2 SV=1	Lipoxygenase OS=Musa acuminata subsp. malaccensis (Wild banana) PE=3 SV=1	lipoxygenase [Vitis vinifera]	Ananas comosus lipoxygenase I mRNA, partial cds
c37174.graph_c0	2.14E-12	4.493813839	up	--	--	--	--	--	Cell wall-associated hydrolase (Fragment) GN=MTR_069s1001 OS=Medicago truncatula (Barrel medic) PE=4 SV=1	Cell wall-associated hydrolase, partial [Medicago truncatula]	TSA: Alexandrium tamarense Atam97845 transcribed RNA sequence
c48311.graph_c0	6.74E-10	1.529997755	up	[I]	Lipid transport and metabolism	Biological Process: sulfur amino acid metabolic process (GO:0000096);; Biological Process: glycine catabolic process (GO:0006546);; Biological Process: unsaturated fatty acid biosynthetic process (GO:0006636);; Biological Process: phosphatidylglycerol biosynthetic process (GO:0006655);; Biological Process: oxidoreduction coenzyme metabolic process (GO:0006733);; Biological Process: vitamin metabo…	K10255|0.0|sbi:SORBI_07g021640|hypothetical protein	Omega-6 fatty acid desaturase, chloroplastic (Precursor) OS=Brassica napus (Rape) PE=2 SV=1	Uncharacterized protein OS=Musa acuminata subsp. malaccensis (Wild banana) PE=4 SV=1	omega-6 fatty acid desaturase 6 [Musa AB Group]	Musa AB Group omega-6 fatty acid desaturase 6 mRNA, complete cds
c53147.graph_c0	0	3.292900754	up	[E]	Amino acid transport and metabolism	Molecular Function: lyase activity (GO:0016829);;	--	--	Uncharacterized protein OS=Musa acuminata subsp. malaccensis (Wild banana) PE=4 SV=1	Lactoylglutathione lyase / glyoxalase I family protein [Theobroma cacao]	TSA: Triticum turgidum UCW_Tt-k63_contig_6117 transcribed RNA sequence
c48977.graph_c1	1.04E-09	1.483912331	up	[F]	Nucleotide transport and metabolism	Biological Process: MAPK cascade (GO:0000165);; Molecular Function: ATP binding (GO:0005524);; Biological Process: pentose-phosphate shunt (GO:0006098);; Biological Process: rRNA processing (GO:0006364);; Biological Process: protein targeting to membrane (GO:0006612);; Molecular Function: phosphoribulokinase activity (GO:0008974);; Biological Process: response to cold (GO:0009409);; Cellular Comp…	K00855|0.0|vvi:100244092|hypothetical protein LOC100244092	Phosphoribulokinase, chloroplastic (Precursor) OS=Triticum aestivum (Wheat) PE=2 SV=1	Phosphoribulokinase OS=Musa acuminata subsp. malaccensis (Wild banana) PE=3 SV=1	PREDICTED: phosphoribulokinase, chloroplastic-like [Vitis vinifera]	Zea mays clone 339518 phosphoribulokinase mRNA, complete cds
c48274.graph_c0	3.74E-07	1.445231411	up	[R]	General function prediction only	Biological Process: response to singlet oxygen (GO:0000304);; Biological Process: rRNA processing (GO:0006364);; Biological Process: glycine catabolic process (GO:0006546);; Biological Process: unsaturated fatty acid biosynthetic process (GO:0006636);; Biological Process: phosphatidylglycerol biosynthetic process (GO:0006655);; Biological Process: oxidoreduction coenzyme metabolic process (GO:000…	--	Protein FLUORESCENT IN BLUE LIGHT, chloroplastic (Precursor) GN=FLU OS=Arabidopsis thaliana (Mouse-ear cress) PE=1 SV=1	Uncharacterized protein OS=Musa acuminata subsp. malaccensis (Wild banana) PE=4 SV=1	hypothetical protein OsI_02148 [Oryza sativa Indica Group]	Phyllostachys edulis cDNA clone: bphylf025o23, full insert sequence
c45677.graph_c0	0.005561972	-1.117829621	down	--	--	--	--	--	Predicted protein OS=Hordeum vulgare var. distichum (Two-rowed barley) PE=4 SV=1	predicted protein [Hordeum vulgare subsp. vulgare]	PREDICTED: Setaria italica uncharacterized LOC101773101 (LOC101773101), mRNA
c47746.graph_c0	5.15E-11	1.611636845	up	[P]	Inorganic ion transport and metabolism	Molecular Function: catalase activity (GO:0004096);; Cellular Component: cell wall (GO:0005618);; Cellular Component: mitochondrion (GO:0005739);; Cellular Component: vacuole (GO:0005773);; Cellular Component: plasma membrane (GO:0005886);; Biological Process: starch metabolic process (GO:0005982);; Biological Process: cellular response to nitrogen starvation (GO:0006995);; Biological Process: ce…	K03781|0.0|vvi:100244516|hypothetical protein LOC100244516	Catalase isozyme 1 GN=CAT1 OS=Gossypium hirsutum (Upland cotton) PE=2 SV=2	Catalase GN=cat1 OS=Zantedeschia aethiopica (White calla lily) PE=2 SV=1	catalase 1 [Zantedeschia aethiopica]	Ananas comosus catalase mRNA, partial cds
c50734.graph_c0	7.91E-06	-1.296202202	down	--	--	--	--	--	Putative uncharacterized protein GN=OsJ_32447 OS=Oryza sativa subsp. japonica (Rice) PE=2 SV=1	hypothetical protein OsI_34631 [Oryza sativa Indica Group]	TSA: Triticum aestivum TA_RNA_228850 transcribed RNA sequence
c45081.graph_c0	0.008764783	1.010242863	up	[T]	Signal transduction mechanisms	Cellular Component: mitochondrion (GO:0005739);; Biological Process: response to stress (GO:0006950);;	--	Universal stress protein A-like protein GN=At3g01520 OS=Arabidopsis thaliana (Mouse-ear cress) PE=1 SV=2	Universal stress protein A-like protein GN=F775_26061 OS=Aegilops tauschii (Tausch's goatgrass) PE=4 SV=1	Universal stress protein A-like protein [Aegilops tauschii]	TSA: Triticum turgidum UCW_Tt-k21_contig_65366 transcribed RNA sequence
c51296.graph_c0	2.76E-12	1.671180186	up	[H]	Coenzyme transport and metabolism	Molecular Function: ATP binding (GO:0005524);; Cellular Component: cell wall (GO:0005618);; Biological Process: ATP catabolic process (GO:0006200);; Cellular Component: chloroplast stroma (GO:0009570);; Biological Process: photosynthesis (GO:0015979);; Biological Process: chlorophyll biosynthetic process (GO:0015995);; Molecular Function: magnesium chelatase activity (GO:0016851);; Molecular Func…	K03405|0.0|sbi:SORBI_08g004300|hypothetical protein	Magnesium-chelatase subunit ChlI, chloroplastic (Precursor) OS=Oryza sativa subsp. japonica (Rice) PE=1 SV=1	Uncharacterized protein GN=OB03G32320 OS=Oryza brachyantha PE=4 SV=1	unknown [Zea mays]	TSA: Triticum aestivum TA_RNA_001266 transcribed RNA sequence
c28342.graph_c0	0.000164187	2.733097737	up	[M]	Cell wall/membrane/envelope biogenesis	--	--	Sulfated surface glycoprotein 185 (Precursor) OS=Volvox carteri (Green alga) PE=1 SV=1	Uncharacterized protein GN=EMIHUDRAFT_98747 OS=Emiliania huxleyi CCMP1516 PE=4 SV=1	hypothetical protein EMIHUDRAFT_98747 [Emiliania huxleyi CCMP1516]	TSA: Nannochloropsis gaditana Locus_21556_Transcript_1/1_Confidence_1.000_Length_416 transcribed RNA sequence
c36639.graph_c1	0	-2.424699527	down	[G]	Carbohydrate transport and metabolism	Cellular Component: plasma membrane (GO:0005886);; Molecular Function: silicate transmembrane transporter activity (GO:0015115);; Biological Process: silicate transport (GO:0015708);; Cellular Component: integral component of membrane (GO:0016021);; Cellular Component: Casparian strip (GO:0048226);;	K09874|1e-106|osa:4330713|Os02g0745100	Aquaporin NIP2-1 OS=Oryza sativa subsp. japonica (Rice) PE=1 SV=1	Uncharacterized protein OS=Musa acuminata subsp. malaccensis (Wild banana) PE=3 SV=1	PREDICTED: aquaporin NIP2-1-like [Setaria italica]	Oryza sativa Japonica Group Lsi6 mRNA for NOD26-like membrane integral protein, complete cds
c41450.graph_c0	0.000102998	1.115728984	up	--	--	Biological Process: rRNA processing (GO:0006364);; Cellular Component: chloroplast thylakoid membrane (GO:0009535);; Biological Process: plastid organization (GO:0009657);; Biological Process: photosystem II assembly (GO:0010207);; Biological Process: photosystem II stabilization (GO:0042549);; Cellular Component: membrane part (GO:0044425);;	K02721|5e-46|zma:100283816|pco070877	Photosystem II reaction center W protein, chloroplastic (Precursor) GN=psbW OS=Spinacia oleracea (Spinach) PE=1 SV=1	Predicted protein OS=Hordeum vulgare var. distichum (Two-rowed barley) PE=2 SV=1	predicted protein [Hordeum vulgare subsp. vulgare]	Phyllostachys edulis cDNA clone: bphyst023f24, full insert sequence
c39237.graph_c0	9.34E-06	-1.327540338	down	--	--	--	--	Vegetative cell wall protein gp1 (Precursor) GN=GP1 OS=Chlamydomonas reinhardtii (Chlamydomonas smithii) PE=2 SV=1	Uncharacterized protein OS=Musa acuminata subsp. malaccensis (Wild banana) PE=4 SV=1	PREDICTED: uncharacterized protein LOC101314471 [Fragaria vesca subsp. vesca]	--
c42387.graph_c0	2.47E-13	-1.709687215	down	[G]	Carbohydrate transport and metabolism	Molecular Function: glucan exo-1,3-beta-glucosidase activity (GO:0004338);; Molecular Function: beta-galactosidase activity (GO:0004565);; Cellular Component: cell wall (GO:0005618);; Biological Process: metabolic process (GO:0008152);; Cellular Component: cytoplasmic membrane-bounded vesicle (GO:0016023);; Molecular Function: beta-D-fucosidase activity (GO:0033907);; Molecular Function: beta-L-a…	K01188|1e-180|sbi:SORBI_06g019840|hypothetical protein	Beta-glucosidase 12 (Precursor) OS=Oryza sativa subsp. japonica (Rice) PE=2 SV=2	Uncharacterized protein OS=Oryza glaberrima (African rice) PE=3 SV=1	Chain A, The Crystal Structure Of Rice (Oryza Sativa L.) Os4bglu12	PREDICTED: Fragaria vesca subsp. vesca beta-glucosidase 40-like, transcript variant 2 (LOC101290754), mRNA
c49531.graph_c1	4.69E-05	-1.362386423	down	[R]	General function prediction only	Cellular Component: membrane (GO:0016020);; Cellular Component: cytoplasmic membrane-bounded vesicle (GO:0016023);; Biological Process: single-organism transport (GO:0044765);;	--	--	Uncharacterized protein OS=Musa acuminata subsp. malaccensis (Wild banana) PE=4 SV=1	PREDICTED: uncharacterized protein LOC101771023 [Setaria italica]	PREDICTED: Setaria italica uncharacterized LOC101771023 (LOC101771023), mRNA
c28259.graph_c0	5.48E-09	2.144789157	up	--	--	Biological Process: phloem or xylem histogenesis (GO:0010087);; Biological Process: leaf vascular tissue pattern formation (GO:0010305);; Biological Process: cotyledon vascular tissue pattern formation (GO:0010588);; Cellular Component: cytoplasmic membrane-bounded vesicle (GO:0016023);; Biological Process: leaf development (GO:0048366);;	--	Putative glycine-rich cell wall structural protein 1 (Precursor) GN=GRP-1 OS=Oryza sativa subsp. indica (Rice) PE=4 SV=1	Uncharacterized protein OS=Glycine max (Soybean) PE=4 SV=1	hypothetical protein OsI_37928 [Oryza sativa Indica Group]	Micromonas sp. RCC299 chromosome 9 resistance-nodulation-cell division superfamily (MICPUN_61487) mRNA, complete cds
c50276.graph_c7	0.000845102	1.184824356	up	[G]	Carbohydrate transport and metabolism	Biological Process: maltose metabolic process (GO:0000023);; Molecular Function: alpha,alpha-trehalose-phosphate synthase (UDP-forming) activity (GO:0003825);; Molecular Function: trehalose-phosphatase activity (GO:0004805);; Cellular Component: mitochondrion (GO:0005739);; Cellular Component: cytosol (GO:0005829);; Biological Process: trehalose biosynthetic process (GO:0005992);; Cellular Compon…	--	Alpha,alpha-trehalose-phosphate synthase [UDP-forming] 5 GN=TPS5 OS=Arabidopsis thaliana (Mouse-ear cress) PE=1 SV=2	Uncharacterized protein GN=Si013282m.g OS=Setaria italica (Foxtail millet) PE=4 SV=1	PREDICTED: probable alpha,alpha-trehalose-phosphate synthase [UDP-forming] 11-like [Setaria italica]	TSA: Triticum turgidum UCW_Tt-k41_contig_7722_merged transcribed RNA sequence
c42516.graph_c0	5.81E-06	-1.729444971	down	[F]	Nucleotide transport and metabolism	Molecular Function: ligase activity (GO:0016874);;	K01937|2e-83|sbi:SORBI_03g027960|hypothetical protein	--	Uncharacterized protein GN=ZEAMMB73_628963 OS=Zea mays (Maize) PE=4 SV=1	hypothetical protein ZEAMMB73_628963 [Zea mays]	TSA: Prunus avium Pa_04087 transcribed RNA sequence
c46871.graph_c0	3.62E-05	1.143972577	up	--	--	Molecular Function: chromatin binding (GO:0003682);; Cellular Component: nucleus (GO:0005634);; Cellular Component: cytosol (GO:0005829);; Biological Process: glucose metabolic process (GO:0006006);; Biological Process: chromatin assembly or disassembly (GO:0006333);; Biological Process: response to osmotic stress (GO:0006970);; Biological Process: cell proliferation (GO:0008283);; Biological Pro…	--	Vegetative cell wall protein gp1 (Precursor) GN=GP1 OS=Chlamydomonas reinhardtii (Chlamydomonas smithii) PE=2 SV=1	Putative uncharacterized protein GN=VITISV_009130 OS=Vitis vinifera (Grape) PE=2 SV=1	PREDICTED: uncharacterized protein LOC100262861 [Vitis vinifera]	Oryza sativa (indica cultivar-group) cDNA clone:OSIGCFA016L14, full insert sequence
c43038.graph_c0	0	3.526421396	up	--	--	Biological Process: response to cold (GO:0009409);; Cellular Component: chloroplast thylakoid membrane (GO:0009535);; Biological Process: anthocyanin-containing compound biosynthetic process (GO:0009718);; Biological Process: response to sucrose (GO:0009744);; Biological Process: positive regulation of seed germination (GO:0010030);; Biological Process: photoprotection (GO:0010117);; Biological P…	--	Early light-induced protein 1, chloroplastic (Precursor) GN=ELIP1 OS=Arabidopsis thaliana (Mouse-ear cress) PE=1 SV=1	Uncharacterized protein OS=Musa acuminata subsp. malaccensis (Wild banana) PE=4 SV=1	putative cold-inducible protein [Camellia sinensis]	Oryza rufipogon (W1943) cDNA clone: ORW1943C109I18, full insert sequence
c51944.graph_c0	0.000401654	2.659133127	up	--	--	Cellular Component: mitochondrion (GO:0005739);; Cellular Component: cytosol (GO:0005829);;	--	--	Uncharacterized protein OS=Lotus japonicus (Lotus corniculatus var. japonicus) PE=4 SV=1	unknown [Lotus japonicus]	--
c48023.graph_c1	6.52E-05	-1.166505121	down	--	--	Biological Process: cellular process (GO:0009987);;	--	Pollen-specific leucine-rich repeat extensin-like protein 1 (Precursor) GN=PEX1 OS=Arabidopsis thaliana (Mouse-ear cress) PE=2 SV=1	Serine/threonine protein kinase BRI1-like protein GN=MTR_3g100950 OS=Medicago truncatula (Barrel medic) PE=4 SV=1	Serine/threonine protein kinase BRI1-like protein [Medicago truncatula]	--
c46837.graph_c0	1.35E-10	1.912861685	up	[O]	Posttranslational modification, protein turnover, chaperones	Cellular Component: nucleus (GO:0005634);; Biological Process: protein folding (GO:0006457);; Cellular Component: chloroplast stroma (GO:0009570);; Molecular Function: heat shock protein binding (GO:0031072);; Molecular Function: unfolded protein binding (GO:0051082);;	--	Chaperone protein dnaJ 8, chloroplastic (Precursor) GN=F23A5.28 OS=Arabidopsis thaliana (Mouse-ear cress) PE=2 SV=1	Uncharacterized protein OS=Musa acuminata subsp. malaccensis (Wild banana) PE=4 SV=1	predicted protein [Populus trichocarpa]	Camellia sinensis putative DnaJ protein mRNA, complete cds
c40451.graph_c0	3.27E-09	-2.661430578	down	[Q]	Secondary metabolites biosynthesis, transport and catabolism	Cellular Component: membrane (GO:0016020);; Cellular Component: cytoplasmic membrane-bounded vesicle (GO:0016023);; Molecular Function: oxidoreductase activity (GO:0016491);; Molecular Function: metal ion binding (GO:0046872);;	--	Cytochrome P450 714B3 GN=CYP714B3 OS=Zea mays (Maize) PE=2 SV=1	Uncharacterized protein GN=Si035194m.g OS=Setaria italica (Foxtail millet) PE=3 SV=1	PREDICTED: cytochrome P450 714B3-like [Setaria italica]	PREDICTED: Brachypodium distachyon cytochrome P450 734A2-like (LOC100828543), mRNA
c46546.graph_c0	3.15E-09	1.634077276	up	--	--	Molecular Function: 3-oxo-5-alpha-steroid 4-dehydrogenase activity (GO:0003865);; Cellular Component: chloroplast envelope (GO:0009941);; Cellular Component: membrane (GO:0016020);; Cellular Component: cytoplasmic membrane-bounded vesicle (GO:0016023);;	K10258|1e-110|sbi:SORBI_02g003510|hypothetical protein	Steroid 5-alpha-reductase DET2 GN=DET2 OS=Gossypium hirsutum (Upland cotton) PE=1 SV=1	Uncharacterized protein OS=Musa acuminata subsp. malaccensis (Wild banana) PE=4 SV=1	PREDICTED: trans-2,3-enoyl-CoA reductase-like [Glycine max]	Oryza sativa Japonica Group Os07g0162100 (Os07g0162100) mRNA, complete cds
c48250.graph_c0	3.66E-05	-1.164138765	down	--	--	--	--	Uncharacterized protein At4g15970 GN=At4g15970 OS=Arabidopsis thaliana (Mouse-ear cress) PE=2 SV=1	Uncharacterized protein OS=Hordeum vulgare var. distichum (Two-rowed barley) PE=2 SV=1	predicted protein [Hordeum vulgare subsp. vulgare]	PREDICTED: Brachypodium distachyon uncharacterized LOC100836045 (LOC100836045), mRNA
c44781.graph_c1	4.19E-14	1.991811021	up	[S]	Function unknown	--	K02221|9e-77|sbi:SORBI_01g045330|hypothetical protein	Proline-rich receptor-like protein kinase PERK2 GN=PERK2 OS=Arabidopsis thaliana (Mouse-ear cress) PE=2 SV=3	Uncharacterized protein OS=Musa acuminata subsp. malaccensis (Wild banana) PE=4 SV=1	PREDICTED: uncharacterized protein LOC101267629 [Solanum lycopersicum]	PREDICTED: Solanum lycopersicum uncharacterized LOC101267629 (LOC101267629), mRNA
c43107.graph_c3	7.24E-06	-2.725021471	down	--	--	Molecular Function: protein dimerization activity (GO:0046983);;	--	--	Uncharacterized protein OS=Musa acuminata subsp. malaccensis (Wild banana) PE=4 SV=1	hypothetical protein OsJ_00072 [Oryza sativa Japonica Group]	Oryza sativa (indica cultivar-group) cDNA clone:OSIGCRA117C11, full insert sequence
c52406.graph_c3	6.42E-11	-1.577011188	down	[Q]	Secondary metabolites biosynthesis, transport and catabolism	Molecular Function: oxidoreductase activity, acting on paired donors, with incorporation or reduction of molecular oxygen, NAD(P)H as one donor, and incorporation of one atom of oxygen (GO:0016709);; Molecular Function: oxygen binding (GO:0019825);; Molecular Function: metal ion binding (GO:0046872);;	--	Cytochrome P450 76A2 GN=CYP76A2 OS=Solanum melongena (Eggplant) PE=2 SV=1	Cytochrome P450 GN=CYP76G5 OS=Populus trichocarpa (Western balsam poplar) PE=2 SV=1	cytochrome P450 [Populus trichocarpa]	Oryza sativa Japonica Group Os06g0599200 (Os06g0599200) mRNA, complete cds
c45701.graph_c0	0.00123145	1.002695492	up	[C]	Energy production and conversion	Molecular Function: oxidoreductase activity (GO:0016491);; Biological Process: oxidation-reduction process (GO:0055114);;	--	Probable aldo-keto reductase 1 GN=AKR1 OS=Glycine max (Soybean) PE=2 SV=1	Uncharacterized protein OS=Musa acuminata subsp. malaccensis (Wild banana) PE=4 SV=1	PREDICTED: probable aldo-keto reductase 1-like [Fragaria vesca subsp. vesca]	PREDICTED: Setaria italica probable aldo-keto reductase 1-like (LOC101772857), mRNA
c41642.graph_c0	2.25E-07	-1.413319494	down	--	--	Biological Process: response to stress (GO:0006950);;	--	Abscisic stress-ripening protein 2 GN=ASR2 OS=Solanum lycopersicum (Tomato) PE=4 SV=1	Uncharacterized protein GN=Si011429m.g OS=Setaria italica (Foxtail millet) PE=4 SV=1	hypothetical protein SORBIDRAFT_06g016530 [Sorghum bicolor]	Phyllostachys edulis cDNA clone: bphyem002j10, full insert sequence
c38999.graph_c0	0.000199179	1.080789617	up	[M]	Cell wall/membrane/envelope biogenesis	Molecular Function: transporter activity (GO:0005215);; Cellular Component: mitochondrion (GO:0005739);; Cellular Component: vacuolar membrane (GO:0005774);; Cellular Component: endoplasmic reticulum (GO:0005783);; Cellular Component: Golgi apparatus (GO:0005794);; Cellular Component: plasma membrane (GO:0005886);; Biological Process: transport (GO:0006810);; Biological Process: response to heat …	K03098|1e-112|sbi:SORBI_04g025860|hypothetical protein	--	Temperature-induced lipocalin-1 GN=TIL-1 OS=Sorghum bicolor (Sorghum) PE=2 SV=1	hypothetical protein SORBIDRAFT_04g025860 [Sorghum bicolor]	PREDICTED: Setaria italica apolipoprotein D-like (LOC101785556), mRNA
c43918.graph_c0	3.64E-07	2.27449285	up	--	--	--	--	Epidermis-specific secreted glycoprotein EP1 (Precursor) GN=EP1 OS=Daucus carota (Carrot) PE=1 SV=1	Uncharacterized protein OS=Musa acuminata subsp. malaccensis (Wild banana) PE=4 SV=1	predicted protein [Populus trichocarpa]	TSA: Camelina sativa comp63326_c0_seq1 transcribed RNA sequence
c52144.graph_c0	1.50E-11	-2.004651007	down	--	--	--	--	Protein P21 OS=Glycine max (Soybean) PE=1 SV=1	Thaumatin-like protein OS=Nepenthes mirabilis (Pitcher plant) PE=4 SV=1	thaumatin-like protein [Nepenthes mirabilis]	Curcuma longa pathogenesis-related protein 5 (PR5) mRNA, partial cds
c51895.graph_c0	9.51E-12	-2.166361666	down	--	--	Molecular Function: iron ion binding (GO:0005506);; Cellular Component: endoplasmic reticulum (GO:0005783);; Molecular Function: electron carrier activity (GO:0009055);; Biological Process: suberin biosynthetic process (GO:0010345);; Molecular Function: heme binding (GO:0020037);; Biological Process: very long-chain fatty acid biosynthetic process (GO:0042761);; Biological Process: oxidation-redu…	--	Cytochrome P450 86B1 GN=CYP86B1 OS=Arabidopsis thaliana (Mouse-ear cress) PE=2 SV=1	Uncharacterized protein GN=Si034638m.g OS=Setaria italica (Foxtail millet) PE=3 SV=1	putative cytochrome P450 superfamily protein [Zea mays]	TSA: Triticum turgidum UCW_Tt-k31_contig_11865 transcribed RNA sequence
c43697.graph_c0	0	3.431563514	up	--	--	Cellular Component: chloroplast thylakoid membrane (GO:0009535);; Biological Process: leaf morphogenesis (GO:0009965);; Biological Process: cellular cation homeostasis (GO:0030003);; Biological Process: cell differentiation (GO:0030154);; Molecular Function: heat shock protein binding (GO:0031072);; Biological Process: positive regulation of catalytic activity (GO:0043085);; Biological Process: p…	--	--	Uncharacterized protein OS=Musa acuminata subsp. malaccensis (Wild banana) PE=4 SV=1	hypothetical protein [Zea mays]	Musa acuminata subsp. burmannicoides var. calcutta 4 mRNA containing microsatellite, clone cl303ct376cn403
c47630.graph_c0	0.000249795	1.108837559	up	--	--	Biological Process: response to bacterium (GO:0009617);; Cellular Component: cytoplasmic membrane-bounded vesicle (GO:0016023);; Biological Process: single-organism developmental process (GO:0044767);; Biological Process: organ development (GO:0048513);; Biological Process: cell wall organization (GO:0071555);;	--	Thaumatin-like protein 1 (Precursor) GN=TL1 OS=Pyrus pyrifolia (Chinese pear) PE=1 SV=1	Uncharacterized protein GN=OB09G24320 OS=Oryza brachyantha PE=4 SV=1	hypothetical protein OsI_32183 [Oryza sativa Indica Group]	Sorghum bicolor hypothetical protein, mRNA
c48533.graph_c0	4.45E-06	1.531029617	up	[G]	Carbohydrate transport and metabolism	Molecular Function: ribose-5-phosphate isomerase activity (GO:0004751);; Biological Process: pentose-phosphate shunt, non-oxidative branch (GO:0009052);; Cellular Component: plastid (GO:0009536);;	K01807|9e-84|vvi:100240835|hypothetical protein LOC100240835	Probable ribose-5-phosphate isomerase GN=At2g01290 OS=Arabidopsis thaliana (Mouse-ear cress) PE=2 SV=1	Uncharacterized protein OS=Musa acuminata subsp. malaccensis (Wild banana) PE=4 SV=1	PREDICTED: ribose-5-phosphate isomerase A [Vitis vinifera]	PREDICTED: Vitis vinifera ribose-5-phosphate isomerase A-like (LOC100240835), mRNA
c48897.graph_c3	1.54E-11	1.761104203	up	--	--	Biological Process: transcription, DNA-templated (GO:0006351);; Biological Process: plastid organization (GO:0009657);; Biological Process: regulation of cellular metabolic process (GO:0031323);; Biological Process: ncRNA metabolic process (GO:0034660);; Biological Process: cellular component biogenesis (GO:0044085);; Biological Process: regulation of macromolecule metabolic process (GO:0060255);…	--	Vegetative cell wall protein gp1 (Precursor) GN=GP1 OS=Chlamydomonas reinhardtii (Chlamydomonas smithii) PE=2 SV=1	Uncharacterized protein GN=OB09G25680 OS=Oryza brachyantha PE=4 SV=1	hypothetical protein OsJ_30276 [Oryza sativa Japonica Group]	Oryza sativa Japonica Group Os09g0553900 (Os09g0553900) mRNA, complete cds
c40883.graph_c0	1.53E-09	1.485104025	up	--	--	Cellular Component: chloroplast thylakoid membrane (GO:0009535);; Cellular Component: chloroplast envelope (GO:0009941);; Cellular Component: plastoglobule (GO:0010287);;	--	Uncharacterized protein At4g01150, chloroplastic (Precursor) GN=At4g01150 OS=Arabidopsis thaliana (Mouse-ear cress) PE=1 SV=1	Uncharacterized protein OS=Musa acuminata subsp. malaccensis (Wild banana) PE=4 SV=1	uncharacterized protein LOC100276013 [Zea mays]	Phyllostachys edulis cDNA clone: bphylf044l03, full insert sequence
c30870.graph_c0	0.005558612	-1.249060548	down	--	--	Biological Process: metabolic process (GO:0008152);; Molecular Function: transferase activity, transferring acyl groups other than amino-acyl groups (GO:0016747);;	K14457|7e-54|zma:100283803|diacylglycerol O-acyltransferase 1 (EC:2.3.1.20)	Diacylglycerol O-acyltransferase 2 GN=DGAT2 OS=Arabidopsis thaliana (Mouse-ear cress) PE=2 SV=1	Uncharacterized protein GN=OB06G21350 OS=Oryza brachyantha PE=4 SV=1	hypothetical protein ZEAMMB73_897295 [Zea mays]	Elaeis oleifera diacylglycerol acyltransferase (DAGAT) mRNA, partial cds
c48361.graph_c0	1.07E-09	1.566838398	up	--	--	Biological Process: transport (GO:0006810);; Biological Process: biosynthetic process (GO:0009058);; Cellular Component: plastid (GO:0009536);; Biological Process: post-embryonic development (GO:0009791);; Biological Process: cellular process (GO:0009987);; Biological Process: single-organism developmental process (GO:0044767);; Biological Process: system development (GO:0048731);;	--	Pentatricopeptide repeat-containing protein At5g46580, chloroplastic (Precursor) GN=At5g46580 OS=Arabidopsis thaliana (Mouse-ear cress) PE=2 SV=1	Uncharacterized protein GN=Si034467m.g OS=Setaria italica (Foxtail millet) PE=4 SV=1	PREDICTED: pentatricopeptide repeat-containing protein At5g46580, chloroplastic-like [Setaria italica]	Oryza sativa Japonica Group Os03g0856100 (Os03g0856100) mRNA, complete cds
c42837.graph_c0	1.11E-16	2.168448268	up	[MG]	--	Molecular Function: nucleotide binding (GO:0000166);; Biological Process: polysaccharide catabolic process (GO:0000272);; Molecular Function: 3-beta-hydroxy-delta5-steroid dehydrogenase activity (GO:0003854);; Molecular Function: copper ion binding (GO:0005507);; Cellular Component: plasma membrane (GO:0005886);; Biological Process: starch metabolic process (GO:0005982);; Biological Process: rRNA…	--	Uncharacterized protein At2g37660, chloroplastic (Precursor) GN=At2g37660 OS=Arabidopsis thaliana (Mouse-ear cress) PE=1 SV=2	Uncharacterized protein OS=Musa acuminata subsp. malaccensis (Wild banana) PE=4 SV=1	PREDICTED: uncharacterized protein At2g37660, chloroplastic-like [Cucumis sativus]	Phyllostachys edulis cDNA clone: bphyem125d13, full insert sequence
c41525.graph_c0	3.43E-05	-1.547141826	down	--	--	Biological Process: iron ion transport (GO:0006826);; Biological Process: cellular response to iron ion starvation (GO:0010106);; Biological Process: response to nitrate (GO:0010167);; Biological Process: glucuronoxylan metabolic process (GO:0010413);; Biological Process: nitrate transport (GO:0015706);; Biological Process: xylan biosynthetic process (GO:0045492);;	--	Protein WAVE-DAMPENED 2 GN=WVD2 OS=Arabidopsis thaliana (Mouse-ear cress) PE=2 SV=1	Putative uncharacterized protein GN=VIT_05s0020g04880 OS=Vitis vinifera (Grape) PE=4 SV=1	PREDICTED: uncharacterized protein LOC100258034 [Vitis vinifera]	PREDICTED: Fragaria vesca subsp. vesca uncharacterized LOC101300956 (LOC101300956), mRNA
c47405.graph_c0	0.004584757	1.183381262	up	--	--	--	--	Lysine histidine transporter 1 GN=LHT1 OS=Arabidopsis thaliana (Mouse-ear cress) PE=1 SV=1	Uncharacterized protein OS=Musa acuminata subsp. malaccensis (Wild banana) PE=4 SV=1	hypothetical protein SORBIDRAFT_04g035500 [Sorghum bicolor]	PREDICTED: Setaria italica vacuolar amino acid transporter 1-like (LOC101766142), transcript variant X2, mRNA
c45303.graph_c1	0.000242866	-1.487282827	down	[C]	Energy production and conversion	Biological Process: response to hypoxia (GO:0001666);; Molecular Function: alcohol dehydrogenase (NAD) activity (GO:0004022);; Cellular Component: cytosol (GO:0005829);; Cellular Component: plasma membrane (GO:0005886);; Molecular Function: zinc ion binding (GO:0008270);; Biological Process: response to salt stress (GO:0009651);; Biological Process: response to cadmium ion (GO:0046686);; Biologic…	--	Alcohol dehydrogenase GN=ADH OS=Fragaria ananassa (Strawberry) PE=3 SV=2	Uncharacterized protein OS=Musa acuminata subsp. malaccensis (Wild banana) PE=3 SV=1	hypothetical protein PRUPE_ppa007137mg [Prunus persica]	Phyllostachys edulis cDNA clone: bphyem201d06, full insert sequence
c41718.graph_c0	2.70E-06	-1.271091611	down	[I]	Lipid transport and metabolism	Molecular Function: hydroxymethylglutaryl-CoA reductase (NADPH) activity (GO:0004420);; Cellular Component: mitochondrion (GO:0005739);; Cellular Component: endoplasmic reticulum membrane (GO:0005789);; Biological Process: coenzyme A metabolic process (GO:0015936);; Cellular Component: integral component of membrane (GO:0016021);; Biological Process: triterpenoid biosynthetic process (GO:0016104)…	K00021|1e-161|osa:4346017|Os08g0512700	3-hydroxy-3-methylglutaryl-coenzyme A reductase 3 OS=Oryza sativa subsp. japonica (Rice) PE=2 SV=2	Uncharacterized protein OS=Hordeum vulgare var. distichum (Two-rowed barley) PE=3 SV=1	Os08g0512700 [Oryza sativa Japonica Group]	TSA: Triticum turgidum UCW_Tt-k63_contig_13664_merged transcribed RNA sequence
c41283.graph_c0	0	1.921668221	up	--	--	--	--	Induced stolen tip protein TUB8 (Fragment) GN=TUB8 OS=Solanum tuberosum (Potato) PE=2 SV=1	Uncharacterized protein OS=Musa acuminata subsp. malaccensis (Wild banana) PE=4 SV=1	hypothetical protein GMDG_04154 [Geomyces destructans 20631-21]	--
c27010.graph_c0	2.01E-06	2.629976689	up	--	--	--	--	--	--	--	Equisetum arvense EqLFY1 mRNA for LFY homolog, partial cds
c49983.graph_c2	0.000324853	-1.414721	down	--	--	--	--	Zinc finger protein 4 GN=ZFP4 OS=Arabidopsis thaliana (Mouse-ear cress) PE=2 SV=2	Uncharacterized protein OS=Musa acuminata subsp. malaccensis (Wild banana) PE=4 SV=1	hypothetical protein [Zea mays]	Zea mays uncharacterized LOC100382689 (LOC100382689), mRNA >gi|223973480|gb|BT065052.1| Zea mays full-length cDNA clone ZM_BFc0167E24 mRNA, complete cds
c44374.graph_c0	1.04E-06	1.345510816	up	[R]	General function prediction only	Molecular Function: RNA binding (GO:0003723);; Cellular Component: nucleus (GO:0005634);; Biological Process: phosphatidylglycerol biosynthetic process (GO:0006655);; Cellular Component: chloroplast stroma (GO:0009570);; Cellular Component: chloroplast envelope (GO:0009941);; Biological Process: stomatal complex morphogenesis (GO:0010103);; Biological Process: isopentenyl diphosphate biosynthetic…	--	33 kDa ribonucleoprotein, chloroplastic (Precursor) OS=Nicotiana sylvestris (Wood tobacco) PE=1 SV=1	Uncharacterized protein OS=Musa acuminata subsp. malaccensis (Wild banana) PE=4 SV=1	ribonucleoprotein, chloroplast, putative [Ricinus communis]	Triticum aestivum chromosome 3B-specific BAC library, contig ctg0528b
c48715.graph_c1	0.00053133	1.038732784	up	[H]	Coenzyme transport and metabolism	Biological Process: rRNA processing (GO:0006364);; Cellular Component: chloroplast thylakoid membrane (GO:0009535);; Cellular Component: chloroplast envelope (GO:0009941);; Biological Process: regulation of proton transport (GO:0010155);; Biological Process: photosynthesis (GO:0015979);; Biological Process: chlorophyll biosynthetic process (GO:0015995);; Biological Process: isopentenyl diphosphat…	K03428|1e-138|osa:4340015|Os06g0132400	Magnesium protoporphyrin IX methyltransferase, chloroplastic (Precursor) GN=CHLM OS=Arabidopsis thaliana (Mouse-ear cress) PE=1 SV=1	Uncharacterized protein OS=Musa acuminata subsp. malaccensis (Wild banana) PE=4 SV=1	PREDICTED: uncharacterized protein LOC101760280 [Setaria italica]	Phyllostachys edulis cDNA clone: bphyem204o02, full insert sequence
c41376.graph_c1	7.62E-05	2.4714422	up	--	--	Molecular Function: DNA binding (GO:0003677);; Molecular Function: sequence-specific DNA binding transcription factor activity (GO:0003700);; Cellular Component: nucleus (GO:0005634);; Biological Process: multicellular organismal development (GO:0007275);; Biological Process: response to cold (GO:0009409);; Biological Process: response to water deprivation (GO:0009414);; Biological Process: respo…	--	NAC domain-containing protein 72 GN=F27G19.10 OS=Arabidopsis thaliana (Mouse-ear cress) PE=2 SV=1	Putative uncharacterized protein OS=Glycine max (Soybean) PE=2 SV=1	unknown [Glycine max]	PREDICTED: Cucumis sativus NAC domain-containing protein 72-like (LOC101202813), mRNA
c49323.graph_c0	8.29E-09	2.008072757	up	--	--	Cellular Component: extracellular region (GO:0005576);; Cellular Component: chloroplast (GO:0009507);;	--	Formin-like protein 5 GN=P0453E05.107 OS=Oryza sativa subsp. japonica (Rice) PE=2 SV=2	Uncharacterized protein OS=Musa acuminata subsp. malaccensis (Wild banana) PE=4 SV=1	PREDICTED: uncharacterized protein LOC101783707 [Setaria italica]	PREDICTED: Setaria italica uncharacterized LOC101783707 (LOC101783707), mRNA
c47074.graph_c3	0.004353306	-1.819723521	down	--	--	Molecular Function: transporter activity (GO:0005215);; Cellular Component: cell wall (GO:0005618);; Cellular Component: vacuole (GO:0005773);; Cellular Component: plasma membrane (GO:0005886);; Biological Process: transmembrane transport (GO:0055085);;	--	Nucleobase-ascorbate transporter 6 GN=NAT6 OS=Arabidopsis thaliana (Mouse-ear cress) PE=2 SV=2	Permease I OS=Zea mays (Maize) PE=2 SV=1	hypothetical protein ZEAMMB73_289331 [Zea mays]	--
c43424.graph_c0	0.004892863	1.545249337	up	--	--	Molecular Function: sequence-specific DNA binding transcription factor activity (GO:0003700);; Cellular Component: nucleus (GO:0005634);; Biological Process: regulation of transcription, DNA-templated (GO:0006355);; Molecular Function: sequence-specific DNA binding (GO:0043565);;	--	Homeobox-leucine zipper protein HAT22 GN=HAT22 OS=Arabidopsis thaliana (Mouse-ear cress) PE=1 SV=1	Predicted protein GN=POPTRDRAFT_802149 OS=Populus trichocarpa (Western balsam poplar) PE=3 SV=1	PREDICTED: LOW QUALITY PROTEIN: homeobox-leucine zipper protein HAT14-like [Cucumis sativus]	PREDICTED: Vitis vinifera homeobox-leucine zipper protein HAT22-like (LOC100267724), mRNA
c41064.graph_c0	5.45E-05	3.45117155	up	[Q]	Secondary metabolites biosynthesis, transport and catabolism	Molecular Function: copper ion binding (GO:0005507);; Cellular Component: extracellular region (GO:0005576);; Cellular Component: cell wall (GO:0005618);; Cellular Component: mitochondrion (GO:0005739);; Cellular Component: endoplasmic reticulum (GO:0005783);; Cellular Component: cytosol (GO:0005829);; Cellular Component: plasmodesma (GO:0009506);; Biological Process: response to fungus (GO:00096…	--	Vegetative cell wall protein gp1 (Precursor) GN=GP1 OS=Chlamydomonas reinhardtii (Chlamydomonas smithii) PE=2 SV=1	Putative spore coat protein-like protein GN=P0044F08.29 OS=Oryza sativa subsp. japonica (Rice) PE=4 SV=1	putative spore coat protein-like protein [Oryza sativa Japonica Group]	Sorghum bicolor hypothetical protein, mRNA
c54250.graph_c0	0.002684577	-1.110428436	down	--	--	Molecular Function: DNA binding (GO:0003677);; Cellular Component: plastid (GO:0009536);; Molecular Function: protein dimerization activity (GO:0046983);;	--	Transcription factor bHLH135 GN=At1g74500 OS=Arabidopsis thaliana (Mouse-ear cress) PE=1 SV=1	Uncharacterized protein OS=Musa acuminata subsp. malaccensis (Wild banana) PE=4 SV=1	DNA binding protein [Zea mays]	Oryza sativa Japonica Group Os03g0171700 (Os03g0171700) mRNA, complete cds
c48292.graph_c0	1.85E-09	2.856017809	up	--	--	Molecular Function: structural molecule activity (GO:0005198);; Biological Process: pentose-phosphate shunt (GO:0006098);; Cellular Component: chloroplast thylakoid membrane (GO:0009535);; Cellular Component: chloroplast envelope (GO:0009941);; Biological Process: thylakoid membrane organization (GO:0010027);;	--	Probable plastid-lipid-associated protein 12, chloroplastic (Precursor) GN=F23H24.16/F23H24.17 OS=Arabidopsis thaliana (Mouse-ear cress) PE=2 SV=1	Uncharacterized protein GN=BRADI1G28310 OS=Brachypodium distachyon (Purple false brome) PE=4 SV=1	PREDICTED: probable plastid-lipid-associated protein 12, chloroplastic-like [Brachypodium distachyon]	PREDICTED: Brachypodium distachyon probable plastid-lipid-associated protein 12, chloroplastic-like (LOC100842394), mRNA
c46854.graph_c2	1.09E-08	-1.575568184	down	--	--	Molecular Function: DNA binding (GO:0003677);; Molecular Function: sequence-specific DNA binding transcription factor activity (GO:0003700);; Cellular Component: nucleus (GO:0005634);; Cellular Component: mitochondrion (GO:0005739);; Biological Process: regulation of transcription, DNA-templated (GO:0006355);; Molecular Function: transferase activity, transferring phosphorus-containing groups (GO…	--	Ethylene-responsive transcription factor ERF073 GN=ERF073 OS=Arabidopsis thaliana (Mouse-ear cress) PE=2 SV=1	Uncharacterized protein OS=Oryza glaberrima (African rice) PE=4 SV=1	Os05g0361700 [Oryza sativa Japonica Group]	PREDICTED: Brachypodium distachyon ethylene-responsive transcription factor ERF114-like (LOC100837349), mRNA
c43126.graph_c0	1.18E-14	1.977984454	up	[O]	Posttranslational modification, protein turnover, chaperones	Molecular Function: peroxidase activity (GO:0004601);; Biological Process: rRNA processing (GO:0006364);; Cellular Component: chloroplast stromal thylakoid (GO:0009533);; Cellular Component: chloroplast thylakoid membrane (GO:0009535);; Cellular Component: chloroplast envelope (GO:0009941);; Cellular Component: plastoglobule (GO:0010287);; Biological Process: chlorophyll biosynthetic process (GO:…	K03564|1e-109|vvi:100250698|hypothetical protein LOC100250698	Peroxiredoxin Q, chloroplastic (Precursor) GN=PRXQ OS=Populus jackii (Balm of Gilead) PE=1 SV=1	Uncharacterized protein OS=Musa acuminata subsp. malaccensis (Wild banana) PE=4 SV=1	peroxiredoxin Q [Vitis vinifera]	Populus balsamifera subsp. trichocarpa x Populus deltoides peroxiredoxin Q (prxQ) mRNA, complete cds
c45356.graph_c2	2.78E-06	1.616364209	up	--	--	--	--	--	Uncharacterized protein OS=Musa acuminata subsp. malaccensis (Wild banana) PE=4 SV=1	Uncharacterized protein isoform 2 [Theobroma cacao]	TSA: Salicornia europaea Unigene78441_Se200S transcribed RNA sequence
c6995.graph_c0	0.008607193	-1.60789061	down	[E]	Amino acid transport and metabolism	Molecular Function: serine-type carboxypeptidase activity (GO:0004185);; Cellular Component: extracellular region (GO:0005576);; Cellular Component: vacuole (GO:0005773);; Cellular Component: peroxisome (GO:0005777);; Cellular Component: endoplasmic reticulum membrane (GO:0005789);; Cellular Component: cytosol (GO:0005829);; Biological Process: proteolysis (GO:0006508);; Cellular Component: cytop…	K13289|1e-139|sbi:SORBI_04g001030|hypothetical protein	Serine carboxypeptidase 3 (Precursor) OS=Oryza sativa subsp. japonica (Rice) PE=2 SV=1	Uncharacterized protein OS=Musa acuminata subsp. malaccensis (Wild banana) PE=4 SV=1	PREDICTED: serine carboxypeptidase 3-like isoform X2 [Setaria italica]	PREDICTED: Fragaria vesca subsp. vesca serine carboxypeptidase-like 49-like (LOC101310744), mRNA
c48999.graph_c2	0.000371593	1.053093624	up	[OC]	--	Biological Process: glycerol ether metabolic process (GO:0006662);; Molecular Function: electron carrier activity (GO:0009055);; Cellular Component: chloroplast (GO:0009507);; Biological Process: plastid organization (GO:0009657);; Molecular Function: protein disulfide oxidoreductase activity (GO:0015035);; Molecular Function: oxidoreductase activity, acting on a sulfur group of donors, disulfide…	--	Thioredoxin M-type, chloroplastic (Precursor) GN=TRM1 OS=Zea mays (Maize) PE=2 SV=1	Uncharacterized protein OS=Musa acuminata subsp. malaccensis (Wild banana) PE=4 SV=1	PREDICTED: thioredoxin M-type, chloroplastic [Vitis vinifera]	PREDICTED: Brachypodium distachyon thioredoxin M-type, chloroplastic-like (LOC100844323), mRNA
c49484.graph_c0	1.21E-14	1.935131213	up	--	--	--	--	--	Uncharacterized protein OS=Musa acuminata subsp. malaccensis (Wild banana) PE=4 SV=1	Uncharacterized protein TCM_011355 [Theobroma cacao]	PREDICTED: Fragaria vesca subsp. vesca uncharacterized LOC101295042 (LOC101295042), mRNA
c41306.graph_c0	1.61E-05	2.367397361	up	--	--	Molecular Function: binding (GO:0005488);; Biological Process: response to organic substance (GO:0010033);; Biological Process: single-organism cellular process (GO:0044763);; Biological Process: regulation of cellular process (GO:0050794);; Biological Process: response to oxygen-containing compound (GO:1901700);;	--	Monothiol glutaredoxin-S9 GN=GRXS9 OS=Oryza sativa subsp. japonica (Rice) PE=2 SV=1	Grx_S2-glutaredoxin subgroup III OS=Zea mays (Maize) PE=2 SV=1	Grx_S2 - glutaredoxin subgroup III [Zea mays]	Sorghum bicolor hypothetical protein, mRNA
c44756.graph_c0	2.52E-10	3.1849246	up	[D]	Cell cycle control, cell division, chromosome partitioning	--	--	Formin-like protein 5 GN=P0453E05.107 OS=Oryza sativa subsp. japonica (Rice) PE=2 SV=2	Uncharacterized protein OS=Hordeum vulgare var. distichum (Two-rowed barley) PE=4 SV=1	hypothetical protein CNE03390 [Cryptococcus neoformans var. neoformans JEC21]	--
c27831.graph_c0	0.00110257	-1.063781925	down	--	--	--	--	--	Uncharacterized protein GN=OB01G50300 OS=Oryza brachyantha PE=4 SV=1	uncharacterized protein LOC100277234 [Zea mays]	--
c42490.graph_c0	3.15E-08	1.447235722	up	--	--	Molecular Function: structural molecule activity (GO:0005198);; Cellular Component: chloroplast thylakoid membrane (GO:0009535);; Cellular Component: plastoglobule (GO:0010287);;	--	Probable plastid-lipid-associated protein 4, chloroplastic (Precursor) GN=PAP4 OS=Arabidopsis thaliana (Mouse-ear cress) PE=1 SV=1	Uncharacterized protein OS=Musa acuminata subsp. malaccensis (Wild banana) PE=4 SV=1	PREDICTED: probable plastid-lipid-associated protein 4, chloroplastic [Vitis vinifera]	PREDICTED: Vitis vinifera probable plastid-lipid-associated protein 4, chloroplastic-like (LOC100254934), mRNA
c52406.graph_c2	0.001248637	1.015600946	up	--	--	Biological Process: polysaccharide metabolic process (GO:0005976);; Biological Process: phosphate-containing compound metabolic process (GO:0006796);; Cellular Component: chloroplast (GO:0009507);; Biological Process: cellular component organization (GO:0016043);; Biological Process: organophosphate metabolic process (GO:0019637);; Biological Process: cellular biosynthetic process (GO:0044249);; …	--	MAR-binding filament-like protein 1 GN=MFP1 OS=Solanum lycopersicum (Tomato) PE=1 SV=1	Uncharacterized protein OS=Musa acuminata subsp. malaccensis (Wild banana) PE=4 SV=1	hypothetical protein OsI_00648 [Oryza sativa Indica Group]	Oryza rufipogon (W1943) cDNA clone: ORW1943C108J24, full insert sequence
c48782.graph_c0	0.000101477	1.328143008	up	[O]	Posttranslational modification, protein turnover, chaperones	Biological Process: protein peptidyl-prolyl isomerization (GO:0000413);; Molecular Function: peptidyl-prolyl cis-trans isomerase activity (GO:0003755);; Molecular Function: FK506 binding (GO:0005528);; Cellular Component: nucleus (GO:0005634);; Biological Process: protein folding (GO:0006457);; Cellular Component: chloroplast thylakoid membrane (GO:0009535);; Cellular Component: chloroplast thyla…	--	Peptidyl-prolyl cis-trans isomerase FKBP16-4, chloroplastic (Precursor) GN=T22K18.11 OS=Arabidopsis thaliana (Mouse-ear cress) PE=1 SV=1	Peptidyl-prolyl cis-trans isomerase GN=Sb02g005160 OS=Sorghum bicolor (Sorghum) PE=4 SV=1	hypothetical protein SORBIDRAFT_02g005160 [Sorghum bicolor]	PREDICTED: Setaria italica peptidyl-prolyl cis-trans isomerase FKBP16-4, chloroplastic-like (LOC101759656), mRNA
c43705.graph_c0	1.52E-06	-3.728560552	down	[Q]	Secondary metabolites biosynthesis, transport and catabolism	Molecular Function: copper ion binding (GO:0005507);; Cellular Component: extracellular region (GO:0005576);; Cellular Component: cytoplasmic membrane-bounded vesicle (GO:0016023);; Molecular Function: oxidoreductase activity (GO:0016491);; Biological Process: single-organism metabolic process (GO:0044710);;	--	Laccase-3 (Precursor) GN=B1088C09.5 OS=Oryza sativa subsp. japonica (Rice) PE=2 SV=1	Uncharacterized protein OS=Hordeum vulgare var. distichum (Two-rowed barley) PE=4 SV=1	Os01g0827300 [Oryza sativa Japonica Group]	PREDICTED: Setaria italica laccase-3-like (LOC101786585), mRNA
c49298.graph_c0	2.19E-05	1.379471776	up	[O]	Posttranslational modification, protein turnover, chaperones	Biological Process: protein peptidyl-prolyl isomerization (GO:0000413);; Molecular Function: peptidyl-prolyl cis-trans isomerase activity (GO:0003755);; Biological Process: protein folding (GO:0006457);; Cellular Component: chloroplast thylakoid membrane (GO:0009535);; Cellular Component: chloroplast thylakoid lumen (GO:0009543);; Biological Process: stomatal complex morphogenesis (GO:0010103);; …	--	Peptidyl-prolyl cis-trans isomerase CYP37, chloroplastic (Precursor) GN=CYP37 OS=Arabidopsis thaliana (Mouse-ear cress) PE=1 SV=3	Uncharacterized protein OS=Musa acuminata subsp. malaccensis (Wild banana) PE=4 SV=1	PREDICTED: peptidyl-prolyl cis-trans isomerase CYP37, chloroplastic [Vitis vinifera]	Oryza sativa Japonica Group Os07g0565600 (Os07g0565600) mRNA, complete cds
c48848.graph_c1	4.82E-05	-1.136921272	down	[V]	Defense mechanisms	Molecular Function: ATP binding (GO:0005524);; Cellular Component: plasma membrane (GO:0005886);; Biological Process: ATP catabolic process (GO:0006200);; Biological Process: drug transmembrane transport (GO:0006855);; Cellular Component: integral component of membrane (GO:0016021);; Biological Process: cuticle development (GO:0042335);; Molecular Function: ATPase activity, coupled to transmembra…	--	Pleiotropic drug resistance protein 6 GN=PDR6 OS=Oryza sativa subsp. japonica (Rice) PE=2 SV=3	Putative uncharacterized protein Sb03g004010 GN=Sb03g004010 OS=Sorghum bicolor (Sorghum) PE=4 SV=1	PREDICTED: pleiotropic drug resistance protein 6-like [Setaria italica]	PREDICTED: Setaria italica pleiotropic drug resistance protein 6-like (LOC101753686), mRNA
c43431.graph_c0	2.33E-09	1.5159927	up	--	--	--	--	21 kDa protein (Precursor) OS=Daucus carota (Carrot) PE=2 SV=1	Uncharacterized protein OS=Musa acuminata subsp. malaccensis (Wild banana) PE=4 SV=1	hypothetical protein SORBIDRAFT_01g017510 [Sorghum bicolor]	Trichophyton verrucosum HKI 0517 morphogenesis protein (Msb1), putative, mRNA
c47338.graph_c0	4.07E-05	1.263720139	up	[O]	Posttranslational modification, protein turnover, chaperones	Biological Process: maltose metabolic process (GO:0000023);; Biological Process: protein peptidyl-prolyl isomerization (GO:0000413);; Molecular Function: peptidyl-prolyl cis-trans isomerase activity (GO:0003755);; Biological Process: protein folding (GO:0006457);; Cellular Component: chloroplast stroma (GO:0009570);; Biological Process: chloroplast relocation (GO:0009902);; Cellular Component: ch…	--	Trigger factor-like protein TIG GN=TIG OS=Arabidopsis thaliana (Mouse-ear cress) PE=2 SV=1	Uncharacterized protein OS=Musa acuminata subsp. malaccensis (Wild banana) PE=3 SV=1	Os06g0308000 [Oryza sativa Japonica Group]	Oryza sativa Japonica Group Os06g0308000 (Os06g0308000) mRNA, complete cds
c42471.graph_c0	1.44E-05	1.181100363	up	--	--	Cellular Component: chloroplast thylakoid membrane (GO:0009535);; Cellular Component: photosystem I reaction center (GO:0009538);; Cellular Component: chloroplast thylakoid lumen (GO:0009543);; Cellular Component: chloroplast envelope (GO:0009941);; Cellular Component: plastoglobule (GO:0010287);; Biological Process: photosynthesis (GO:0015979);; Biological Process: cysteine biosynthetic process …	K02694|1e-112|sbi:SORBI_01g006370|hypothetical protein	Photosystem I reaction center subunit III, chloroplastic (Precursor) GN=PSAF OS=Hordeum vulgare (Barley) PE=1 SV=2	cDNA clone:006-208-C12, full insert sequence GN=OSJNBa0010I09.4 OS=Oryza sativa subsp. japonica (Rice) PE=2 SV=1	photosystem-1 F subunit precursor [Oryza sativa Japonica Group]	Triticum aestivum cDNA, clone: WT002_F01, cultivar: Chinese Spring
c45746.graph_c1	0.000423392	-1.282003012	down	[V]	Defense mechanisms	Biological Process: drug transmembrane transport (GO:0006855);; Molecular Function: drug transmembrane transporter activity (GO:0015238);; Molecular Function: antiporter activity (GO:0015297);; Cellular Component: membrane (GO:0016020);;	--	Protein TRANSPARENT TESTA 12 GN=F17J16_80 OS=Arabidopsis thaliana (Mouse-ear cress) PE=2 SV=1	Uncharacterized protein OS=Musa acuminata subsp. malaccensis (Wild banana) PE=4 SV=1	MATE efflux family protein [Theobroma cacao]	Medicago truncatula Protein TRANSPARENT TESTA (MTR_7g087410) mRNA, complete cds
c38246.graph_c0	1.26E-05	-3.987242858	down	--	--	Cellular Component: membrane (GO:0016020);;	--	Formin-like protein 14 GN=FH14 OS=Arabidopsis thaliana (Mouse-ear cress) PE=3 SV=3	Anthranilate N-benzoyltransferase protein 3 GN=F775_04257 OS=Aegilops tauschii (Tausch's goatgrass) PE=4 SV=1	Anthranilate N-benzoyltransferase protein 3 [Aegilops tauschii]	--
c51002.graph_c1	2.16E-05	1.230131612	up	[LKJ]	--	Molecular Function: RNA binding (GO:0003723);; Molecular Function: ATP-dependent RNA helicase activity (GO:0004004);; Molecular Function: ATP binding (GO:0005524);; Biological Process: rRNA processing (GO:0006364);; Biological Process: tRNA metabolic process (GO:0006399);; Biological Process: phosphatidylglycerol biosynthetic process (GO:0006655);; Biological Process: cellular defense response (G…	--	DEAD-box ATP-dependent RNA helicase 50 OS=Oryza sativa subsp. japonica (Rice) PE=2 SV=2	Uncharacterized protein GN=Si034592m.g OS=Setaria italica (Foxtail millet) PE=4 SV=1	PREDICTED: DEAD-box ATP-dependent RNA helicase 50-like isoform X2 [Setaria italica]	Sorghum bicolor hypothetical protein, mRNA
c47373.graph_c0	5.55E-16	2.745492846	up	[H]	Coenzyme transport and metabolism	--	K14652|0.0|sbi:SORBI_09g022620|hypothetical protein	GTP cyclohydrolase-2 (Precursor) OS=Oryza sativa subsp. japonica (Rice) PE=2 SV=1	Putative uncharacterized protein Sb09g022620 GN=Sb09g022620 OS=Sorghum bicolor (Sorghum) PE=3 SV=1	hypothetical protein SORBIDRAFT_09g022620 [Sorghum bicolor]	Oryza sativa Japonica Group Os05g0460600 (Os05g0460600) mRNA, complete cds
c53715.graph_c0	0.006773682	-4.061974832	down	--	--	Molecular Function: hydrolase activity (GO:0016787);;	--	Ananain (Precursor) GN=AN1 OS=Ananas comosus (Pineapple) PE=1 SV=2	Stem bromelain (Fragment) OS=Ananas comosus (Pineapple) PE=2 SV=1	stem bromelain [Ananas comosus]	--
c39976.graph_c0	6.71E-05	-2.803454517	down	--	--	Molecular Function: catalytic activity (GO:0003824);; Biological Process: metabolic process (GO:0008152);; Biological Process: response to auxin (GO:0009733);; Biological Process: response to brassinosteroid (GO:0009741);; Biological Process: unidimensional cell growth (GO:0009826);; Cellular Component: membrane (GO:0016020);; Cellular Component: cytoplasmic membrane-bounded vesicle (GO:0016023);…	--	CASP-like protein BLE3 OS=Oryza sativa subsp. japonica (Rice) PE=2 SV=1	Uncharacterized protein OS=Musa acuminata subsp. malaccensis (Wild banana) PE=3 SV=1	Os05g0245300 [Oryza sativa Japonica Group]	--
c45621.graph_c0	1.38E-05	-1.179558084	down	--	--	--	K13464|5e-85|zma:100273108|pco139385c	Protein TIFY 6B GN=MEB5.8 OS=Arabidopsis thaliana (Mouse-ear cress) PE=1 SV=1	Uncharacterized protein OS=Musa acuminata subsp. malaccensis (Wild banana) PE=4 SV=1	PREDICTED: protein TIFY 6B-like [Brachypodium distachyon]	PREDICTED: Brachypodium distachyon protein TIFY 6B-like (LOC100828942), mRNA
c28604.graph_c0	0	2.394741697	up	--	--	Molecular Function: structural constituent of ribosome (GO:0003735);; Cellular Component: ribosome (GO:0005840);; Biological Process: translation (GO:0006412);; Cellular Component: chloroplast (GO:0009507);; Molecular Function: rRNA binding (GO:0019843);;	--	50S ribosomal protein 6, chloroplastic (Precursor) GN=PSRP6 OS=Spinacia oleracea (Spinach) PE=1 SV=1	Uncharacterized protein OS=Musa acuminata subsp. malaccensis (Wild banana) PE=4 SV=1	PREDICTED: 50S ribosomal protein 6, chloroplastic [Vitis vinifera]	PREDICTED: Setaria italica 50S ribosomal protein 6, chloroplastic-like (LOC101753764), mRNA
c42495.graph_c0	0	-3.196450399	down	--	--	Biological Process: response to stress (GO:0006950);; Biological Process: signal transduction (GO:0007165);; Biological Process: metabolic process (GO:0008152);; Molecular Function: methyltransferase activity (GO:0008168);; Biological Process: response to hormone (GO:0009725);; Biological Process: response to oxygen-containing compound (GO:1901700);;	--	Jasmonate O-methyltransferase GN=JMT OS=Arabidopsis thaliana (Mouse-ear cress) PE=1 SV=3	Uncharacterized protein OS=Musa acuminata subsp. malaccensis (Wild banana) PE=4 SV=1	salicylic acid methyltransferase [Narcissus tazetta var. chinensis]	--
c48080.graph_c0	2.76E-11	1.707462059	up	[J]	Translation, ribosomal structure and biogenesis	Molecular Function: copper ion binding (GO:0005507);; Biological Process: pentose-phosphate shunt (GO:0006098);; Biological Process: aromatic amino acid family biosynthetic process (GO:0009073);; Cellular Component: chloroplast stroma (GO:0009570);; Cellular Component: thylakoid (GO:0009579);; Biological Process: chloroplast organization (GO:0009658);; Biological Process: embryo development (GO:0…	K02838|1e-116|pop:POPTR_710069|hypothetical protein	Ribosome-recycling factor, chloroplastic (Precursor; Fragment) GN=RRF OS=Daucus carota (Carrot) PE=2 SV=2	Uncharacterized protein OS=Musa acuminata subsp. malaccensis (Wild banana) PE=3 SV=1	Ribosome recycling factor isoform 1 [Theobroma cacao]	Phyllostachys edulis cDNA clone: bphylf052c10, full insert sequence
c52162.graph_c0	6.66E-16	1.978985337	up	--	--	Cellular Component: cytoplasmic membrane-bounded vesicle (GO:0016023);;	--	Blue copper protein (Precursor) OS=Pisum sativum (Garden pea) PE=2 SV=1	Uncharacterized protein GN=Si007296m.g OS=Setaria italica (Foxtail millet) PE=4 SV=1	PREDICTED: blue copper protein-like [Setaria italica]	PREDICTED: Brachypodium distachyon blue copper protein-like (LOC100830982), mRNA
c48834.graph_c0	2.57E-05	1.749439527	up	--	--	Molecular Function: iron ion binding (GO:0005506);; Molecular Function: electron carrier activity (GO:0009055);; Cellular Component: chloroplast thylakoid membrane (GO:0009535);; Biological Process: photosynthesis (GO:0015979);; Molecular Function: heme binding (GO:0020037);; Biological Process: electron transport chain (GO:0022900);; Cellular Component: integral component of thylakoid membrane (…	K02634|0.0|osa:3131402|petA, OrsajCp041	Apocytochrome f (Precursor) GN=petA OS=Oryza sativa subsp. japonica (Rice) PE=2 SV=1	Cytochrome f (Fragment) GN=petA OS=Neoregelia carolinae PE=3 SV=1	cytochrome f, partial [Neoregelia carolinae]	Typha latifolia chloroplast, complete genome
c44437.graph_c0	1.80E-07	1.414963499	up	[C]	Energy production and conversion	Molecular Function: metal ion binding (GO:0046872);;	--	--	Uncharacterized protein OS=Musa acuminata subsp. malaccensis (Wild banana) PE=4 SV=1	Rubredoxin-like superfamily protein [Theobroma cacao]	Ricinus communis electron transporter, putative, mRNA
c49546.graph_c0	0.000175934	1.344311386	up	[RTKL]	--	Molecular Function: transferase activity, transferring phosphorus-containing groups (GO:0016772);; Cellular Component: intracellular membrane-bounded organelle (GO:0043231);; Cellular Component: cytoplasmic part (GO:0044444);;	--	Protein STRUBBELIG-RECEPTOR FAMILY 3 (Precursor) GN=SRF3 OS=Arabidopsis thaliana (Mouse-ear cress) PE=1 SV=1	Uncharacterized protein OS=Musa acuminata subsp. malaccensis (Wild banana) PE=4 SV=1	PREDICTED: protein STRUBBELIG-RECEPTOR FAMILY 3-like [Setaria italica]	Ricinus communis leucine-rich repeat transmembrane protein kinase, putative, mRNA
c43136.graph_c0	1.77E-06	-1.598973277	down	--	--	Molecular Function: serine-type endopeptidase activity (GO:0004252);; Molecular Function: identical protein binding (GO:0042802);; Biological Process: negative regulation of catalytic activity (GO:0043086);;	--	--	Uncharacterized protein OS=Oryza glaberrima (African rice) PE=4 SV=1	Os01g0220500 [Oryza sativa Japonica Group]	Oryza sativa Japonica Group genomic DNA, chromosome 1, PAC clone:P0483F08
c44786.graph_c0	3.90E-05	-1.142056567	down	[I]	Lipid transport and metabolism	Biological Process: long-chain fatty acid metabolic process (GO:0001676);; Biological Process: defense response to insect (GO:0002213);; Molecular Function: long-chain fatty acid-CoA ligase activity (GO:0004467);; Cellular Component: endoplasmic reticulum (GO:0005783);; Biological Process: fatty acid biosynthetic process (GO:0006633);; Cellular Component: plasmodesma (GO:0009506);; Biological Pro…	K01897|0.0|osa:4350728|Os11g0558300	Long chain acyl-CoA synthetase 2 GN=F13F21.14 OS=Arabidopsis thaliana (Mouse-ear cress) PE=2 SV=1	Uncharacterized protein OS=Musa acuminata subsp. malaccensis (Wild banana) PE=4 SV=1	PREDICTED: long chain acyl-CoA synthetase 2-like [Setaria italica]	PREDICTED: Setaria italica long chain acyl-CoA synthetase 2-like (LOC101763750), mRNA
c47510.graph_c3	0.005754764	1.008430107	up	[J]	Translation, ribosomal structure and biogenesis	Molecular Function: proline-tRNA ligase activity (GO:0004827);; Molecular Function: ATP binding (GO:0005524);; Cellular Component: mitochondrion (GO:0005739);; Biological Process: prolyl-tRNA aminoacylation (GO:0006433);; Biological Process: embryo sac development (GO:0009553);; Cellular Component: chloroplast stroma (GO:0009570);; Biological Process: chloroplast organization (GO:0009658);; Biolo…	K01881|0.0|sbi:SORBI_02g003730|hypothetical protein	--	Putative prolyl-tRNA synthetase GN=P0039H02.111 OS=Oryza sativa subsp. japonica (Rice) PE=2 SV=1	PREDICTED: proline--tRNA ligase-like [Setaria italica]	Triticum aestivum cDNA, clone: WT006_P22, cultivar: Chinese Spring
c43694.graph_c0	5.76E-13	3.130587731	up	[E]	Amino acid transport and metabolism	Molecular Function: L-aspartate:2-oxoglutarate aminotransferase activity (GO:0004069);; Biological Process: biosynthetic process (GO:0009058);; Molecular Function: pyridoxal phosphate binding (GO:0030170);; Molecular Function: L-phenylalanine:2-oxoglutarate aminotransferase activity (GO:0080130);;	--	Aspartate aminotransferase (Precursor) GN=AAT OS=Pinus pinaster (Maritime pine) PE=1 SV=1	Uncharacterized protein OS=Musa acuminata subsp. malaccensis (Wild banana) PE=3 SV=1	Os10g0484700 [Oryza sativa Japonica Group]	PREDICTED: Setaria italica kynurenine--oxoglutarate transaminase 1-like (LOC101773905), transcript variant X1, mRNA
c45837.graph_c1	3.05E-14	2.703686832	up	--	--	--	--	--	Uncharacterized protein OS=Lotus japonicus (Lotus corniculatus var. japonicus) PE=2 SV=1	unknown [Lotus japonicus]	Cercis canadensis clone 304 microsatellite sequence
c29601.graph_c0	4.13E-11	3.492869851	up	--	--	--	--	--	--	--	Vitis vinifera, whole genome shotgun sequence, contig VV78X254829.56, clone ENTAV 115
c46746.graph_c0	0	-4.015358116	down	--	--	--	--	Non-specific lipid-transfer protein 3 (Precursor) GN=LTP110-B OS=Oryza sativa subsp. japonica (Rice) PE=2 SV=1	Uncharacterized protein OS=Musa acuminata subsp. malaccensis (Wild banana) PE=4 SV=1	unknown [Lotus japonicus]	--
c43792.graph_c0	9.10E-09	1.501456776	up	[O]	Posttranslational modification, protein turnover, chaperones	Cellular Component: mitochondrion (GO:0005739);; Molecular Function: electron carrier activity (GO:0009055);; Cellular Component: chloroplast thylakoid membrane (GO:0009535);; Cellular Component: chloroplast envelope (GO:0009941);; Molecular Function: protein disulfide oxidoreductase activity (GO:0015035);; Biological Process: photosynthesis, light reaction (GO:0019684);; Biological Process: regu…	--	--	Uncharacterized protein OS=Musa acuminata subsp. malaccensis (Wild banana) PE=4 SV=1	PREDICTED: uncharacterized protein LOC100261348 [Vitis vinifera]	PREDICTED: Vitis vinifera uncharacterized LOC100261348 (LOC100261348), mRNA
c50935.graph_c0	4.88E-10	-1.711846137	down	[I]	Lipid transport and metabolism	Biological Process: very long-chain fatty acid metabolic process (GO:0000038);; Molecular Function: nucleotide binding (GO:0000166);; Molecular Function: iron ion binding (GO:0005506);; Cellular Component: plasma membrane (GO:0005886);; Biological Process: fatty acid biosynthetic process (GO:0006633);; Biological Process: cuticle hydrocarbon biosynthetic process (GO:0006723);; Biological Process:…	--	Protein ECERIFERUM 3 GN=MTI20.3 OS=Arabidopsis thaliana (Mouse-ear cress) PE=1 SV=1	Uncharacterized protein GN=BRADI4G30750 OS=Brachypodium distachyon (Purple false brome) PE=4 SV=1	PREDICTED: protein WAX2-like isoform 1 [Brachypodium distachyon]	Phyllostachys edulis cDNA clone: bphylf056n01, full insert sequence
c52673.graph_c2	0	2.480074965	up	--	--	Biological Process: response to light stimulus (GO:0009416);; Cellular Component: thylakoid (GO:0009579);; Biological Process: cellular metabolic process (GO:0044237);; Cellular Component: chloroplast part (GO:0044434);; Biological Process: single-organism cellular process (GO:0044763);; Biological Process: cellular component organization or biogenesis (GO:0071840);;	--	--	Uncharacterized protein OS=Musa acuminata subsp. malaccensis (Wild banana) PE=4 SV=1	PREDICTED: uncharacterized protein LOC100788940 [Glycine max]	PREDICTED: Solanum lycopersicum rho GDP-dissociation inhibitor 1-like (LOC101249460), mRNA
c51011.graph_c2	2.76E-05	1.308423622	up	--	--	Biological Process: pentose-phosphate shunt (GO:0006098);; Cellular Component: chloroplast (GO:0009507);; Biological Process: chloroplast organization (GO:0009658);;	--	--	Putative uncharacterized protein GN=VIT_07s0005g04900 OS=Vitis vinifera (Grape) PE=4 SV=1	PREDICTED: uncharacterized protein LOC100253269 [Vitis vinifera]	PREDICTED: Solanum lycopersicum uncharacterized LOC101266362 (LOC101266362), mRNA
c49515.graph_c0	2.55E-11	1.938358814	up	[G]	Carbohydrate transport and metabolism	Molecular Function: glucose-6-phosphate dehydrogenase activity (GO:0004345);; Cellular Component: mitochondrion (GO:0005739);; Biological Process: pentose-phosphate shunt, oxidative branch (GO:0009051);; Cellular Component: chloroplast (GO:0009507);; Molecular Function: NADP binding (GO:0050661);;	K00036|0.0|zma:100383765|hypothetical protein LOC100383765	Glucose-6-phosphate 1-dehydrogenase, chloroplastic (Precursor) GN=G6PD OS=Spinacia oleracea (Spinach) PE=2 SV=1	Glucose-6-phosphate 1-dehydrogenase OS=Zea mays (Maize) PE=2 SV=1	uncharacterized protein LOC100383765 [Zea mays]	PREDICTED: Setaria italica glucose-6-phosphate 1-dehydrogenase, chloroplastic-like (LOC101761612), transcript variant X3, mRNA
c47142.graph_c0	3.89E-13	1.698591194	up	[J]	Translation, ribosomal structure and biogenesis	Molecular Function: translation elongation factor activity (GO:0003746);; Molecular Function: GTPase activity (GO:0003924);; Molecular Function: GTP binding (GO:0005525);; Cellular Component: nucleolus (GO:0005730);; Biological Process: GTP catabolic process (GO:0006184);; Biological Process: translational elongation (GO:0006414);; Cellular Component: nucleoid (GO:0009295);; Cellular Component: c…	K02358|0.0|vvi:100245586|similar to Elongation factor Tu, chloroplastic	Elongation factor Tu, chloroplastic (Precursor) GN=TUFA OS=Glycine max (Soybean) PE=1 SV=1	Elongation factor Tu GN=VIT_14s0066g00220 OS=Vitis vinifera (Grape) PE=3 SV=1	PREDICTED: elongation factor Tu, chloroplastic-like isoform 1 [Vitis vinifera]	PREDICTED: Setaria italica elongation factor Tu, chloroplastic-like (LOC101772187), mRNA
c42887.graph_c0	0	2.178777738	up	--	--	Biological Process: pentose-phosphate shunt (GO:0006098);; Biological Process: rRNA processing (GO:0006364);; Cellular Component: chloroplast (GO:0009507);; Biological Process: response to blue light (GO:0009637);; Biological Process: response to high light intensity (GO:0009644);; Biological Process: response to sucrose (GO:0009744);; Biological Process: photosynthesis, light harvesting (GO:0009…	K08908|1e-156|vvi:100243962|hypothetical protein LOC100243962	Chlorophyll a-b binding protein, chloroplastic (Precursor) OS=Petunia hybrida (Petunia) PE=2 SV=1	Putative uncharacterized protein GN=VIT_11s0016g00730 OS=Vitis vinifera (Grape) PE=2 SV=1	PREDICTED: chlorophyll a-b binding protein, chloroplastic [Vitis vinifera]	Oryza rufipogon (W1943) cDNA clone: ORW1943C108B10, full insert sequence
c46790.graph_c0	0.003297347	-1.231924147	down	--	--	Cellular Component: intracellular (GO:0005622);;	--	Zinc finger protein CONSTANS-LIKE 16 GN=COL16 OS=Arabidopsis thaliana (Mouse-ear cress) PE=2 SV=2	Uncharacterized protein OS=Musa acuminata subsp. malaccensis (Wild banana) PE=4 SV=1	Os03g0711100 [Oryza sativa Japonica Group]	TSA: Triticum aestivum TA_RNA_028659 transcribed RNA sequence
c56535.graph_c0	0.000297012	-1.916421259	down	--	--	Cellular Component: plastid (GO:0009536);; Molecular Function: transferase activity (GO:0016740);;	--	3&apos;-N-debenzoyl-2&apos;-deoxytaxol N-benzoyltransferase GN=TAX10 OS=Taxus canadensis (Canadian yew) PE=1 SV=1	Putative uncharacterized protein GN=OsI_02861 OS=Oryza sativa subsp. indica (Rice) PE=4 SV=1	hypothetical protein OsI_02861 [Oryza sativa Indica Group]	TSA: Triticum urartu UCW_Tu-k41_contig_4185 transcribed RNA sequence
c37511.graph_c1	1.03E-07	-4.344607332	down	--	--	Biological Process: transition metal ion transport (GO:0000041);; Molecular Function: iron ion binding (GO:0005506);; Cellular Component: vacuole (GO:0005773);; Biological Process: fatty acid metabolic process (GO:0006631);; Molecular Function: electron carrier activity (GO:0009055);; Biological Process: suberin biosynthetic process (GO:0010345);; Molecular Function: alkane 1-monooxygenase activi…	--	Cytochrome P450 86A1 GN=K19M22.6 OS=Arabidopsis thaliana (Mouse-ear cress) PE=1 SV=2	Uncharacterized protein OS=Hordeum vulgare var. distichum (Two-rowed barley) PE=4 SV=1	Os01g0854800 [Oryza sativa Japonica Group]	Triticum aestivum chromosome 3B-specific BAC library, contig ctg0528b
c50837.graph_c0	5.87E-05	-1.19377339	down	[I]	Lipid transport and metabolism	Cellular Component: endoplasmic reticulum membrane (GO:0005789);; Biological Process: sphingolipid metabolic process (GO:0006665);; Biological Process: response to abscisic acid (GO:0009737);; Molecular Function: sphingosine-1-phosphate phosphatase activity (GO:0042392);; Biological Process: stomatal closure (GO:0090332);;	--	--	Uncharacterized protein OS=Musa acuminata subsp. malaccensis (Wild banana) PE=4 SV=1	hypothetical protein OsI_13971 [Oryza sativa Indica Group]	PREDICTED: Glycine max dihydrosphingosine 1-phosphate phosphatase C823.11-like (LOC100778490), mRNA
c44133.graph_c0	0.000263899	1.114991825	up	--	--	Cellular Component: mitochondrion (GO:0005739);; Molecular Function: zinc ion binding (GO:0008270);;	K10144|2e-40|sbi:SORBI_01g047160|hypothetical protein	--	Uncharacterized protein GN=Si037051m.g OS=Setaria italica (Foxtail millet) PE=4 SV=1	PREDICTED: RING finger and CHY zinc finger domain-containing protein 1-like isoform X3 [Setaria italica]	PREDICTED: Setaria italica RING finger and CHY zinc finger domain-containing protein 1-like (LOC101768671), transcript variant X4, mRNA
c51442.graph_c0	9.90E-06	1.940297531	up	[RTKL]	--	Cellular Component: cytoplasmic membrane-bounded vesicle (GO:0016023);; Molecular Function: kinase activity (GO:0016301);;	--	G-type lectin S-receptor-like serine/threonine-protein kinase RLK1 (Precursor) GN=RLK1 OS=Arabidopsis thaliana (Mouse-ear cress) PE=2 SV=2	Putative receptor protein kinase ZmPK1 GN=F775_04451 OS=Aegilops tauschii (Tausch's goatgrass) PE=4 SV=1	PREDICTED: G-type lectin S-receptor-like serine/threonine-protein kinase RLK1 [Vitis vinifera]	Corylus avellana isolate cav.x.I.108 kinase-like protein gene, partial cds
c53432.graph_c0	0.00012623	-1.11544112	down	--	--	Cellular Component: membrane (GO:0016020);; Cellular Component: cytoplasmic membrane-bounded vesicle (GO:0016023);;	--	--	Uncharacterized protein OS=Musa acuminata subsp. malaccensis (Wild banana) PE=4 SV=1	Os04g0456700 [Oryza sativa Japonica Group]	TSA: Triticum turgidum UCW_Tt-k55_contig_11536 transcribed RNA sequence
c43217.graph_c0	0.000263398	1.115420135	up	[O]	Posttranslational modification, protein turnover, chaperones	Molecular Function: ATP-dependent peptidase activity (GO:0004176);; Molecular Function: ATP binding (GO:0005524);; Cellular Component: cell wall (GO:0005618);; Cellular Component: mitochondrion (GO:0005739);; Biological Process: proteolysis (GO:0006508);; Cellular Component: chloroplast thylakoid membrane (GO:0009535);; Cellular Component: chloroplast stroma (GO:0009570);; Biological Process: chl…	K03696|1e-82|vvi:100250896|hypothetical protein LOC100250896	ATP-dependent Clp protease ATP-binding subunit clpA homolog CD4B, chloroplastic (Precursor) GN=CD4B OS=Solanum lycopersicum (Tomato) PE=3 SV=1	Uncharacterized protein OS=Musa acuminata subsp. malaccensis (Wild banana) PE=3 SV=1	unnamed protein product [Vitis vinifera]	TSA: Jatropha curcas Unigene752_JC-CK_1A transcribed RNA sequence
c52336.graph_c0	7.77E-16	-3.309830514	down	--	--	Molecular Function: iron ion binding (GO:0005506);; Molecular Function: linoleate 13S-lipoxygenase activity (GO:0016165);; Biological Process: oxylipin biosynthetic process (GO:0031408);; Biological Process: oxidation-reduction process (GO:0055114);;	--	Linoleate 13S-lipoxygenase 2-1, chloroplastic (Precursor) GN=LOX2.1 OS=Solanum tuberosum (Potato) PE=1 SV=1	Lipoxygenase GN=VIT_13s0064g01480 OS=Vitis vinifera (Grape) PE=3 SV=1	lipoxygenase [Malus domestica]	Oryza sativa Japonica Group Os12g0560200 (Os12g0560200) mRNA, complete cds
c45394.graph_c0	1.96E-07	1.498028712	up	[H]	Coenzyme transport and metabolism	Cellular Component: mitochondrion (GO:0005739);; Cellular Component: peroxisome (GO:0005777);; Molecular Function: 1,4-dihydroxy-2-naphthoyl-CoA synthase activity (GO:0008935);; Biological Process: menaquinone biosynthetic process (GO:0009234);; Biological Process: vitamin K biosynthetic process (GO:0042371);;	K01661|1e-117|zma:100304279|hypothetical protein LOC100304279	1,4-Dihydroxy-2-naphthoyl-CoA synthase, peroxisomal GN=MENB OS=Arabidopsis thaliana (Mouse-ear cress) PE=1 SV=2	Uncharacterized protein OS=Musa acuminata subsp. malaccensis (Wild banana) PE=3 SV=1	1,4-Dihydroxy-2-naphthoyl-CoA synthase, peroxisomal [Triticum urartu]	Hordeum vulgare subsp. vulgare cDNA clone: FLbaf147i13, mRNA sequence
c50558.graph_c0	0.002063959	1.070731212	up	[V]	Defense mechanisms	Biological Process: drug transmembrane transport (GO:0006855);; Molecular Function: drug transmembrane transporter activity (GO:0015238);; Molecular Function: antiporter activity (GO:0015297);; Cellular Component: membrane (GO:0016020);;	--	MATE efflux family protein 2, chloroplastic (Precursor) GN=DTX44 OS=Arabidopsis thaliana (Mouse-ear cress) PE=2 SV=1	Putative uncharacterized protein GN=VIT_08s0058g00510 OS=Vitis vinifera (Grape) PE=4 SV=1	PREDICTED: MATE efflux family protein 2, chloroplastic [Vitis vinifera]	PREDICTED: Vitis vinifera MATE efflux family protein-like (LOC100258511), mRNA
c38769.graph_c0	0	-5.264165586	down	[R]	General function prediction only	Molecular Function: dephospho-CoA kinase activity (GO:0004140);; Molecular Function: pantetheine-phosphate adenylyltransferase activity (GO:0004595);; Molecular Function: ATP binding (GO:0005524);; Cellular Component: nucleus (GO:0005634);; Cellular Component: cytosol (GO:0005829);; Biological Process: lipid metabolic process (GO:0006629);; Biological Process: response to salt stress (GO:0009651)…	--	Phosphopantetheine adenylyltransferase GN=T30D6.24 OS=Arabidopsis thaliana (Mouse-ear cress) PE=1 SV=1	Uncharacterized protein GN=Si018301m.g OS=Setaria italica (Foxtail millet) PE=4 SV=1	hypothetical protein ZEAMMB73_784228 [Zea mays]	TSA: Prunus avium Pa_44140 transcribed RNA sequence
c49589.graph_c1	2.15E-05	-1.355784105	down	--	--	Biological Process: regulation of sulfur utilization (GO:0006792);; Biological Process: cellular response to sulfur starvation (GO:0010438);;	--	--	Uncharacterized protein GN=OB05G29660 OS=Oryza brachyantha PE=4 SV=1	PREDICTED: uncharacterized protein LOC101781046 [Setaria italica]	PREDICTED: Brachypodium distachyon uncharacterized LOC100821103 (LOC100821103), mRNA
c37742.graph_c0	0.000112342	-3.79471981	down	--	--	Molecular Function: monooxygenase activity (GO:0004497);; Molecular Function: iron ion binding (GO:0005506);; Molecular Function: electron carrier activity (GO:0009055);; Cellular Component: membrane (GO:0016020);; Molecular Function: oxidoreductase activity, acting on paired donors, with incorporation or reduction of molecular oxygen (GO:0016705);; Molecular Function: heme binding (GO:0020037);;…	--	Cytochrome P450 86A2 OS=Arabidopsis thaliana (Mouse-ear cress) PE=2 SV=1	Uncharacterized protein GN=Si009766m.g OS=Setaria italica (Foxtail millet) PE=3 SV=1	PREDICTED: cytochrome P450 86A2-like [Setaria italica]	Oryza sativa Japonica Group Os02g0666500 (Os02g0666500) mRNA, complete cds
c48723.graph_c1	4.47E-07	1.344299452	up	[R]	General function prediction only	Cellular Component: mitochondrion (GO:0005739);; Biological Process: phosphatidylglycerol biosynthetic process (GO:0006655);; Biological Process: aromatic amino acid family biosynthetic process (GO:0009073);; Cellular Component: chloroplast thylakoid membrane (GO:0009535);; Biological Process: thylakoid membrane organization (GO:0010027);; Biological Process: photosystem II assembly (GO:0010207);…	--	Uncharacterized protein ycf37 GN=ycf37 OS=Guillardia theta (Cryptomonas phi) PE=3 SV=1	Uncharacterized protein OS=Musa acuminata subsp. malaccensis (Wild banana) PE=4 SV=1	tetratricopeptide repeat, putative, expressed [Oryza sativa Japonica Group]	Oryza sativa (indica cultivar-group) cDNA clone:OSIGCSA029L17, full insert sequence
c44685.graph_c1	0.000565369	-1.569766187	down	--	--	--	--	--	--	--	Candida parapsilosis strain CDC317 annotated contig 006372
c34586.graph_c0	2.17E-05	-3.941466724	down	--	--	--	--	Protein PLASTID MOVEMENT IMPAIRED 15 GN=PMI15 OS=Arabidopsis thaliana (Mouse-ear cress) PE=2 SV=3	Uncharacterized protein OS=Musa acuminata subsp. malaccensis (Wild banana) PE=4 SV=1	PREDICTED: protein PLASTID MOVEMENT IMPAIRED 2-like [Glycine max]	--
c45996.graph_c0	0.002610332	1.275352851	up	[M]	Cell wall/membrane/envelope biogenesis	Molecular Function: polygalacturonase activity (GO:0004650);; Cellular Component: extracellular region (GO:0005576);; Cellular Component: mitochondrion (GO:0005739);; Biological Process: carbohydrate metabolic process (GO:0005975);; Molecular Function: metal ion binding (GO:0046872);;	--	Probable polygalacturonase OS=Vitis vinifera (Grape) PE=1 SV=1	Uncharacterized protein GN=Si013629m.g OS=Setaria italica (Foxtail millet) PE=4 SV=1	PREDICTED: probable polygalacturonase-like [Setaria italica]	Oryza sativa Japonica Group Os08g0107300 (Os08g0107300) mRNA, complete cds
c40841.graph_c0	1.98E-06	-1.310019919	down	--	--	Cellular Component: mitochondrion (GO:0005739);;	--	--	Uncharacterized protein OS=Musa acuminata subsp. malaccensis (Wild banana) PE=4 SV=1	PREDICTED: uncharacterized protein LOC100834231 [Brachypodium distachyon]	--
c50380.graph_c0	3.33E-10	1.606918146	up	[M]	Cell wall/membrane/envelope biogenesis	Biological Process: phosphatidylglycerol biosynthetic process (GO:0006655);; Cellular Component: chloroplast thylakoid membrane (GO:0009535);; Biological Process: embryo development ending in seed dormancy (GO:0009793);; Biological Process: thylakoid membrane organization (GO:0010027);; Biological Process: stomatal complex morphogenesis (GO:0010103);; Biological Process: vegetative to reproductiv…	--	--	Uncharacterized protein GN=OB01G12700 OS=Oryza brachyantha PE=4 SV=1	hypothetical protein PRUPE_ppa004270mg [Prunus persica]	Zea mays full-length cDNA clone ZM_BFb0188P01 mRNA, complete cds
c51414.graph_c0	2.12E-05	1.173037576	up	--	--	Biological Process: rRNA processing (GO:0006364);; Cellular Component: chloroplast thylakoid (GO:0009534);; Biological Process: photosynthetic electron transport in photosystem I (GO:0009773);; Biological Process: chloroplast relocation (GO:0009902);; Biological Process: thylakoid membrane organization (GO:0010027);; Biological Process: photosystem II assembly (GO:0010207);; Biological Process: r…	--	--	Uncharacterized protein OS=Musa acuminata subsp. malaccensis (Wild banana) PE=4 SV=1	hypothetical protein VITISV_035260 [Vitis vinifera]	Ananas bracteatus RAPD/SCAR marker OPU18_765_Ab genomic sequence
c46260.graph_c0	8.55E-15	-3.070991705	down	--	--	--	--	Non-specific lipid-transfer protein-like protein At2g13820 (Precursor) GN=At2g13820 OS=Arabidopsis thaliana (Mouse-ear cress) PE=1 SV=1	Uncharacterized protein OS=Musa acuminata subsp. malaccensis (Wild banana) PE=4 SV=1	PREDICTED: non-specific lipid-transfer protein-like protein At5g64080-like [Setaria italica]	Oryza sativa Japonica Group Os07g0174400 (Os07g0174400) mRNA, complete cds
c40721.graph_c0	0	-3.602771845	down	--	--	Cellular Component: extracellular region (GO:0005576);; Biological Process: glucuronoxylan metabolic process (GO:0010413);; Cellular Component: cytoplasmic membrane-bounded vesicle (GO:0016023);; Biological Process: xylan biosynthetic process (GO:0045492);;	--	--	Uncharacterized protein GN=F775_04099 OS=Aegilops tauschii (Tausch's goatgrass) PE=4 SV=1	hypothetical protein F775_04099 [Aegilops tauschii]	PREDICTED: Brachypodium distachyon galactose oxidase-like (LOC100840283), mRNA
c51534.graph_c0	1.85E-10	3.030240943	up	--	--	Molecular Function: translation initiation factor activity (GO:0003743);; Cellular Component: nucleus (GO:0005634);; Biological Process: translational initiation (GO:0006413);; Biological Process: phosphatidylglycerol biosynthetic process (GO:0006655);; Biological Process: response to abscisic acid (GO:0009737);; Biological Process: stomatal complex morphogenesis (GO:0010103);; Biological Process…	--	Arginine/serine-rich protein 45 GN=F19K19.9 OS=Arabidopsis thaliana (Mouse-ear cress) PE=1 SV=1	Tetratricopeptide repeat (TPR)-containing protein-like GN=OSJNBa0052K15.22-1 OS=Oryza sativa subsp. japonica (Rice) PE=4 SV=1	tetratricopeptide repeat (TPR)-containing protein-like [Oryza sativa Japonica Group]	Sorghum bicolor hypothetical protein, mRNA
c41429.graph_c1	1.61E-13	-2.327470602	down	--	--	Cellular Component: extracellular region (GO:0005576);; Cellular Component: cell wall (GO:0005618);; Biological Process: unidimensional cell growth (GO:0009826);; Biological Process: plant-type cell wall loosening (GO:0009828);; Biological Process: plant-type cell wall modification involved in multidimensional cell growth (GO:0009831);; Cellular Component: membrane (GO:0016020);; Cellular Compone…	--	Expansin-A1 (Precursor) GN=OSJNBa0065B15.2 OS=Oryza sativa subsp. japonica (Rice) PE=2 SV=2	Uncharacterized protein OS=Musa acuminata subsp. malaccensis (Wild banana) PE=3 SV=1	hypothetical protein POPTRDRAFT_818831 [Populus trichocarpa]	Phyllostachys edulis cDNA clone: bphyem103o23, full insert sequence
c49123.graph_c0	7.22E-13	2.105907793	up	[GEPR]	--	Molecular Function: sugar:hydrogen symporter activity (GO:0005351);; Cellular Component: plastid (GO:0009536);; Cellular Component: integral component of membrane (GO:0016021);; Cellular Component: cytoplasmic membrane-bounded vesicle (GO:0016023);; Biological Process: carbohydrate transmembrane transport (GO:0034219);;	--	Sugar transporter ERD6-like 16 GN=At5g18840 OS=Arabidopsis thaliana (Mouse-ear cress) PE=2 SV=2	Uncharacterized protein OS=Musa acuminata subsp. malaccensis (Wild banana) PE=3 SV=1	PREDICTED: sugar transporter ERD6-like 16-like [Brachypodium distachyon]	Zea mays LOC100281158 (gpm828), mRNA >gi|195612131|gb|EU955778.1| Zea mays clone 1545455 solute carrier family 2, facilitated glucose transporter member 8 mRNA, complete cds
c53403.graph_c0	0.00136011	-1.042756557	down	--	--	--	K13181|1e-07|vcn:VOLCADRAFT_80160|hypothetical protein	--	Putative uncharacterized protein GN=VOLCADRAFT_80160 OS=Volvox carteri (Green alga) PE=3 SV=1	hypothetical protein VOLCADRAFT_80160 [Volvox carteri f. nagariensis]	Vitis vinifera contig VV78X079260.6, whole genome shotgun sequence
c27389.graph_c0	7.55E-06	2.261591923	up	[R]	General function prediction only	Cellular Component: plastid (GO:0009536);; Biological Process: cytokinin biosynthetic process (GO:0009691);; Biological Process: maintenance of floral meristem identity (GO:0010076);; Biological Process: maintenance of inflorescence meristem identity (GO:0010077);; Biological Process: regulation of vegetative meristem growth (GO:0010083);; Molecular Function: hydrolase activity, hydrolyzing N-gly…	K06966|1e-91|sbi:SORBI_03g026430|hypothetical protein	Probable cytokinin riboside 5&apos;-monophosphate phosphoribohydrolase LOGL8 OS=Oryza sativa subsp. japonica (Rice) PE=2 SV=3	Uncharacterized protein OS=Musa acuminata subsp. malaccensis (Wild banana) PE=4 SV=1	PREDICTED: probable cytokinin riboside 5&apos;-monophosphate phosphoribohydrolase LOGL8-like [Setaria italica]	Oryza sativa Japonica Group cDNA, clone: J090027P03, full insert sequence
c39204.graph_c0	6.48E-05	-3.845312221	down	--	--	Molecular Function: binding (GO:0005488);; Cellular Component: cytoplasmic membrane-bounded vesicle (GO:0016023);; Molecular Function: oxidoreductase activity (GO:0016491);;	--	Cationic peroxidase 1 (Precursor) GN=PNC1 OS=Arachis hypogaea (Peanut) PE=1 SV=2	Putative uncharacterized protein GN=VIT_12s0028g01830 OS=Vitis vinifera (Grape) PE=3 SV=1	PREDICTED: peroxidase 52-like [Brachypodium distachyon]	Hordeum vulgare subsp. vulgare mRNA for predicted protein, complete cds, clone: NIASHv3089H18
c28679.graph_c0	3.81E-05	-1.806657468	down	--	--	Biological Process: transcription, DNA-templated (GO:0006351);; Biological Process: regulation of cellular process (GO:0050794);;	--	Probable transcription factor GLK1 GN=OSJNBa0031J07.13 OS=Oryza sativa subsp. japonica (Rice) PE=2 SV=1	Uncharacterized protein OS=Musa acuminata subsp. malaccensis (Wild banana) PE=4 SV=1	hypothetical protein FOSTERSO_5104 [Saccharomyces cerevisiae FostersO]	--
c36599.graph_c0	2.32E-06	-1.419188955	down	--	--	Cellular Component: membrane (GO:0016020);;	--	CASP-like protein GSVIVT00034332001 OS=Vitis vinifera (Grape) PE=2 SV=1	Uncharacterized protein OS=Musa acuminata subsp. malaccensis (Wild banana) PE=3 SV=1	PREDICTED: CASP-like protein POPTRDRAFT_553757-like [Glycine max]	TSA: Triticum turgidum UCW_Tt-k25_contig_43458 transcribed RNA sequence
c40865.graph_c0	3.80E-14	-1.758228492	down	[R]	General function prediction only	Molecular Function: zinc ion binding (GO:0008270);; Molecular Function: 2-alkenal reductase [NAD(P)] activity (GO:0032440);; Biological Process: oxidation-reduction process (GO:0055114);;	K07119|0.0|vvi:100256090|hypothetical protein LOC100256090	2-alkenal reductase (NADP(+)-dependent) GN=DBR OS=Nicotiana tabacum (Common tobacco) PE=1 SV=1	Uncharacterized protein OS=Musa acuminata subsp. malaccensis (Wild banana) PE=4 SV=1	PREDICTED: NADP-dependent alkenal double bond reductase P2 [Vitis vinifera]	TSA: Camelina sativa comp61516_c0_seq1 transcribed RNA sequence
c51994.graph_c0	6.64E-05	1.167578992	up	[J]	Translation, ribosomal structure and biogenesis	Molecular Function: 3'-5'-exoribonuclease activity (GO:0000175);; Molecular Function: RNA binding (GO:0003723);; Molecular Function: polyribonucleotide nucleotidyltransferase activity (GO:0004654);; Biological Process: rRNA processing (GO:0006364);; Biological Process: mRNA processing (GO:0006397);; Biological Process: mRNA catabolic process (GO:0006402);; Biological Process: tRNA processing (GO:…	K00962|0.0|vvi:100265692|hypothetical protein LOC100265692	Probable polyribonucleotide nucleotidyltransferase 1, chloroplastic (Precursor) GN=OSJNBa0050F10.4 OS=Oryza sativa subsp. japonica (Rice) PE=2 SV=1	Uncharacterized protein GN=OB07G13300 OS=Oryza brachyantha PE=3 SV=1	PREDICTED: polyribonucleotide nucleotidyltransferase [Vitis vinifera]	PREDICTED: Brachypodium distachyon polyribonucleotide nucleotidyltransferase-like (LOC100824934), mRNA
c48492.graph_c0	1.27E-06	-1.271570987	down	--	--	Molecular Function: diacylglycerol O-acyltransferase activity (GO:0004144);; Cellular Component: cytosol (GO:0005829);; Biological Process: triglyceride biosynthetic process (GO:0019432);;	--	--	Uncharacterized protein OS=Musa acuminata subsp. malaccensis (Wild banana) PE=4 SV=1	PREDICTED: uncharacterized protein LOC100242564 [Vitis vinifera]	TSA: Triticum urartu UCW_Tu-k61_contig_2575 transcribed RNA sequence
c41203.graph_c0	1.02E-08	1.459386292	up	[J]	Translation, ribosomal structure and biogenesis	Biological Process: transcription, DNA-templated (GO:0006351);; Biological Process: response to stress (GO:0006950);; Biological Process: chloroplast organization (GO:0009658);; Biological Process: embryo development (GO:0009790);; Biological Process: regulation of cellular metabolic process (GO:0031323);; Biological Process: cellular component biogenesis (GO:0044085);; Biological Process: cellul…	K02888|5e-78|osa:4328932|Os02g0259600	50S ribosomal protein L21, chloroplastic (Precursor) GN=RPL21 OS=Arabidopsis thaliana (Mouse-ear cress) PE=2 SV=1	Uncharacterized protein OS=Musa acuminata subsp. malaccensis (Wild banana) PE=3 SV=1	Os02g0259600 [Oryza sativa Japonica Group]	Oryza rufipogon (W1943) cDNA clone: ORW1943S102A11, full insert sequence
c52312.graph_c1	7.60E-09	1.570726069	up	[E]	Amino acid transport and metabolism	Cellular Component: endoplasmic reticulum membrane (GO:0005789);; Biological Process: cellular amino acid metabolic process (GO:0006520);; Biological Process: fatty acid beta-oxidation (GO:0006635);; Biological Process: ER to Golgi vesicle-mediated transport (GO:0006888);; Biological Process: apoptotic process (GO:0006915);; Molecular Function: sphinganine-1-phosphate aldolase activity (GO:000811…	K01634|0.0|rcu:RCOM_1079290|sphingosine phosphate lyase, putative (EC:4.1.2.27)	Sphingosine-1-phosphate lyase (Precursor) OS=Oryza sativa subsp. japonica (Rice) PE=2 SV=2	Uncharacterized protein OS=Musa acuminata subsp. malaccensis (Wild banana) PE=3 SV=1	sphingosine phosphate lyase, putative [Ricinus communis]	PREDICTED: Setaria italica sphingosine-1-phosphate lyase-like (LOC101759078), mRNA
c47671.graph_c1	0	2.136572244	up	--	--	Biological Process: pentose-phosphate shunt (GO:0006098);; Biological Process: rRNA processing (GO:0006364);; Cellular Component: chloroplast stromal thylakoid (GO:0009533);; Cellular Component: chloroplast thylakoid lumen (GO:0009543);; Biological Process: response to blue light (GO:0009637);; Biological Process: chloroplast relocation (GO:0009902);; Cellular Component: chloroplast envelope (GO:…	--	Photosystem II stability/assembly factor HCF136, chloroplastic (Precursor) GN=HCF136 OS=Arabidopsis thaliana (Mouse-ear cress) PE=1 SV=1	Uncharacterized protein OS=Musa acuminata subsp. malaccensis (Wild banana) PE=4 SV=1	hypothetical protein SORBIDRAFT_10g031120 [Sorghum bicolor]	Phyllostachys edulis cDNA clone: bphylf034d24, full insert sequence
c52352.graph_c0	3.39E-08	1.698835342	up	--	--	--	--	--	Uncharacterized protein OS=Musa acuminata subsp. malaccensis (Wild banana) PE=4 SV=1	PREDICTED: uncharacterized protein LOC101258531 [Solanum lycopersicum]	--
c43782.graph_c1	0.000485766	1.265703876	up	--	--	Biological Process: pentose-phosphate shunt (GO:0006098);; Biological Process: rRNA processing (GO:0006364);; Biological Process: aromatic amino acid family biosynthetic process (GO:0009073);; Cellular Component: plastid (GO:0009536);; Biological Process: leaf morphogenesis (GO:0009965);; Biological Process: chloroplast-nucleus signaling pathway (GO:0010019);; Biological Process: photosystem II a…	--	Tetrapyrrole-binding protein, chloroplastic (Precursor) GN=GUN4 OS=Arabidopsis thaliana (Mouse-ear cress) PE=1 SV=1	Uncharacterized protein OS=Musa acuminata subsp. malaccensis (Wild banana) PE=4 SV=1	Os11g0267000 [Oryza sativa Japonica Group]	Musa balbisiana clone BAC MBP-8A2, complete sequence
c49932.graph_c0	3.00E-08	1.425952196	up	--	--	Biological Process: pentose-phosphate shunt (GO:0006098);; Biological Process: rRNA processing (GO:0006364);; Biological Process: circadian rhythm (GO:0007623);; Cellular Component: plastid chromosome (GO:0009508);; Cellular Component: chloroplast thylakoid membrane (GO:0009535);; Biological Process: response to blue light (GO:0009637);; Biological Process: chloroplast relocation (GO:0009902);; C…	--	Protein TIC 62, chloroplastic (Precursor) GN=TIC62 OS=Pisum sativum (Garden pea) PE=1 SV=2	Uncharacterized protein OS=Musa acuminata subsp. malaccensis (Wild banana) PE=4 SV=1	Plastid transcriptionally active 16 [Theobroma cacao]	Zea mays uncharacterized LOC100383193 (LOC100383193), mRNA >gi|224028704|gb|BT066531.1| Zea mays full-length cDNA clone ZM_BFb0013A24 mRNA, complete cds
c42314.graph_c0	4.46E-10	1.957672991	up	--	--	--	--	--	Uncharacterized protein GN=Solyc09g072850.1 OS=Solanum lycopersicum (Tomato) PE=4 SV=1	conserved hypothetical protein [Ricinus communis]	--
c49401.graph_c0	0.006715689	1.174543594	up	[RTKL]	--	Molecular Function: nucleotide binding (GO:0000166);; Molecular Function: protein kinase activity (GO:0004672);; Cellular Component: mitochondrion (GO:0005739);; Cellular Component: plastid (GO:0009536);; Cellular Component: membrane (GO:0016020);; Cellular Component: cytoplasmic membrane-bounded vesicle (GO:0016023);;	--	G-type lectin S-receptor-like serine/threonine-protein kinase At2g19130 (Precursor) GN=At2g19130 OS=Arabidopsis thaliana (Mouse-ear cress) PE=2 SV=1	Uncharacterized protein GN=Si021967m.g OS=Setaria italica (Foxtail millet) PE=3 SV=1	PREDICTED: G-type lectin S-receptor-like serine/threonine-protein kinase SD2-5-like isoform X2 [Setaria italica]	PREDICTED: Setaria italica G-type lectin S-receptor-like serine/threonine-protein kinase At1g34300-like (LOC101756997), mRNA
c50908.graph_c0	1.24E-09	1.496486589	up	[G]	Carbohydrate transport and metabolism	Molecular Function: alpha,alpha-trehalose-phosphate synthase (UDP-forming) activity (GO:0003825);; Molecular Function: trehalose-phosphatase activity (GO:0004805);; Biological Process: trehalose biosynthetic process (GO:0005992);;	--	Probable alpha,alpha-trehalose-phosphate synthase [UDP-forming] 9 GN=TPS9 OS=Arabidopsis thaliana (Mouse-ear cress) PE=1 SV=1	Uncharacterized protein GN=Si013243m.g OS=Setaria italica (Foxtail millet) PE=4 SV=1	PREDICTED: probable alpha,alpha-trehalose-phosphate synthase [UDP-forming] 9-like isoform X2 [Setaria italica]	PREDICTED: Brachypodium distachyon probable alpha,alpha-trehalose-phosphate synthase [UDP-forming] 8-like (LOC100841352), mRNA
c45681.graph_c0	0.002804542	-1.429510213	down	--	--	Cellular Component: mitochondrion (GO:0005739);; Molecular Function: acidic amino acid transmembrane transporter activity (GO:0015172);; Molecular Function: neutral amino acid transmembrane transporter activity (GO:0015175);; Molecular Function: primary active transmembrane transporter activity (GO:0015399);; Biological Process: acidic amino acid transport (GO:0015800);; Biological Process: neutr…	--	Amino acid permease 2 GN=AAP2 OS=Arabidopsis thaliana (Mouse-ear cress) PE=1 SV=1	Uncharacterized protein OS=Musa acuminata subsp. malaccensis (Wild banana) PE=4 SV=1	PREDICTED: amino acid permease 2 [Vitis vinifera]	PREDICTED: Setaria italica amino acid permease 3-like (LOC101775906), mRNA
c36639.graph_c0	1.25E-14	-2.461957944	down	--	--	Molecular Function: silicate transmembrane transporter activity (GO:0015115);; Biological Process: silicate transport (GO:0015708);; Cellular Component: membrane (GO:0016020);; Cellular Component: Casparian strip (GO:0048226);;	--	Aquaporin NIP2-1 GN=NIP2-1 OS=Zea mays (Maize) PE=2 SV=2	Uncharacterized protein GN=OB02G39330 OS=Oryza brachyantha PE=3 SV=1	aquaporin NIP2-1 [Zea mays]	--
c47410.graph_c0	0.0004285	2.141196395	up	--	--	--	--	--	--	--	Ananas bracteatus RAPD marker OPAD14_504 sequence
c51787.graph_c0	0.000368822	1.105794374	up	[R]	General function prediction only	Molecular Function: protein kinase activity (GO:0004672);; Molecular Function: ATP binding (GO:0005524);; Biological Process: protein phosphorylation (GO:0006468);; Cellular Component: chloroplast (GO:0009507);;	K08869|0.0|sbi:SORBI_03g043040|hypothetical protein	Putative ABC1 protein At2g40090 (Precursor) GN=At2g40090 OS=Arabidopsis thaliana (Mouse-ear cress) PE=2 SV=2	Putative uncharacterized protein Sb03g043040 GN=Sb03g043040 OS=Sorghum bicolor (Sorghum) PE=4 SV=1	Kinase superfamily protein isoform 2 [Theobroma cacao]	Oryza sativa Japonica Group cDNA clone:001-006-F03, full insert sequence
c42565.graph_c0	4.19E-07	-3.317014956	down	--	--	Cellular Component: anchored component of membrane (GO:0031225);;	--	Lipid transfer-like protein VAS (Precursor) GN=VAS OS=Arabidopsis thaliana (Mouse-ear cress) PE=2 SV=1	Putative uncharacterized protein GN=VIT_14s0068g00820 OS=Vitis vinifera (Grape) PE=4 SV=1	unnamed protein product [Vitis vinifera]	--
c33701.graph_c0	0.001396155	-1.99842343	down	--	--	--	--	Putative UPF0481 protein At3g02645 GN=At3g02645 OS=Arabidopsis thaliana (Mouse-ear cress) PE=3 SV=1	Uncharacterized protein OS=Zea mays (Maize) PE=2 SV=1	uncharacterized protein LOC100193076 [Zea mays]	--
c52227.graph_c5	0.000168	1.116449926	up	[T]	Signal transduction mechanisms	Biological Process: nucleobase-containing compound metabolic process (GO:0006139);; Biological Process: cellular component organization (GO:0016043);; Biological Process: cellular component biogenesis (GO:0044085);; Biological Process: cellular macromolecule metabolic process (GO:0044260);; Biological Process: cellular carbohydrate metabolic process (GO:0044262);; Cellular Component: chloroplast …	--	Zeaxanthin epoxidase, chloroplastic (Precursor) OS=Solanum lycopersicum (Tomato) PE=2 SV=1	Uncharacterized protein OS=Musa acuminata subsp. malaccensis (Wild banana) PE=4 SV=1	PREDICTED: uncharacterized protein LOC101297045 [Fragaria vesca subsp. vesca]	PREDICTED: Fragaria vesca subsp. vesca uncharacterized LOC101297045 (LOC101297045), mRNA
c44120.graph_c0	3.06E-05	-1.406115099	down	[KAD]	--	Molecular Function: binding (GO:0005488);;	K09422|7e-81|sbi:SORBI_03g012550|hypothetical protein	Myb-related protein P GN=P OS=Zea mays (Maize) PE=2 SV=1	Uncharacterized protein OS=Musa acuminata subsp. malaccensis (Wild banana) PE=4 SV=1	PREDICTED: uncharacterized protein LOC100828073 [Brachypodium distachyon]	Sorghum bicolor hypothetical protein, mRNA
c46786.graph_c0	1.20E-05	1.354008437	up	--	--	Cellular Component: membrane (GO:0016020);;	--	CASP-like protein MA4_106O17.52 GN=MA4_106O17.52 OS=Musa acuminata (Banana) PE=3 SV=2	Uncharacterized protein OS=Musa acuminata subsp. malaccensis (Wild banana) PE=3 SV=1	RecName: Full=CASP-like protein MA4_106O17.52	--
c51487.graph_c0	2.95E-12	-1.799515028	down	[HI]	--	Molecular Function: 1-deoxy-D-xylulose-5-phosphate synthase activity (GO:0008661);; Biological Process: thiamine biosynthetic process (GO:0009228);; Cellular Component: chloroplast (GO:0009507);; Biological Process: terpenoid biosynthetic process (GO:0016114);; Molecular Function: metal ion binding (GO:0046872);; Biological Process: 1-deoxy-D-xylulose 5-phosphate biosynthetic process (GO:0052865)…	K01662|0.0|rcu:RCOM_0410350|1-deoxyxylulose-5-phosphate synthase, putative (EC:2.2.1.7)	Probable 1-deoxy-D-xylulose-5-phosphate synthase 2, chloroplastic (Precursor) OS=Oryza sativa subsp. japonica (Rice) PE=2 SV=1	Uncharacterized protein OS=Musa acuminata subsp. malaccensis (Wild banana) PE=3 SV=1	putative 1-deoxy-D-xylulose 5-phosphate synthase [Hevea brasiliensis]	Ricinus communis 1-deoxyxylulose-5-phosphate synthase, putative, mRNA
c42941.graph_c0	3.03E-11	-1.827655314	down	[S]	Function unknown	--	--	--	cDNA clone:J023109A10, full insert sequence GN=OSJNBb0024J13.25 OS=Oryza sativa subsp. japonica (Rice) PE=2 SV=1	Os09g0323500 [Oryza sativa Japonica Group]	Phyllostachys edulis cDNA clone: bphylf061n08, full insert sequence
c51810.graph_c2	6.83E-06	-2.150826192	down	--	--	Molecular Function: binding (GO:0005488);; Biological Process: response to stress (GO:0006950);; Biological Process: signal transduction (GO:0007165);; Biological Process: metabolic process (GO:0008152);; Biological Process: response to hormone (GO:0009725);; Biological Process: cellular response to organic substance (GO:0071310);; Biological Process: cellular response to oxygen-containing compou…	--	Transcription factor ABA-INDUCIBLE bHLH-TYPE GN=F13A10.4 OS=Arabidopsis thaliana (Mouse-ear cress) PE=2 SV=2	Uncharacterized protein OS=Musa acuminata subsp. malaccensis (Wild banana) PE=4 SV=1	Myc2 bHLH protein isoform 1 [Theobroma cacao]	Hordeum vulgare subsp. vulgare mRNA for predicted protein, complete cds, clone: NIASHv1062G16
c43867.graph_c0	4.49E-10	2.547303427	up	--	--	Cellular Component: membrane (GO:0016020);; Molecular Function: hydrolase activity (GO:0016787);;	--	--	Triacylglycerol lipase, putative GN=RCOM_1347470 OS=Ricinus communis (Castor bean) PE=4 SV=1	PREDICTED: uncharacterized protein LOC101303332 [Fragaria vesca subsp. vesca]	Oryza sativa Japonica Group Os01g0253900 (Os01g0253900) mRNA, complete cds
c47778.graph_c1	0.000471644	1.101597348	up	--	--	Molecular Function: transferase activity, transferring glycosyl groups (GO:0016757);;	--	Limonoid UDP-glucosyltransferase OS=Citrus unshiu (Satsuma mandarin) PE=2 SV=1	UDP-glycosyltransferase UGT84C2 OS=Avena strigosa (black oat) PE=2 SV=1	UDP-glycosyltransferase UGT84C2 [Avena strigosa]	PREDICTED: Setaria italica cinnamate beta-D-glucosyltransferase-like (LOC101765953), mRNA
c52927.graph_c0	1.76E-07	1.452725184	up	[R]	General function prediction only	Molecular Function: nucleotide binding (GO:0000166);; Molecular Function: catalytic activity (GO:0003824);; Biological Process: transcription, DNA-templated (GO:0006351);; Biological Process: phosphate-containing compound metabolic process (GO:0006796);; Cellular Component: chloroplast (GO:0009507);; Biological Process: plastid organization (GO:0009657);; Biological Process: post-embryonic develo…	--	--	Uncharacterized protein GN=BRADI2G26650 OS=Brachypodium distachyon (Purple false brome) PE=4 SV=1	PREDICTED: uncharacterized protein LOC100838168 [Brachypodium distachyon]	Oryza sativa Japonica Group Os05g0390100 (Os05g0390100) mRNA, complete cds
c51258.graph_c0	0.002136603	1.064043856	up	[P]	Inorganic ion transport and metabolism	Molecular Function: structural constituent of ribosome (GO:0003735);; Molecular Function: superoxide dismutase activity (GO:0004784);; Molecular Function: copper ion binding (GO:0005507);; Biological Process: translation (GO:0006412);; Molecular Function: zinc ion binding (GO:0008270);; Biological Process: toxin catabolic process (GO:0009407);; Biological Process: response to light stimulus (GO:0…	K04565|1e-75|osa:4346329|Os08g0561700	Superoxide dismutase [Cu-Zn], chloroplastic (Precursor) GN=SODCP OS=Zantedeschia aethiopica (White calla lily) PE=2 SV=1	Superoxide dismutase [Cu-Zn] OS=Musa acuminata (Banana) PE=2 SV=1	copper/zinc superoxide dismutase CSD2B-1 [Musa acuminata]	Dichanthelium lanuginosum copper/zinc superoxide dismutase precursor (SOD1) mRNA, complete cds; nuclear gene for chloroplast product
c46799.graph_c1	0	-2.162236763	down	--	--	--	--	--	Uncharacterized protein OS=Musa acuminata subsp. malaccensis (Wild banana) PE=4 SV=1	PREDICTED: uncharacterized protein LOC100822478 [Brachypodium distachyon]	PREDICTED: Setaria italica uncharacterized LOC101776835 (LOC101776835), mRNA
c40923.graph_c0	2.37E-11	-3.199198514	down	[O]	Posttranslational modification, protein turnover, chaperones	--	--	Arginine/serine-rich protein 45 GN=F19K19.9 OS=Arabidopsis thaliana (Mouse-ear cress) PE=1 SV=1	Uncharacterized protein OS=Musa acuminata subsp. malaccensis (Wild banana) PE=4 SV=1	ACT domain repeat 1 isoform 2 [Theobroma cacao]	PREDICTED: Brachypodium distachyon uncharacterized LOC100826395 (LOC100826395), mRNA
c50298.graph_c0	2.15E-05	1.192848821	up	--	--	Cellular Component: chloroplast (GO:0009507);; Biological Process: root development (GO:0048364);; Biological Process: shoot system development (GO:0048367);;	--	--	Uncharacterized protein OS=Musa acuminata subsp. malaccensis (Wild banana) PE=4 SV=1	Os07g0583200 [Oryza sativa Japonica Group]	TSA: Triticum turgidum UCW_Tt-k45_contig_31181 transcribed RNA sequence
c45662.graph_c1	0.000202947	1.105074158	up	[H]	Coenzyme transport and metabolism	Molecular Function: ATP binding (GO:0005524);; Cellular Component: chloroplast thylakoid (GO:0009534);; Cellular Component: chloroplast stroma (GO:0009570);; Biological Process: cytokinin metabolic process (GO:0009690);; Cellular Component: magnesium chelatase complex (GO:0010007);; Biological Process: photosynthesis (GO:0015979);; Biological Process: chlorophyll biosynthetic process (GO:0015995)…	K03404|0.0|sbi:SORBI_01g003860|hypothetical protein	Magnesium-chelatase subunit ChlD, chloroplastic (Precursor) OS=Oryza sativa subsp. japonica (Rice) PE=1 SV=1	Putative uncharacterized protein Sb01g003860 GN=Sb01g003860 OS=Sorghum bicolor (Sorghum) PE=4 SV=1	hypothetical protein SORBIDRAFT_01g003860 [Sorghum bicolor]	PREDICTED: Vitis vinifera magnesium-chelatase subunit chlD, chloroplastic-like (LOC100243048), mRNA
c51807.graph_c1	2.69E-07	-1.348663691	down	--	--	--	--	--	Uncharacterized protein OS=Glycine max (Soybean) PE=4 SV=1	PREDICTED: uncharacterized protein LOC100809777 [Glycine max]	PREDICTED: Cucumis sativus uncharacterized LOC101208051 (LOC101208051), mRNA >gi|449491042|ref|XM_004158734.1| PREDICTED: Cucumis sativus uncharacterized LOC101208051 (LOC101208051), mRNA
c46958.graph_c1	1.23E-08	1.538072901	up	[O]	Posttranslational modification, protein turnover, chaperones	Biological Process: toxin catabolic process (GO:0009407);; Cellular Component: chloroplast stroma (GO:0009570);; Cellular Component: chloroplast envelope (GO:0009941);; Biological Process: thylakoid membrane organization (GO:0010027);; Biological Process: response to cyclopentenone (GO:0010583);; Biological Process: protein glutathionylation (GO:0010731);; Molecular Function: transferase activity…	--	Glutathione S-transferase DHAR3, chloroplastic (Precursor) GN=DHAR3 OS=Arabidopsis thaliana (Mouse-ear cress) PE=1 SV=1	Uncharacterized protein (Fragment) GN=Si008384m.g OS=Setaria italica (Foxtail millet) PE=4 SV=1	PREDICTED: glutathione S-transferase DHAR3, chloroplastic-like isoform X2 [Setaria italica]	PREDICTED: Setaria italica glutathione S-transferase DHAR3, chloroplastic-like (LOC101769608), transcript variant X3, mRNA
c43114.graph_c0	0.004056273	2.149650807	up	--	--	Cellular Component: nucleus (GO:0005634);; Cellular Component: mitochondrion (GO:0005739);;	--	--	Uncharacterized protein OS=Musa acuminata subsp. malaccensis (Wild banana) PE=4 SV=1	hypothetical protein OsI_25317 [Oryza sativa Indica Group]	TSA: Triticum aestivum TA_RNA_061716 transcribed RNA sequence
c53829.graph_c0	4.25E-10	1.654869099	up	--	--	Biological Process: very long-chain fatty acid metabolic process (GO:0000038);; Cellular Component: extracellular region (GO:0005576);; Biological Process: lipid transport (GO:0006869);; Molecular Function: lipid binding (GO:0008289);; Cellular Component: chloroplast thylakoid membrane (GO:0009535);; Biological Process: cuticle development (GO:0042335);;	--	14 kDa proline-rich protein DC2.15 (Precursor) OS=Daucus carota (Carrot) PE=2 SV=1	Uncharacterized protein (Fragment) OS=Hordeum vulgare var. distichum (Two-rowed barley) PE=4 SV=1	PREDICTED: 14 kDa proline-rich protein DC2.15-like [Fragaria vesca subsp. vesca]	--
c52615.graph_c2	0	2.337980585	up	[J]	Translation, ribosomal structure and biogenesis	Molecular Function: RNA binding (GO:0003723);; Cellular Component: nucleus (GO:0005634);; Biological Process: pentose-phosphate shunt (GO:0006098);; Biological Process: rRNA processing (GO:0006364);; Cellular Component: chloroplast stroma (GO:0009570);; Biological Process: photosynthetic electron transport in photosystem I (GO:0009773);; Biological Process: chloroplast relocation (GO:0009902);; B…	--	30S ribosomal protein S1, chloroplastic (Precursor) GN=RPS1 OS=Spinacia oleracea (Spinach) PE=1 SV=1	Uncharacterized protein OS=Musa acuminata subsp. malaccensis (Wild banana) PE=4 SV=1	PREDICTED: 30S ribosomal protein S1 homolog [Vitis vinifera]	Sorghum bicolor hypothetical protein, mRNA
c51234.graph_c0	0	2.701711742	up	--	--	Molecular Function: ferric-chelate reductase activity (GO:0000293);; Molecular Function: iron ion binding (GO:0005506);; Cellular Component: plasma membrane (GO:0005886);; Biological Process: response to light stimulus (GO:0009416);; Cellular Component: chloroplast (GO:0009507);; Biological Process: photosynthetic electron transport chain (GO:0009767);; Cellular Component: integral component of m…	--	Ferric reduction oxidase 6 GN=FRO6 OS=Arabidopsis thaliana (Mouse-ear cress) PE=2 SV=1	Uncharacterized protein OS=Musa acuminata subsp. malaccensis (Wild banana) PE=4 SV=1	PREDICTED: ferric reduction oxidase 7, chloroplastic-like [Setaria italica]	Zea mays full-length cDNA clone ZM_BFc0166N21 mRNA, complete cds
c47728.graph_c0	2.52E-10	-1.66011152	down	--	--	--	--	Uncharacterized protein At4g22758 GN=At4g22758 OS=Arabidopsis thaliana (Mouse-ear cress) PE=2 SV=1	Uncharacterized protein OS=Musa acuminata subsp. malaccensis (Wild banana) PE=4 SV=1	OSIGBa0142C11.2 [Oryza sativa Indica Group]	TSA: Triticum turgidum UCW_Tt-k63_contig_21304 transcribed RNA sequence
c42022.graph_c0	1.83E-07	-1.58477258	down	[TZDR]	--	Molecular Function: metal ion binding (GO:0046872);;	--	Probable calcium-binding protein CML29 OS=Oryza sativa subsp. japonica (Rice) PE=2 SV=1	Uncharacterized protein GN=OB06G33210 OS=Oryza brachyantha PE=4 SV=1	Os06g0691600 [Oryza sativa Japonica Group]	--
c43207.graph_c0	1.31E-05	1.245412264	up	--	--	Cellular Component: cytoplasmic membrane-bounded vesicle (GO:0016023);;	--	Phylloplanin (Precursor) OS=Nicotiana tabacum (Common tobacco) PE=1 SV=1	Putative uncharacterized protein Sb01g035810 GN=Sb01g035810 OS=Sorghum bicolor (Sorghum) PE=4 SV=1	hypothetical protein SORBIDRAFT_01g035810 [Sorghum bicolor]	--
c53362.graph_c2	8.08E-14	1.860424366	up	[J]	Translation, ribosomal structure and biogenesis	Cellular Component: chloroplast (GO:0009507);;	--	Formin-like protein 16 (Precursor) GN=OsJ_008039 OS=Oryza sativa subsp. japonica (Rice) PE=2 SV=1	Uncharacterized protein OS=Musa acuminata subsp. malaccensis (Wild banana) PE=4 SV=1	uncharacterized protein LOC100191628 [Zea mays]	Oryza sativa Japonica Group Os05g0474600 (Os05g0474600) mRNA, complete cds
c43712.graph_c0	3.20E-07	1.328166862	up	[S]	Function unknown	Biological Process: single-organism process (GO:0044699);;	--	--	Uncharacterized protein OS=Musa acuminata subsp. malaccensis (Wild banana) PE=4 SV=1	hypothetical protein SORBIDRAFT_10g028450 [Sorghum bicolor]	Fusarium fujikuroi IMI 58289 draft genome, chromosome FFUJ_chr07
c46125.graph_c0	2.01E-12	1.831567189	up	--	--	Molecular Function: calcium ion binding (GO:0005509);; Cellular Component: plastid (GO:0009536);; Cellular Component: photosystem II oxygen evolving complex (GO:0009654);; Biological Process: photosynthesis (GO:0015979);; Cellular Component: extrinsic component of membrane (GO:0019898);;	--	Thylakoid lumenal 19 kDa protein, chloroplastic (Precursor) GN=At3g63540 OS=Arabidopsis thaliana (Mouse-ear cress) PE=1 SV=2	cDNA clone:001-101-D09, full insert sequence GN=OJ1134_H03.7 OS=Oryza sativa subsp. japonica (Rice) PE=2 SV=1	Os08g0504500 [Oryza sativa Japonica Group]	Oryza sativa (indica cultivar-group) cDNA clone:OSIGCSN083M24, full insert sequence
c43732.graph_c1	0.000213843	-1.464319519	down	--	--	--	--	--	Putative uncharacterized protein GN=RCOM_1443930 OS=Ricinus communis (Castor bean) PE=4 SV=1	conserved hypothetical protein [Ricinus communis]	PREDICTED: Vitis vinifera uncharacterized LOC100261750 (LOC100261750), mRNA
c49059.graph_c0	0.000946071	1.014355924	up	[R]	General function prediction only	Molecular Function: nucleotide binding (GO:0000166);; Cellular Component: cytoplasm (GO:0005737);; Molecular Function: zinc ion binding (GO:0008270);; Biological Process: plant-type cell wall modification (GO:0009827);; Biological Process: pollen tube growth (GO:0009860);; Biological Process: actin cytoskeleton organization (GO:0030036);; Biological Process: actin filament-based movement (GO:0030…	K08070|1e-177|ath:AT3G03080|NADP-dependent oxidoreductase, putative	NADP-dependent alkenal double bond reductase P2 GN=P2 OS=Arabidopsis thaliana (Mouse-ear cress) PE=2 SV=2	Uncharacterized protein OS=Musa acuminata subsp. malaccensis (Wild banana) PE=4 SV=1	predicted protein [Hordeum vulgare subsp. vulgare]	Phyllostachys edulis cDNA clone: bphyem207g04, full insert sequence
c49033.graph_c0	2.79E-05	1.446562865	up	[S]	Function unknown	Molecular Function: DNA binding (GO:0003677);; Molecular Function: protein serine/threonine kinase activity (GO:0004674);; Molecular Function: ATP binding (GO:0005524);; Biological Process: DNA methylation (GO:0006306);; Biological Process: protein phosphorylation (GO:0006468);; Cellular Component: membrane (GO:0016020);; Cellular Component: cytoplasmic membrane-bounded vesicle (GO:0016023);;	--	Probable LRR receptor-like serine/threonine-protein kinase At3g47570 (Precursor) GN=At3g47570 OS=Arabidopsis thaliana (Mouse-ear cress) PE=1 SV=1	Uncharacterized protein GN=P0434B04.32 OS=Oryza sativa subsp. japonica (Rice) PE=4 SV=1	Os01g0149700 [Oryza sativa Japonica Group]	TSA: Triticum turgidum UCW_Tt-k45_contig_10686 transcribed RNA sequence
c36850.graph_c0	0.0028277	1.440079202	up	--	--	Biological Process: rRNA processing (GO:0006364);; Biological Process: tRNA metabolic process (GO:0006399);; Cellular Component: chloroplast (GO:0009507);; Cellular Component: plastid chromosome (GO:0009508);; Biological Process: chloroplast relocation (GO:0009902);; Biological Process: leaf morphogenesis (GO:0009965);; Biological Process: thylakoid membrane organization (GO:0010027);; Biological…	--	Pentatricopeptide repeat-containing protein At1g74850, chloroplastic (Precursor) GN=PTAC2 OS=Arabidopsis thaliana (Mouse-ear cress) PE=2 SV=1	Putative uncharacterized protein GN=VIT_17s0000g07500 OS=Vitis vinifera (Grape) PE=4 SV=1	PREDICTED: pentatricopeptide repeat-containing protein At1g74850, chloroplastic [Vitis vinifera]	PREDICTED: Setaria italica pentatricopeptide repeat-containing protein At1g74850, chloroplastic-like (LOC101753229), transcript variant X2, mRNA
c44619.graph_c0	0	-4.119704433	down	--	--	Cellular Component: cytoplasmic membrane-bounded vesicle (GO:0016023);;	--	Non-specific lipid-transfer protein-like protein At5g64080 (Precursor) GN=At5g64080 OS=Arabidopsis thaliana (Mouse-ear cress) PE=1 SV=1	Protease inhibitor/seed storage/LTP family protein, expressed GN=OSJNBb0060J21.8 OS=Oryza sativa subsp. japonica (Rice) PE=4 SV=1	expressed protein [Oryza sativa Japonica Group]	--
c41397.graph_c0	0.003954912	1.912725748	up	[RTKL]	--	Biological Process: cellular process (GO:0009987);; Cellular Component: membrane (GO:0016020);; Cellular Component: cytoplasmic membrane-bounded vesicle (GO:0016023);; Molecular Function: kinase activity (GO:0016301);;	--	G-type lectin S-receptor-like serine/threonine-protein kinase SD2-5 (Precursor) GN=SD25 OS=Arabidopsis thaliana (Mouse-ear cress) PE=1 SV=1	Uncharacterized protein GN=ZEAMMB73_700718 OS=Zea mays (Maize) PE=3 SV=1	hypothetical protein ZEAMMB73_700718 [Zea mays]	TSA: Triticum turgidum UCW_Tt-k41_contig_57802_merged transcribed RNA sequence
c51223.graph_c0	4.35E-05	1.136334382	up	--	--	Molecular Function: binding (GO:0005488);; Cellular Component: chloroplast (GO:0009507);;	--	Zinc finger protein VAR3, chloroplastic (Precursor) GN=VAR3 OS=Arabidopsis thaliana (Mouse-ear cress) PE=1 SV=2	Uncharacterized protein OS=Musa acuminata subsp. malaccensis (Wild banana) PE=4 SV=1	unnamed protein product [Vitis vinifera]	Sorghum bicolor hypothetical protein, mRNA
c43108.graph_c0	0.000308668	1.207106563	up	--	--	Molecular Function: nucleotide binding (GO:0000166);; Cellular Component: mitochondrion (GO:0005739);; Biological Process: pentose-phosphate shunt (GO:0006098);; Biological Process: rRNA processing (GO:0006364);; Biological Process: unsaturated fatty acid biosynthetic process (GO:0006636);; Biological Process: aromatic amino acid family biosynthetic process (GO:0009073);; Cellular Component: chlo…	--	Divinyl chlorophyllide a 8-vinyl-reductase, chloroplastic (Precursor) GN=T1A4.40 OS=Arabidopsis thaliana (Mouse-ear cress) PE=1 SV=1	Uncharacterized protein OS=Musa acuminata subsp. malaccensis (Wild banana) PE=4 SV=1	PREDICTED: uncharacterized protein LOC100813325 [Glycine max]	Phyllostachys edulis cDNA clone: bphylf026o20, full insert sequence
c44026.graph_c1	0.000147213	1.364535138	up	--	--	Biological Process: defense response to oomycetes (GO:0002229);; Cellular Component: mitochondrion (GO:0005739);; Cellular Component: chloroplast (GO:0009507);; Biological Process: stomatal complex morphogenesis (GO:0010103);; Biological Process: positive regulation of hydrogen peroxide biosynthetic process (GO:0010729);; Cellular Component: membrane (GO:0016020);; Biological Process: photosynthe…	--	--	Uncharacterized protein OS=Musa acuminata subsp. malaccensis (Wild banana) PE=4 SV=1	hypothetical protein PRUPE_ppa015205mg [Prunus persica]	TSA: Prunus avium Pa_14180 transcribed RNA sequence
c46371.graph_c0	8.10E-15	-2.989219487	down	[R]	General function prediction only	Cellular Component: Golgi apparatus (GO:0005794);; Molecular Function: electron carrier activity (GO:0009055);; Biological Process: toxin catabolic process (GO:0009407);; Biological Process: response to chitin (GO:0010200);; Biological Process: response to cyclopentenone (GO:0010583);; Biological Process: hydrogen peroxide catabolic process (GO:0042744);; Biological Process: para-aminobenzoic aci…	--	Alternative NAD(P)H-ubiquinone oxidoreductase C1, chloroplastic/mitochondrial (Precursor) GN=NDC1 OS=Arabidopsis thaliana (Mouse-ear cress) PE=1 SV=2	Uncharacterized protein OS=Musa acuminata subsp. malaccensis (Wild banana) PE=4 SV=1	FAD/NAD(P)-binding oxidoreductase family protein [Theobroma cacao]	PREDICTED: Brachypodium distachyon apoptosis-inducing factor homolog B-like (LOC100835566), mRNA
c41049.graph_c0	0.000191822	1.13269546	up	--	--	Cellular Component: chloroplast (GO:0009507);; Molecular Function: hydrolase activity (GO:0016787);;	--	--	Putative uncharacterized protein (Fragment) OS=Glycine max (Soybean) PE=2 SV=1	unknown [Glycine max]	TSA: Thlaspi arvense Contig21 transcribed RNA sequence
c50468.graph_c1	2.71E-06	1.356837046	up	--	--	Biological Process: metabolic process (GO:0008152);; Cellular Component: chloroplast (GO:0009507);; Molecular Function: transferase activity (GO:0016740);;	--	--	cDNA clone:001-042-G03, full insert sequence GN=LOC_Os03g03470 OS=Oryza sativa subsp. japonica (Rice) PE=2 SV=1	expressed protein [Oryza sativa Japonica Group]	PREDICTED: Setaria italica uncharacterized LOC101766372 (LOC101766372), mRNA
c43677.graph_c0	2.11E-08	-1.574490789	down	--	--	Cellular Component: cytoplasm (GO:0005737);;	--	Arginine/serine-rich protein 45 GN=F19K19.9 OS=Arabidopsis thaliana (Mouse-ear cress) PE=1 SV=1	Uncharacterized protein OS=Musa acuminata subsp. malaccensis (Wild banana) PE=4 SV=1	SEC14 cytosolic factor family protein / phosphoglyceride transfer family protein isoform 1 [Theobroma cacao]	PREDICTED: Brachypodium distachyon uncharacterized LOC100833889 (LOC100833889), mRNA
c44152.graph_c0	2.18E-06	-1.425043628	down	[C]	Energy production and conversion	Molecular Function: zinc ion binding (GO:0008270);; Molecular Function: S-(hydroxymethyl)glutathione dehydrogenase activity (GO:0051903);; Biological Process: oxidation-reduction process (GO:0055114);;	K00121|1e-116|osa:4331893|Os03g0189400	Alcohol dehydrogenase-like 7 GN=At5g42250 OS=Arabidopsis thaliana (Mouse-ear cress) PE=2 SV=1	Uncharacterized protein GN=Si030124m.g OS=Setaria italica (Foxtail millet) PE=3 SV=1	PREDICTED: alcohol dehydrogenase-like 2-like [Setaria italica]	PREDICTED: Setaria italica alcohol dehydrogenase-like 5-like (LOC101781423), mRNA
c50522.graph_c4	0.000177331	1.08315742	up	[E]	Amino acid transport and metabolism	Molecular Function: glycine hydroxymethyltransferase activity (GO:0004372);; Cellular Component: nucleus (GO:0005634);; Cellular Component: mitochondrial respiratory chain complex I (GO:0005747);; Cellular Component: mitochondrial matrix (GO:0005759);; Cellular Component: plasma membrane (GO:0005886);; Biological Process: L-serine metabolic process (GO:0006563);; Molecular Function: methyltransfe…	K00600|0.0|pop:POPTR_421205|SHMT2	Serine hydroxymethyltransferase, mitochondrial (Precursor) OS=Solanum tuberosum (Potato) PE=2 SV=1	Serine hydroxymethyltransferase OS=Musa acuminata subsp. malaccensis (Wild banana) PE=3 SV=1	PREDICTED: serine hydroxymethyltransferase, mitochondrial-like [Vitis vinifera]	PREDICTED: Vitis vinifera serine hydroxymethyltransferase, mitochondrial-like (LOC100243424), mRNA
c42944.graph_c0	0.000210743	-2.319742412	down	--	--	Biological Process: response to stress (GO:0006950);; Biological Process: signal transduction (GO:0007165);; Biological Process: metabolic process (GO:0008152);; Biological Process: response to hormone (GO:0009725);; Molecular Function: transferase activity (GO:0016740);; Biological Process: cellular response to organic substance (GO:0071310);; Biological Process: cellular response to oxygen-cont…	--	Jasmonate O-methyltransferase GN=JMT OS=Arabidopsis thaliana (Mouse-ear cress) PE=1 SV=3	Uncharacterized protein OS=Musa acuminata subsp. malaccensis (Wild banana) PE=4 SV=1	Jasmonate O-methyltransferase, putative [Ricinus communis]	PREDICTED: Fragaria vesca subsp. vesca jasmonate O-methyltransferase-like (LOC101291989), mRNA
c41172.graph_c0	0.004170711	-1.863654235	down	[T]	Signal transduction mechanisms	Molecular Function: phosphoprotein phosphatase activity (GO:0004721);; Biological Process: metabolic process (GO:0008152);; Biological Process: response to abscisic acid (GO:0009737);; Biological Process: single-organism cellular process (GO:0044763);; Biological Process: regulation of cellular process (GO:0050794);;	K14497|3e-46|pop:POPTR_806657|hypothetical protein	Probable protein phosphatase 2C 37 GN=OSJNBb0089K06.2 OS=Oryza sativa subsp. japonica (Rice) PE=2 SV=2	Uncharacterized protein OS=Musa acuminata subsp. malaccensis (Wild banana) PE=3 SV=1	hypothetical protein OsJ_13790 [Oryza sativa Japonica Group]	--
c51007.graph_c1	4.19E-05	1.226554907	up	[C]	Energy production and conversion	Cellular Component: chloroplast (GO:0009507);; Biological Process: chlorophyll cycle (GO:0033354);; Molecular Function: metal ion binding (GO:0046872);; Molecular Function: trans-zeatin O-beta-D-glucosyltransferase activity (GO:0050403);; Molecular Function: coenzyme F420 hydrogenase activity (GO:0050454);; Molecular Function: cis-zeatin O-beta-D-glucosyltransferase activity (GO:0050502);; Molecu…	K00441|0.0|vvi:100254621|hypothetical protein LOC100254621	7-hydroxymethyl chlorophyll a reductase, chloroplastic (Precursor) OS=Oryza sativa subsp. japonica (Rice) PE=2 SV=2	Putative uncharacterized protein GN=VIT_05s0051g00070 OS=Vitis vinifera (Grape) PE=4 SV=1	Coenzyme F420 hydrogenase family / dehydrogenase, beta subunit family isoform 1 [Theobroma cacao]	Phyllostachys edulis cDNA clone: bphylf057d15, full insert sequence
c14676.graph_c0	4.60E-08	-3.961119511	down	[P]	Inorganic ion transport and metabolism	Biological Process: acetyl-CoA metabolic process (GO:0006084);; Biological Process: regulation of meristem growth (GO:0010075);; Cellular Component: cytoplasmic membrane-bounded vesicle (GO:0016023);; Biological Process: sterol biosynthetic process (GO:0016126);; Biological Process: brassinosteroid biosynthetic process (GO:0016132);; Cellular Component: anchored component of membrane (GO:0031225)…	--	Classical arabinogalactan protein 9 (Precursor) GN=AGP9 OS=Arabidopsis thaliana (Mouse-ear cress) PE=1 SV=2	Putative uncharacterized protein GN=SELMODRAFT_415476 OS=Selaginella moellendorffii (Spikemoss) PE=4 SV=1	hypothetical protein SELMODRAFT_415476 [Selaginella moellendorffii]	--
c49928.graph_c2	0.000506719	1.045298993	up	[O]	Posttranslational modification, protein turnover, chaperones	Molecular Function: ATP binding (GO:0005524);; Cellular Component: plasma membrane (GO:0005886);; Biological Process: ATP catabolic process (GO:0006200);; Molecular Function: microtubule-severing ATPase activity (GO:0008568);;	--	Regulatory protein NPR3 GN=NPR3 OS=Arabidopsis thaliana (Mouse-ear cress) PE=1 SV=1	NPR1-like protein GN=NPR1 OS=Musa ABB Group PE=2 SV=1	NPR1-like protein [Musa ABB Group]	PREDICTED: Brachypodium distachyon uncharacterized LOC100827769, transcript variant 2 (LOC100827769), mRNA
c28700.graph_c0	0.006703873	1.014169241	up	[M]	Cell wall/membrane/envelope biogenesis	Molecular Function: metalloendopeptidase activity (GO:0004222);; Cellular Component: plasma membrane (GO:0005886);; Biological Process: proteolysis (GO:0006508);; Biological Process: chloroplast organization (GO:0009658);; Cellular Component: chloroplast inner membrane (GO:0009706);; Biological Process: photosystem II assembly (GO:0010207);; Cellular Component: integral component of membrane (GO:…	--	Vegetative cell wall protein gp1 (Precursor) GN=GP1 OS=Chlamydomonas reinhardtii (Chlamydomonas smithii) PE=2 SV=1	Putative uncharacterized protein OS=Zea mays (Maize) PE=2 SV=1	hypothetical protein ZEAMMB73_776081 [Zea mays]	TSA: Triticum turgidum UCW_Tt-k55_contig_70087 transcribed RNA sequence
c45588.graph_c0	0	-3.814986294	down	--	--	Biological Process: proteolysis (GO:0006508);; Molecular Function: cysteine-type peptidase activity (GO:0008234);;	K01365|1e-112|rcu:RCOM_1043090|cysteine protease, putative (EC:1.3.1.74)	Fruit bromelain (Precursor) OS=Ananas comosus (Pineapple) PE=1 SV=1	FB22 (Precursor; Fragment) OS=Ananas comosus (Pineapple) PE=2 SV=1	RecName: Full=Fruit bromelain; AltName: Allergen=Ana c 2; Flags: Precursor	Bromelia fastuosa fastuosain precursor mRNA, partial cds
c50526.graph_c0	3.04E-05	1.150572307	up	[R]	General function prediction only	Cellular Component: plastid chromosome (GO:0009508);; Cellular Component: chloroplast stroma (GO:0009570);;	--	Sulfated surface glycoprotein 185 (Precursor) OS=Volvox carteri (Green alga) PE=1 SV=1	Uncharacterized protein OS=Musa acuminata subsp. malaccensis (Wild banana) PE=4 SV=1	PREDICTED: COBW domain-containing protein 2-like isoform 1 [Vitis vinifera]	TSA: Triticum turgidum UCW_Tt-k25_contig_34835 transcribed RNA sequence
c33312.graph_c1	8.64E-06	2.299613487	up	--	--	Molecular Function: structural molecule activity (GO:0005198);; Cellular Component: chloroplast (GO:0009507);;	--	Probable plastid-lipid-associated protein 7, chloroplastic (Precursor) GN=PAP7 OS=Arabidopsis thaliana (Mouse-ear cress) PE=2 SV=1	Uncharacterized protein (Fragment) OS=Hordeum vulgare var. distichum (Two-rowed barley) PE=4 SV=1	PREDICTED: probable plastid-lipid-associated protein 7, chloroplastic-like [Brachypodium distachyon]	Ricinus communis structural molecule, putative, mRNA
c41896.graph_c0	0.000995187	-1.132527577	down	[O]	Posttranslational modification, protein turnover, chaperones	--	--	Auxin-repressed 12.5 kDa protein OS=Fragaria ananassa (Strawberry) PE=2 SV=1	Uncharacterized protein OS=Zea mays (Maize) PE=4 SV=1	uncharacterized protein LOC100192502 [Zea mays]	Oryza rufipogon (W1943) cDNA clone: ORW1943S105P19, full insert sequence
c43355.graph_c0	2.15E-10	1.619351555	up	--	--	Biological Process: maltose metabolic process (GO:0000023);; Biological Process: pentose-phosphate shunt (GO:0006098);; Biological Process: rRNA processing (GO:0006364);; Cellular Component: chloroplast thylakoid membrane (GO:0009535);; Biological Process: photosynthetic electron transport in photosystem I (GO:0009773);; Biological Process: photorespiration (GO:0009853);; Cellular Component: NAD(…	--	--	Uncharacterized protein OS=Musa acuminata subsp. malaccensis (Wild banana) PE=4 SV=1	PREDICTED: uncharacterized protein LOC100854331 [Vitis vinifera]	PREDICTED: Cucumis sativus uncharacterized LOC101226186 (LOC101226186), mRNA
c41198.graph_c0	0	-3.749633964	down	--	--	--	--	Proline-rich protein 4 (Precursor) GN=PRP4 OS=Arabidopsis thaliana (Mouse-ear cress) PE=2 SV=1	Putative uncharacterized protein Sb02g038490 GN=Sb02g038490 OS=Sorghum bicolor (Sorghum) PE=4 SV=1	hypothetical protein SORBIDRAFT_02g038490 [Sorghum bicolor]	--
c42465.graph_c1	0.007091627	-1.964984676	down	--	--	--	--	--	Uncharacterized protein OS=Musa acuminata subsp. malaccensis (Wild banana) PE=4 SV=1	--	--
c46441.graph_c0	5.52E-06	1.381869998	up	[C]	Energy production and conversion	Molecular Function: alpha-ketoacid dehydrogenase activity (GO:0003826);; Molecular Function: dihydrolipoamide branched chain acyltransferase activity (GO:0004147);; Cellular Component: mitochondrion (GO:0005739);; Molecular Function: zinc ion binding (GO:0008270);; Biological Process: response to sucrose (GO:0009744);; Biological Process: response to fructose (GO:0009750);; Molecular Function: ac…	K09699|0.0|osa:4327289|Os01g0314100	Lipoamide acyltransferase component of branched-chain alpha-keto acid dehydrogenase complex, mitochondrial (Precursor) GN=F3E22.1 OS=Arabidopsis thaliana (Mouse-ear cress) PE=1 SV=1	Uncharacterized protein OS=Musa acuminata subsp. malaccensis (Wild banana) PE=3 SV=1	Lipoamide acyltransferase component of branched-chain alpha-keto acid dehydrogenase complex, mitochondrial [Triticum urartu]	Oryza sativa Japonica Group Os01g0314100 (Os01g0314100) mRNA, complete cds
c38378.graph_c0	0.000105692	-1.115554711	down	--	--	Biological Process: developmental process involved in reproduction (GO:0003006);; Biological Process: post-embryonic development (GO:0009791);; Biological Process: cellular component organization (GO:0016043);; Biological Process: single-organism cellular process (GO:0044763);; Biological Process: system development (GO:0048731);; Biological Process: response to stimulus (GO:0050896);;	--	Proline-rich protein 2 (Precursor) GN=PRP2 OS=Arabidopsis thaliana (Mouse-ear cress) PE=2 SV=1	Uncharacterized protein OS=Musa acuminata subsp. malaccensis (Wild banana) PE=4 SV=1	PREDICTED: uncharacterized protein LOC101205516 [Cucumis sativus]	Gossypium hirsutum clone MX113L18-jho, complete sequence
c53010.graph_c0	5.43E-05	-1.13998793	down	--	--	Molecular Function: peroxidase activity (GO:0004601);; Cellular Component: nucleus (GO:0005634);; Biological Process: response to oxidative stress (GO:0006979);; Biological Process: response to desiccation (GO:0009269);; Biological Process: response to cold (GO:0009409);; Cellular Component: plant-type cell wall (GO:0009505);; Cellular Component: cytoplasmic membrane-bounded vesicle (GO:0016023);…	K00430|1e-157|vvi:100255112|hypothetical protein LOC100255112	Peroxidase 30 (Precursor) OS=Arabidopsis thaliana (Mouse-ear cress) PE=1 SV=1	Predicted protein OS=Hordeum vulgare var. distichum (Two-rowed barley) PE=2 SV=1	PREDICTED: peroxidase 3 [Vitis vinifera]	PREDICTED: Vitis vinifera peroxidase 3-like (LOC100255112), mRNA
c48472.graph_c0	0.00091827	1.064331367	up	[J]	Translation, ribosomal structure and biogenesis	Molecular Function: ATP binding (GO:0005524);; Cellular Component: mitochondrion (GO:0005739);; Biological Process: glutamyl-tRNA aminoacylation (GO:0006424);; Cellular Component: chloroplast stroma (GO:0009570);; Biological Process: mRNA modification (GO:0016556);; Cellular Component: glutamyl-tRNA(Gln) amidotransferase complex (GO:0030956);; Biological Process: mitochondrial translation (GO:003…	K02434|0.0|sbi:SORBI_05g020870|hypothetical protein	Glutamyl-tRNA(Gln) amidotransferase subunit B, chloroplastic/mitochondrial (Precursor) GN=GATB OS=Sorghum bicolor (Sorghum) PE=3 SV=1	Glutamyl-tRNA(Gln) amidotransferase subunit B, chloroplastic/mitochondrial GN=Si026189m.g OS=Setaria italica (Foxtail millet) PE=3 SV=1	PREDICTED: glutamyl-tRNA(Gln) amidotransferase subunit B, chloroplastic/mitochondrial-like [Setaria italica]	Oryza sativa Japonica Group Os11g0544800 (Os11g0544800) mRNA, complete cds
c47239.graph_c0	2.22E-11	1.743938587	up	[IQR]	--	Molecular Function: nucleotide binding (GO:0000166);; Molecular Function: oxidoreductase activity (GO:0016491);; Biological Process: oxidation-reduction process (GO:0055114);;	--	Short-chain dehydrogenase TIC 32, chloroplastic GN=TIC32 OS=Pisum sativum (Garden pea) PE=1 SV=1	Uncharacterized protein OS=Musa acuminata subsp. malaccensis (Wild banana) PE=4 SV=1	putative short chain dehydrogenase/reductase [Oryza sativa Japonica Group]	Zingiber zerumbet zsd2 mRNA for short-chain dehydrogenase/reductase2, complete cds
c46776.graph_c0	3.22E-15	-2.191377325	down	--	--	Biological Process: lipid metabolic process (GO:0006629);; Cellular Component: cytoplasmic membrane-bounded vesicle (GO:0016023);; Molecular Function: hydrolase activity, acting on ester bonds (GO:0016788);;	--	GDSL esterase/lipase At5g45950 (Precursor) GN=At5g45950 OS=Arabidopsis thaliana (Mouse-ear cress) PE=2 SV=1	Predicted protein GN=POPTRDRAFT_817830 OS=Populus trichocarpa (Western balsam poplar) PE=4 SV=1	predicted protein [Populus trichocarpa]	TSA: Triticum turgidum UCW_Tt-k61_contig_48080 transcribed RNA sequence
c44229.graph_c0	2.19E-11	-1.694983643	down	[Q]	Secondary metabolites biosynthesis, transport and catabolism	Molecular Function: monooxygenase activity (GO:0004497);; Molecular Function: iron ion binding (GO:0005506);; Molecular Function: electron carrier activity (GO:0009055);; Molecular Function: oxidoreductase activity, acting on paired donors, with incorporation or reduction of molecular oxygen (GO:0016705);; Molecular Function: heme binding (GO:0020037);; Biological Process: organ growth (GO:003526…	--	Cytochrome P450 78A5 GN=F21F23.15 OS=Arabidopsis thaliana (Mouse-ear cress) PE=2 SV=1	Uncharacterized protein GN=Solyc03g114940.2 OS=Solanum lycopersicum (Tomato) PE=3 SV=1	PREDICTED: cytochrome P450 78A4-like [Solanum lycopersicum]	Oryza sativa Japonica Group cDNA, clone: J100081F23, full insert sequence
c47416.graph_c0	0	-4.140094042	down	[G]	Carbohydrate transport and metabolism	--	--	Aquaporin TIP4-4 GN=TIP4-4 OS=Zea mays (Maize) PE=2 SV=1	Uncharacterized protein OS=Musa acuminata subsp. malaccensis (Wild banana) PE=3 SV=1	--	Phyllostachys edulis cDNA clone: bphylf048j18, full insert sequence
c47589.graph_c0	0.000812912	1.636742819	up	[RTKL]	--	Molecular Function: protein kinase activity (GO:0004672);; Cellular Component: cytoplasmic membrane-bounded vesicle (GO:0016023);; Biological Process: phosphorylation (GO:0016310);;	--	Receptor-like protein kinase At3g21340 (Precursor) GN=At3g21340 OS=Arabidopsis thaliana (Mouse-ear cress) PE=1 SV=1	Putative LRR receptor-like serine/threonine-protein kinase GN=F775_06737 OS=Aegilops tauschii (Tausch's goatgrass) PE=4 SV=1	Putative LRR receptor-like serine/threonine-protein kinase [Aegilops tauschii]	PREDICTED: Glycine max wall-associated receptor kinase-like 15-like (LOC100775709), mRNA
c50354.graph_c0	2.22E-08	-1.927210956	down	--	--	Molecular Function: ferric-chelate reductase activity (GO:0000293);; Molecular Function: binding (GO:0005488);; Cellular Component: mitochondrion (GO:0005739);; Cellular Component: plasma membrane (GO:0005886);; Biological Process: lipid biosynthetic process (GO:0008610);; Biological Process: cellular biosynthetic process (GO:0044249);; Biological Process: cellular carbohydrate metabolic process …	--	Ferric reduction oxidase 8, mitochondrial (Precursor) GN=FRO8 OS=Arabidopsis thaliana (Mouse-ear cress) PE=2 SV=1	Uncharacterized protein OS=Musa acuminata subsp. malaccensis (Wild banana) PE=4 SV=1	Ferric reduction oxidase 8 isoform 1 [Theobroma cacao]	--
c38154.graph_c0	0.000964131	1.018693354	up	[J]	Translation, ribosomal structure and biogenesis	Molecular Function: RNA binding (GO:0003723);; Molecular Function: structural constituent of ribosome (GO:0003735);; Cellular Component: mitochondrial small ribosomal subunit (GO:0005763);; Biological Process: DNA-templated transcription, elongation (GO:0006354);; Biological Process: translation (GO:0006412);; Cellular Component: chloroplast stroma (GO:0009570);; Biological Process: photosyntheti…	--	30S ribosomal protein S13, chloroplastic (Precursor) GN=RPS13 OS=Arabidopsis thaliana (Mouse-ear cress) PE=2 SV=1	Uncharacterized protein OS=Musa acuminata subsp. malaccensis (Wild banana) PE=3 SV=1	PREDICTED: 30S ribosomal protein S13, chloroplastic-like [Solanum lycopersicum]	TSA: Triticum turgidum UCW_Tt-k31_contig_45616 transcribed RNA sequence
c37270.graph_c0	0.000198762	1.079452406	up	--	--	--	--	Light-regulated protein (Precursor) OS=Oryza sativa subsp. japonica (Rice) PE=2 SV=1	Uncharacterized protein OS=Musa acuminata subsp. malaccensis (Wild banana) PE=4 SV=1	PREDICTED: light-regulated protein [Vitis vinifera]	Musa acuminata subsp. burmannicoides var. calcutta 4 mRNA containing microsatellite, clone cl491ct632cn683
c51727.graph_c3	0.00208991	1.182886061	up	[O]	Posttranslational modification, protein turnover, chaperones	Biological Process: histone peptidyl-prolyl isomerization (GO:0000412);; Molecular Function: peptidyl-prolyl cis-trans isomerase activity (GO:0003755);; Molecular Function: FK506 binding (GO:0005528);; Cellular Component: nucleolus (GO:0005730);; Biological Process: protein folding (GO:0006457);; Cellular Component: chloroplast (GO:0009507);; Cellular Component: membrane (GO:0016020);;	--	Peptidyl-prolyl cis-trans isomerase FKBP16-1, chloroplastic (Precursor) GN=FKBP16-1 OS=Arabidopsis thaliana (Mouse-ear cress) PE=2 SV=1	Peptidyl-prolyl cis-trans isomerase OS=Musa acuminata subsp. malaccensis (Wild banana) PE=4 SV=1	PREDICTED: probable peptidyl-prolyl cis-trans isomerase C27F1.06c-like [Vitis vinifera]	PREDICTED: Vitis vinifera probable peptidyl-prolyl cis-trans isomerase C27F1.06c-like (LOC100261657), mRNA
c41675.graph_c0	9.08E-06	4.781235392	up	--	--	--	--	--	Uncharacterized protein GN=BRADI4G29610 OS=Brachypodium distachyon (Purple false brome) PE=4 SV=1	hypothetical protein F775_10310 [Aegilops tauschii]	--
c45420.graph_c0	6.09E-05	1.350003706	up	[Q]	Secondary metabolites biosynthesis, transport and catabolism	Molecular Function: oxidoreductase activity (GO:0016491);; Cellular Component: intracellular membrane-bounded organelle (GO:0043231);; Cellular Component: membrane part (GO:0044425);; Molecular Function: metal ion binding (GO:0046872);;	--	Cytochrome P450 71A9 GN=CYP71A9 OS=Glycine max (Soybean) PE=2 SV=1	Putative cytochrome P450 monooxygenase GN=t5H-like1 OS=Actaea racemosa (Black cohosh) PE=3 SV=1	PREDICTED: uncharacterized protein LOC100248387 [Vitis vinifera]	TSA: Triticum turgidum UCW_Tt-k35_contig_76155 transcribed RNA sequence
c40970.graph_c0	0.002880925	1.604097474	up	[V]	Defense mechanisms	Molecular Function: ATP binding (GO:0005524);; Biological Process: ATP catabolic process (GO:0006200);; Cellular Component: membrane (GO:0016020);; Molecular Function: ATPase activity, coupled to transmembrane movement of substances (GO:0042626);;	--	ABC transporter G family member 9 GN=F27G19.20 OS=Arabidopsis thaliana (Mouse-ear cress) PE=3 SV=2	Uncharacterized protein OS=Musa acuminata subsp. malaccensis (Wild banana) PE=3 SV=1	PREDICTED: ABC transporter G family member 9-like [Vitis vinifera]	--
c40304.graph_c0	2.59E-05	-1.18074749	down	--	--	Cellular Component: cytoplasmic membrane-bounded vesicle (GO:0016023);;	--	Lipid transfer-like protein VAS (Precursor) GN=VAS OS=Arabidopsis thaliana (Mouse-ear cress) PE=2 SV=1	Putative uncharacterized protein GN=OsI_24434 OS=Oryza sativa subsp. indica (Rice) PE=2 SV=1	hypothetical protein OsI_24434 [Oryza sativa Indica Group]	Oryza sativa (indica cultivar-group) cDNA clone:OSIGCEA043K16, full insert sequence
c44850.graph_c0	5.07E-10	-1.63894246	down	[I]	Lipid transport and metabolism	Molecular Function: catalytic activity (GO:0003824);; Cellular Component: plasma membrane (GO:0005886);; Biological Process: chromatin silencing (GO:0006342);; Biological Process: histone H3-K9 methylation (GO:0051567);;	--	Lysine-rich arabinogalactan protein 19 (Precursor) GN=AGP19 OS=Arabidopsis thaliana (Mouse-ear cress) PE=2 SV=2	Putative uncharacterized protein GN=VIT_10s0003g04950 OS=Vitis vinifera (Grape) PE=4 SV=1	PREDICTED: monoglyceride lipase-like [Vitis vinifera]	--
c40741.graph_c0	0.007465647	-1.260195652	down	--	--	--	--	Non-specific lipid-transfer protein-like protein At5g64080 (Precursor) GN=At5g64080 OS=Arabidopsis thaliana (Mouse-ear cress) PE=1 SV=1	Uncharacterized protein OS=Musa acuminata subsp. malaccensis (Wild banana) PE=4 SV=1	PREDICTED: non-specific lipid-transfer protein-like protein At2g13820-like [Vitis vinifera]	PREDICTED: Brachypodium distachyon non-specific lipid-transfer protein-like protein At2g13820-like (LOC100841155), mRNA
c38212.graph_c0	7.33E-05	1.24316369	up	[O]	Posttranslational modification, protein turnover, chaperones	Biological Process: pentose-phosphate shunt (GO:0006098);; Cellular Component: chloroplast thylakoid membrane (GO:0009535);; Biological Process: megagametogenesis (GO:0009561);; Biological Process: chloroplast relocation (GO:0009902);; Biological Process: thylakoid membrane organization (GO:0010027);; Biological Process: PSII associated light-harvesting complex II catabolic process (GO:0010304);;…	--	--	Uncharacterized protein OS=Musa acuminata subsp. malaccensis (Wild banana) PE=4 SV=1	Os08g0463900 [Oryza sativa Japonica Group]	Phyllostachys edulis cDNA clone: bphylf046e21, full insert sequence
c46320.graph_c1	9.12E-07	1.295763725	up	[J]	Translation, ribosomal structure and biogenesis	Molecular Function: structural constituent of ribosome (GO:0003735);; Biological Process: pentose-phosphate shunt (GO:0006098);; Biological Process: DNA-templated transcription, elongation (GO:0006354);; Biological Process: rRNA processing (GO:0006364);; Biological Process: translation (GO:0006412);; Cellular Component: chloroplast stroma (GO:0009570);; Biological Process: plastid organization (G…	--	50S ribosomal protein L6, chloroplastic (Precursor) GN=YUP8H12.20 OS=Arabidopsis thaliana (Mouse-ear cress) PE=2 SV=1	Uncharacterized protein OS=Musa acuminata subsp. malaccensis (Wild banana) PE=3 SV=1	PREDICTED: 50S ribosomal protein L6, chloroplastic-like [Vitis vinifera]	PREDICTED: Setaria italica 50S ribosomal protein L6, chloroplastic-like (LOC101780276), mRNA
c47864.graph_c2	2.30E-06	1.241561714	up	[P]	Inorganic ion transport and metabolism	Biological Process: MAPK cascade (GO:0000165);; Molecular Function: NADPH dehydrogenase activity (GO:0003959);; Molecular Function: ferredoxin-NADP+ reductase activity (GO:0004324);; Molecular Function: protein binding (GO:0005515);; Biological Process: pentose-phosphate shunt (GO:0006098);; Biological Process: rRNA processing (GO:0006364);; Biological Process: protein targeting to membrane (GO:0…	K02641|1e-171|pop:POPTR_827055|hypothetical protein	Ferredoxin--NADP reductase, leaf isozyme, chloroplastic (Precursor) GN=PETH OS=Pisum sativum (Garden pea) PE=1 SV=1	Uncharacterized protein OS=Musa acuminata subsp. malaccensis (Wild banana) PE=4 SV=1	PREDICTED: ferredoxin--NADP reductase, leaf isozyme, chloroplastic-like isoform 1 [Glycine max]	Phyllostachys edulis cDNA clone: bphylf024l19, full insert sequence
c45599.graph_c1	0.000787095	-1.025383063	down	[R]	General function prediction only	Biological Process: proteolysis (GO:0006508);; Molecular Function: metallopeptidase activity (GO:0008237);; Biological Process: response to wounding (GO:0009611);; Biological Process: response to fungus (GO:0009620);; Biological Process: jasmonic acid biosynthetic process (GO:0009695);; Biological Process: response to jasmonic acid (GO:0009753);; Biological Process: auxin metabolic process (GO:00…	K14664|0.0|vvi:100264396|hypothetical protein LOC100264396	IAA-amino acid hydrolase ILR1-like 6 (Precursor) GN=P0532H03.15 OS=Oryza sativa subsp. japonica (Rice) PE=2 SV=1	Uncharacterized protein OS=Musa acuminata subsp. malaccensis (Wild banana) PE=4 SV=1	unnamed protein product [Vitis vinifera]	Triticum aestivum cDNA, clone: WT008_C06, cultivar: Chinese Spring
c44296.graph_c0	1.89E-07	-1.794798515	down	--	--	Molecular Function: ubiquitin-protein ligase activity (GO:0004842);; Molecular Function: binding (GO:0005488);; Biological Process: protein ubiquitination (GO:0016567);;	--	Transcription factor bHLH96 GN=T9N14.4 OS=Arabidopsis thaliana (Mouse-ear cress) PE=2 SV=1	Uncharacterized protein GN=OB04G30380 OS=Oryza brachyantha PE=4 SV=1	OSIGBa0142I02-OSIGBa0101B20.1 [Oryza sativa Indica Group]	Phyllostachys edulis cDNA clone: bphyst031k14, full insert sequence
c45406.graph_c0	0.000926126	-1.119811028	down	--	--	Molecular Function: DNA binding (GO:0003677);; Molecular Function: sequence-specific DNA binding transcription factor activity (GO:0003700);; Biological Process: somatic embryogenesis (GO:0010262);; Cellular Component: CCAAT-binding factor complex (GO:0016602);; Biological Process: negative regulation of transcription, DNA-templated (GO:0045892);; Biological Process: positive regulation of transc…	--	Nuclear transcription factor Y subunit A-9 GN=NFYA9 OS=Arabidopsis thaliana (Mouse-ear cress) PE=2 SV=1	Uncharacterized protein OS=Musa acuminata subsp. malaccensis (Wild banana) PE=4 SV=1	PREDICTED: nuclear transcription factor Y subunit A-9-like [Glycine max]	Oryza sativa Japonica Group clone KCS256D08 CCAAT-binding transcription factor mRNA, complete cds
c49308.graph_c0	1.11E-16	2.075578099	up	[D]	Cell cycle control, cell division, chromosome partitioning	--	--	F-box/kelch-repeat protein At1g80440 GN=At1g80440 OS=Arabidopsis thaliana (Mouse-ear cress) PE=2 SV=1	Kelch repeat-containing F-box-like GN=OJ1006_A02.17 OS=Oryza sativa subsp. japonica (Rice) PE=2 SV=1	kelch repeat-containing F-box-like [Oryza sativa Japonica Group]	PREDICTED: Brachypodium distachyon F-box/kelch-repeat protein At1g80440-like (LOC100823238), mRNA
c47456.graph_c0	4.86E-06	1.402615055	up	[M]	Cell wall/membrane/envelope biogenesis	--	--	Probable polygalacturonase OS=Vitis vinifera (Grape) PE=1 SV=1	Putative uncharacterized protein GN=OsI_31840 OS=Oryza sativa subsp. indica (Rice) PE=2 SV=1	--	PREDICTED: Brachypodium distachyon probable polygalacturonase-like (LOC100830144), mRNA
c46766.graph_c0	9.84E-09	-1.95981213	down	[P]	Inorganic ion transport and metabolism	Molecular Function: hydrolase activity, hydrolyzing O-glycosyl compounds (GO:0004553);; Cellular Component: cytoplasm (GO:0005737);; Biological Process: carbohydrate metabolic process (GO:0005975);; Biological Process: response to lead ion (GO:0010288);; Biological Process: response to cadmium ion (GO:0046686);;	--	--	Uncharacterized protein OS=Musa acuminata subsp. malaccensis (Wild banana) PE=4 SV=1	ChaC-like family protein [Elaeis guineensis]	--
c49250.graph_c0	5.39E-06	-1.350199811	down	--	--	--	--	Vegetative cell wall protein gp1 (Precursor) GN=GP1 OS=Chlamydomonas reinhardtii (Chlamydomonas smithii) PE=2 SV=1	Uncharacterized protein OS=Musa acuminata subsp. malaccensis (Wild banana) PE=4 SV=1	PREDICTED: uncharacterized protein LOC100263024 isoform 2 [Vitis vinifera]	Oryza sativa Japonica Group Os12g0106500 (Os12g0106500) mRNA, complete cds
c51725.graph_c1	1.80E-07	1.493984841	up	--	--	Biological Process: maltose metabolic process (GO:0000023);; Cellular Component: chloroplast thylakoid membrane (GO:0009535);; Cellular Component: chloroplast envelope (GO:0009941);; Biological Process: leaf morphogenesis (GO:0009965);; Biological Process: photosystem II assembly (GO:0010207);; Biological Process: starch biosynthetic process (GO:0019252);; Biological Process: cell differentiation…	--	Formin-like protein 5 GN=P0453E05.107 OS=Oryza sativa subsp. japonica (Rice) PE=2 SV=2	Uncharacterized protein OS=Musa acuminata subsp. malaccensis (Wild banana) PE=4 SV=1	PREDICTED: thylakoid membrane protein slr0575-like [Solanum lycopersicum]	Ricinus communis conserved hypothetical protein, mRNA
[truncated: 650 more rows]
