# Supplementary material for: Physiological Characterization and Comparative Transcriptome Analysis of White and Green Leaves of Ananas comosus var. bracteatus
Source: PLoS One. 2017 Jan 17;12(1):e0169838. doi: 10.1371/journal.pone.0169838 (PMC5240938; doi:10.1371/journal.pone.0169838)
Supplement: S3 Table — (XLS) [file pone.0169838.s004.xls]

## Sheet: E02_vs_E01.GO_enrichment.stat
#GO_classify	All Unigene	DEG Unigene
cellular component
extracellular region	642	76
cell	12377	791
nucleoid	49	5
membrane	5392	362
virion	5	0
cell junction	422	14
extracellular matrix	9	1
membrane-enclosed lumen	286	5
macromolecular complex	2428	105
organelle	10995	737
extracellular matrix part	2	0
extracellular region part	13	1
organelle part	3200	302
virion part	5	0
membrane part	2135	128
cell part	12455	799
molecular function
protein binding transcription factor activity	32	3
nucleic acid binding transcription factor activity	323	14
catalytic activity	8500	527
receptor activity	82	3
structural molecule activity	847	38
transporter activity	1238	66
binding	7979	422
electron carrier activity	297	45
antioxidant activity	146	18
channel regulator activity	1	0
metallochaperone activity	6	0
enzyme regulator activity	177	3
protein tag	5	0
translation regulator activity	3	0
nutrient reservoir activity	18	1
molecular transducer activity	190	6
biological process
reproduction	1289	64
cell killing	6	0
immune system process	334	22
metabolic process	11400	742
cell proliferation	93	2
cellular process	10667	620
carbon utilization	9	1
viral reproduction	21	1
death	98	6
nitrogen utilization	2	0
reproductive process	1271	64
biological adhesion	55	0
signaling	888	41
multicellular organismal process	1687	129
developmental process	2330	173
growth	442	20
locomotion	19	1
pigmentation	55	3
rhythmic process	51	5
response to stimulus	4508	308
localization	2831	187
establishment of localization	2707	185
multi-organism process	805	78
biological regulation	3769	256
cellular component organization or biogenesis	2541	211
