# Supplementary material for: Physiological Characterization and Comparative Transcriptome Analysis of White and Green Leaves of Ananas comosus var. bracteatus
Source: PLoS One. 2017 Jan 17;12(1):e0169838. doi: 10.1371/journal.pone.0169838 (PMC5240938; doi:10.1371/journal.pone.0169838)
Supplement: S4 Table — (XLS) [file pone.0169838.s005.xls]

## Sheet: Sheet1
#ID	Class_Name	Numbers
J	Translation, ribosomal structure and biogenesis	63
A	RNA processing and modification	5
K	Transcription	35
L	Replication, recombination and repair	30
B	Chromatin structure and dynamics	1
D	Cell cycle control, cell division, chromosome partitioning	11
Y	Nuclear structure	0
V	Defense mechanisms	15
T	Signal transduction mechanisms	29
M	Cell wall/membrane/envelope biogenesis	31
N	Cell motility	1
Z	Cytoskeleton	4
W	Extracellular structures	0
U	Intracellular trafficking, secretion, and vesicular transport	4
O	Posttranslational modification, protein turnover, chaperones	53
C	Energy production and conversion	39
G	Carbohydrate transport and metabolism	58
E	Amino acid transport and metabolism	53
F	Nucleotide transport and metabolism	5
H	Coenzyme transport and metabolism	24
I	Lipid transport and metabolism	32
P	Inorganic ion transport and metabolism	32
Q	Secondary metabolites biosynthesis, transport and catabolism	41
R	General function prediction only	118
S	Function unknown	27
