# Supplementary material for: Physiological Characterization and Comparative Transcriptome Analysis of White and Green Leaves of Ananas comosus var. bracteatus
Source: PLoS One. 2017 Jan 17;12(1):e0169838. doi: 10.1371/journal.pone.0169838 (PMC5240938; doi:10.1371/journal.pone.0169838)
Supplement: S5 Table — (XLS) [file pone.0169838.s006.xls]

cellular component								biological process								molecular function
GO.ID	Term	Annotated	Significant	Expected	KS			GO.ID	Term	Annotated	Significant	Expected	KS			GO.ID	Term	Annotated	Significant	Expected	KS
GO:0009535	chloroplast thylakoid membrane	299	107	18.81	5.40E-22			GO:0019288	isopentenyl diphosphate biosynthetic pro...	190	88	11.94	6.00E-28			GO:0003735	structural constituent of ribosome	742	34	42.9	1.50E-20
GO:0009570	chloroplast stroma	571	154	35.92	9.90E-21			GO:0010027	thylakoid membrane organization	167	75	10.49	3.80E-23			GO:0003964	RNA-directed DNA polymerase activity	80	1	4.63	4.80E-09
GO:0009941	chloroplast envelope	575	130	36.17	1.30E-15			GO:0010207	photosystem II assembly	119	56	7.48	1.20E-18			GO:0020037	heme binding	241	28	13.93	5.30E-09
GO:0005840	ribosome	873	43	54.91	9.90E-12			GO:0006098	pentose-phosphate shunt	182	68	11.44	4.50E-17			GO:0003746	translation elongation factor activity	103	3	5.96	7.50E-07
GO:0009543	chloroplast thylakoid lumen	59	29	3.71	1.60E-11			GO:0009773	photosynthetic electron transport in pho...	39	27	2.45	2.10E-16			GO:0019843	rRNA binding	92	15	5.32	5.20E-06
GO:0022625	cytosolic large ribosomal subunit	135	2	8.49	1.70E-08			GO:0006364	rRNA processing	253	82	15.9	2.70E-16			GO:0009055	electron carrier activity	297	45	17.17	1.10E-05
GO:0009579	thylakoid	488	170	30.7	2.60E-07			GO:0015995	chlorophyll biosynthetic process	106	49	6.66	9.50E-16			GO:0005506	iron ion binding	249	33	14.4	1.90E-05
GO:0009654	oxygen evolving complex	29	13	1.82	3.60E-06			GO:0010103	stomatal complex morphogenesis	88	37	5.53	4.40E-12			GO:0016491	oxidoreductase activity	1839	176	106.33	2.00E-05
GO:0009534	chloroplast thylakoid	386	135	24.28	4.50E-06			GO:0009902	chloroplast relocation	91	39	5.72	6.30E-12			GO:0019825	oxygen binding	39	7	2.25	4.50E-05
GO:0030095	chloroplast photosystem II	12	8	0.75	1.20E-05			GO:0016117	carotenoid biosynthetic process	87	40	5.47	6.80E-11			GO:0003755	peptidyl-prolyl cis-trans isomerase acti...	56	10	3.24	0.00011
GO:0009277	fungal-type cell wall	47	1	2.96	2.00E-05			GO:0006278	RNA-dependent DNA replication	89	1	5.59	4.80E-10			GO:0016705	oxidoreductase activity, acting on paire...	267	40	15.44	0.00011
GO:0010319	stromule	35	15	2.2	5.70E-05			GO:0042793	transcription from plastid promoter	62	28	3.9	1.60E-09			GO:0004497	monooxygenase activity	193	25	11.16	0.00012
GO:0000796	condensin complex	7	0	0.44	6.00E-05			GO:0006412	translation	1099	59	69.06	4.20E-09			GO:0005200	structural constituent of cytoskeleton	50	0	2.89	0.00029
GO:0005874	microtubule	122	1	7.67	9.90E-05			GO:0019252	starch biosynthetic process	122	41	7.67	5.70E-09			GO:0016165	lipoxygenase activity	15	6	0.87	0.00039
GO:0010287	plastoglobule	64	16	4.03	0.00014			GO:0035304	regulation of protein dephosphorylation	75	29	4.71	4.20E-08			GO:0004601	peroxidase activity	115	13	6.65	0.0004
GO:0000794	condensed nuclear chromosome	27	0	1.7	0.00022			GO:0009657	plastid organization	328	126	20.61	7.00E-08			GO:0019139	cytokinin dehydrogenase activity	9	2	0.52	0.00049
GO:0005576	extracellular region	642	76	40.38	0.00023			GO:0000023	maltose metabolic process	103	35	6.47	7.30E-08			GO:0004634	phosphopyruvate hydratase activity	17	0	0.98	0.0006
GO:0043231	intracellular membrane-bounded organelle	10299	733	647.82	0.00035			GO:0055114	oxidation-reduction process	1824	217	114.62	3.20E-07			GO:0008266	poly(U) RNA binding	26	9	1.5	0.00109
GO:0016023	cytoplasmic membrane-bounded vesicle	1957	147	123.1	0.00036			GO:0015074	DNA integration	76	1	4.78	3.80E-07			GO:0051537	2 iron, 2 sulfur cluster binding	32	7	1.85	0.00194
GO:0048046	apoplast	298	46	18.74	0.00041			GO:0080156	mitochondrial mRNA modification	23	0	1.45	8.60E-07			GO:0070566	adenylyltransferase activity	31	6	1.79	0.00307
GO:0044434	chloroplast part	1123	272	70.64	0.00055			GO:0010114	response to red light	82	23	5.15	3.70E-06			GO:0031406	carboxylic acid binding	74	6	4.28	0.00357
GO:0042555	MCM complex	15	0	0.94	0.00078			GO:0019684	photosynthesis, light reaction	253	100	15.9	7.80E-06			GO:0045309	protein phosphorylated amino acid bindin...	7	0	0.4	0.00406
GO:0000015	phosphopyruvate hydratase complex	17	0	1.07	0.00086			GO:0009853	photorespiration	122	11	7.67	1.00E-05			GO:0048038	quinone binding	31	1	1.79	0.00472
GO:0009523	photosystem II	59	22	3.71	0.00125			GO:0010218	response to far red light	78	23	4.9	1.80E-05			GO:0004096	catalase activity	13	1	0.75	0.00473
GO:0015934	large ribosomal subunit	186	7	11.7	0.00135			GO:0045036	protein targeting to chloroplast	57	21	3.58	1.80E-05			GO:0051287	NAD binding	100	3	5.78	0.00556
GO:0005618	cell wall	618	38	38.87	0.00142			GO:0016556	mRNA modification	102	25	6.41	2.70E-05			GO:0044769	ATPase activity, coupled to transmembran...	75	3	4.34	0.00599
GO:0009507	chloroplast	2400	390	150.96	0.00261			GO:0007076	mitotic chromosome condensation	7	0	0.44	6.80E-05			GO:0004129	cytochrome-c oxidase activity	43	0	2.49	0.00663
GO:0009538	photosystem I reaction center	10	4	0.63	0.00267			GO:0006414	translational elongation	160	4	10.05	7.00E-05			GO:0003924	GTPase activity	193	5	11.16	0.00668
GO:0022627	cytosolic small ribosomal subunit	112	2	7.04	0.00292			GO:0019344	cysteine biosynthetic process	159	25	9.99	8.80E-05			GO:0005507	copper ion binding	191	14	11.04	0.00739
GO:0009536	plastid	3802	474	239.15	0.00311			GO:0015979	photosynthesis	373	130	23.44	0.0001			GO:0005528	FK506 binding	19	7	1.1	0.00763
GO:0009533	chloroplast stromal thylakoid	7	3	0.44	0.00336			GO:0009637	response to blue light	94	24	5.91	0.00011			GO:0080046	quercetin 4'-O-glucosyltransferase activ...	6	0	0.35	0.00777
GO:0005615	extracellular space	9	1	0.57	0.00474			GO:0045901	positive regulation of translational elo...	23	0	1.45	0.00011			GO:0008553	hydrogen-exporting ATPase activity, phos...	34	0	1.97	0.00802
GO:0044445	cytosolic part	403	11	25.35	0.0058			GO:0006091	generation of precursor metabolites and ...	875	124	54.99	0.00011			GO:0004802	transketolase activity	11	0	0.64	0.00856
GO:0031977	thylakoid lumen	74	36	4.65	0.00587			GO:0009965	leaf morphogenesis	125	27	7.86	0.00019			GO:0008171	O-methyltransferase activity	21	2	1.21	0.00875
GO:0033177	proton-transporting two-sector ATPase co...	49	0	3.08	0.00646			GO:0051788	response to misfolded protein	114	1	7.16	0.00021			GO:0005385	zinc ion transmembrane transporter activ...	13	1	0.75	0.00898
GO:0000313	organellar ribosome	16	5	1.01	0.0065			GO:0080167	response to karrikin	108	22	6.79	0.00027			GO:0015078	hydrogen ion transmembrane transporter a...	238	6	13.76	0.00944
GO:0000775	chromosome, centromeric region	10	0	0.63	0.00706			GO:0015992	proton transport	198	19	12.44	0.00027			GO:0005525	GTP binding	284	7	16.42	0.00988
GO:0009503	thylakoid light-harvesting complex	6	1	0.38	0.00805			GO:0080129	proteasome core complex assembly	84	1	5.28	0.00028			GO:0051920	peroxiredoxin activity	10	2	0.58	0.00997
GO:0005886	plasma membrane	2339	88	147.13	0.00821			GO:0000413	protein peptidyl-prolyl isomerization	55	10	3.46	0.00029			GO:0050897	cobalt ion binding	57	3	3.3	0.01048
GO:0005761	mitochondrial ribosome	10	2	0.63	0.01035			GO:0010155	regulation of proton transport	50	15	3.14	0.00034			GO:0004781	sulfate adenylyltransferase (ATP) activi...	9	3	0.52	0.01079
GO:0031225	anchored to membrane	70	6	4.4	0.01321			GO:0009765	photosynthesis, light harvesting	49	8	3.08	0.00035			GO:0015216	purine nucleotide transmembrane transpor...	7	0	0.4	0.01081
GO:0044436	thylakoid part	366	124	23.02	0.01387			GO:0042549	photosystem II stabilization	6	3	0.38	0.00043			GO:0033218	amide binding	26	2	1.5	0.01144
GO:0005751	mitochondrial respiratory chain complex ...	20	0	1.26	0.01444			GO:0009651	response to salt stress	522	36	32.8	0.00048			GO:0008199	ferric iron binding	10	2	0.58	0.01176
GO:0045277	respiratory chain complex IV	20	0	1.26	0.01444			GO:0010588	cotyledon vascular tissue pattern format...	12	1	0.75	0.00049			GO:0046906	tetrapyrrole binding	277	33	16.02	0.01361
GO:0042645	mitochondrial nucleoid	27	0	1.7	0.01484			GO:0000077	DNA damage checkpoint	10	0	0.63	0.00055			GO:0003938	IMP dehydrogenase activity	12	0	0.69	0.01421
GO:0009532	plastid stroma	594	162	37.36	0.01663			GO:0016123	xanthophyll biosynthetic process	6	5	0.38	0.00061			GO:0016168	chlorophyll binding	32	4	1.85	0.01547
GO:0033176	proton-transporting V-type ATPase comple...	25	1	1.57	0.01705			GO:0006979	response to oxidative stress	416	43	26.14	0.00061			GO:0016722	oxidoreductase activity, oxidizing metal...	9	4	0.52	0.01615
GO:0009521	photosystem	91	32	5.72	0.01772			GO:0045893	positive regulation of transcription, DN...	222	41	13.95	0.00071			GO:0046933	proton-transporting ATP synthase activit...	57	2	3.3	0.01616
GO:0000274	mitochondrial proton-transporting ATP sy...	7	0	0.44	0.0185			GO:0046686	response to cadmium ion	485	32	30.48	0.00071			GO:0035250	UDP-galactosyltransferase activity	28	0	1.62	0.01685
GO:0045265	proton-transporting ATP synthase, stator...	7	0	0.44	0.0185			GO:0016226	iron-sulfur cluster assembly	81	22	5.09	0.00077			GO:0016597	amino acid binding	48	6	2.78	0.01686
GO:0045259	proton-transporting ATP synthase complex	78	1	4.91	0.01885			GO:0009658	chloroplast organization	193	64	12.13	0.00085			GO:0019904	protein domain specific binding	19	0	1.1	0.01848
GO:0031371	ubiquitin conjugating enzyme complex	10	0	0.63	0.0195			GO:0042318	penicillin biosynthetic process	7	1	0.44	0.00091			GO:0016832	aldehyde-lyase activity	34	5	1.97	0.01942
GO:0031372	UBC13-MMS2 complex	10	0	0.63	0.0195			GO:0043085	positive regulation of catalytic activit...	159	32	9.99	0.00095			GO:0046982	protein heterodimerization activity	76	1	4.39	0.01973
GO:0005746	mitochondrial respiratory chain	103	1	6.48	0.01956			GO:0010035	response to inorganic substance	1002	79	62.97	0.00103			GO:0005342	organic acid transmembrane transporter a...	86	10	4.97	0.02024
GO:0070469	respiratory chain	138	1	8.68	0.02112			GO:0031408	oxylipin biosynthetic process	37	11	2.33	0.00118			GO:0017077	oxidative phosphorylation uncoupler acti...	7	0	0.4	0.02031
GO:0022626	cytosolic ribosome	349	11	21.95	0.02197			GO:0009554	megasporogenesis	10	1	0.63	0.00157			GO:0016671	oxidoreductase activity, acting on a sul...	28	4	1.62	0.02031
GO:0016607	nuclear speck	21	1	1.32	0.0248			GO:0006096	glycolysis	242	5	15.21	0.00189			GO:0000295	adenine nucleotide transmembrane transpo...	6	0	0.35	0.02065
GO:0000776	kinetochore	7	0	0.44	0.02553			GO:0006972	hyperosmotic response	118	12	7.42	0.00203			GO:0005346	purine ribonucleotide transmembrane tran...	6	0	0.35	0.02065
GO:0019773	proteasome core complex, alpha-subunit c...	7	0	0.44	0.02926			GO:0006270	DNA replication initiation	59	0	3.71	0.00239			GO:0016762	xyloglucan:xyloglucosyl transferase acti...	16	0	0.93	0.02212
GO:0009547	plastid ribosome	8	4	0.5	0.02982			GO:0032544	plastid translation	7	5	0.44	0.00255			GO:0016713	oxidoreductase activity, acting on paire...	9	3	0.52	0.02215
GO:0000314	organellar small ribosomal subunit	9	4	0.57	0.0315			GO:0015800	acidic amino acid transport	14	5	0.88	0.00258			GO:0018685	alkane 1-monooxygenase activity	9	3	0.52	0.02215
GO:0045263	proton-transporting ATP synthase complex...	37	0	2.33	0.0326			GO:0009738	abscisic acid mediated signaling pathway	128	8	8.04	0.00293			GO:0015172	acidic amino acid transmembrane transpor...	11	5	0.64	0.0222
GO:0042646	plastid nucleoid	25	8	1.57	0.0326			GO:0009809	lignin biosynthetic process	38	6	2.39	0.00304			GO:0004779	sulfate adenylyltransferase activity	10	3	0.58	0.02273
GO:0034357	photosynthetic membrane	336	116	21.13	0.03299			GO:0006655	phosphatidylglycerol biosynthetic proces...	49	14	3.08	0.00339			GO:0003994	aconitate hydratase activity	20	0	1.16	0.02406
GO:0010598	NAD(P)H dehydrogenase complex (plastoqui...	8	4	0.5	0.03461			GO:0051026	chiasma assembly	23	1	1.45	0.00355			GO:0008131	primary amine oxidase activity	12	1	0.69	0.02427
GO:0009513	etioplast	6	0	0.38	0.03603			GO:0042181	ketone biosynthetic process	113	11	7.1	0.00359			GO:0046943	carboxylic acid transmembrane transporte...	82	10	4.74	0.02455
GO:0042651	thylakoid membrane	309	110	19.44	0.03742			GO:0045905	positive regulation of translational ter...	14	0	0.88	0.00366			GO:0008113	peptide-methionine (S)-S-oxide reductase...	6	1	0.35	0.0252
GO:0005743	mitochondrial inner membrane	292	1	18.37	0.04231			GO:0006452	translational frameshifting	14	0	0.88	0.00366			GO:0070330	aromatase activity	11	2	0.64	0.02569
GO:0031969	chloroplast membrane	102	18	6.42	0.04349			GO:0009791	post-embryonic development	1324	93	83.2	0.00374			GO:0016712	oxidoreductase activity, acting on paire...	11	2	0.64	0.02569
GO:0044462	external encapsulating structure part	7	3	0.44	0.04484			GO:0009805	coumarin biosynthetic process	26	3	1.63	0.00451			GO:0003700	sequence-specific DNA binding transcript...	321	14	18.56	0.02576
GO:0042170	plastid membrane	108	19	6.79	0.04618			GO:0010044	response to aluminum ion	16	1	1.01	0.00461			GO:0016157	sucrose synthase activity	12	0	0.69	0.02627
GO:0000315	organellar large ribosomal subunit	6	1	0.38	0.04859			GO:0051567	histone H3-K9 methylation	114	1	7.16	0.00467			GO:0042409	caffeoyl-CoA O-methyltransferase activit...	8	0	0.46	0.02651
GO:0016469	proton-transporting two-sector ATPase co...	104	2	6.54	0.04884			GO:0019760	glucosinolate metabolic process	95	21	5.97	0.00476			GO:0005544	calcium-dependent phospholipid binding	11	3	0.64	0.02651
GO:0005750	mitochondrial respiratory chain complex ...	27	0	1.7	0.05029			GO:0006068	ethanol catabolic process	8	0	0.5	0.00484			GO:0042277	peptide binding	21	2	1.21	0.02706
GO:0045275	respiratory chain complex III	27	0	1.7	0.05029			GO:0048731	system development	1749	137	109.91	0.00502			GO:0003913	DNA photolyase activity	8	4	0.46	0.02715
GO:0044391	ribosomal subunit	353	13	22.2	0.05082			GO:0009967	positive regulation of signal transducti...	36	0	2.26	0.00503			GO:0016641	oxidoreductase activity, acting on the C...	25	2	1.45	0.02716
GO:0009522	photosystem I	40	10	2.52	0.05271			GO:0042742	defense response to bacterium	267	41	16.78	0.00505			GO:0001071	nucleic acid binding transcription facto...	323	14	18.68	0.02722
GO:0015935	small ribosomal subunit	167	6	10.5	0.05303			GO:0006083	acetate metabolic process	18	0	1.13	0.00511			GO:0004298	threonine-type endopeptidase activity	19	0	1.1	0.02728
GO:0000276	mitochondrial proton-transporting ATP sy...	30	0	1.89	0.06013			GO:0072330	monocarboxylic acid biosynthetic process	364	59	22.87	0.00529			GO:0070003	threonine-type peptidase activity	19	0	1.1	0.02728
GO:0009295	nucleoid	68	11	4.28	0.06077			GO:0016554	cytidine to uridine editing	8	0	0.5	0.00534			GO:0005310	dicarboxylic acid transmembrane transpor...	19	5	1.1	0.02786
GO:0044435	plastid part	1155	280	72.65	0.0636			GO:1901700	response to oxygen-containing compound	1341	123	84.27	0.0055			GO:0016706	oxidoreductase activity, acting on paire...	71	7	4.11	0.02896
GO:0000322	storage vacuole	12	2	0.75	0.07057			GO:0006879	cellular iron ion homeostasis	20	3	1.26	0.00572			GO:0001653	peptide receptor activity	7	0	0.4	0.02911
GO:0005753	mitochondrial proton-transporting ATP sy...	65	0	4.09	0.07411			GO:0030437	ascospore formation	13	0	0.82	0.00573			GO:0070001	aspartic-type peptidase activity	75	6	4.34	0.02927
GO:0033178	proton-transporting two-sector ATPase co...	48	2	3.02	0.07608			GO:0015986	ATP synthesis coupled proton transport	78	2	4.9	0.0058			GO:0004190	aspartic-type endopeptidase activity	75	6	4.34	0.02927
GO:0005740	mitochondrial envelope	372	1	23.4	0.077			GO:0009827	plant-type cell wall modification	46	5	2.89	0.00614			GO:0031320	hexitol dehydrogenase activity	6	1	0.35	0.03016
GO:0009508	plastid chromosome	19	6	1.2	0.08066			GO:0010205	photoinhibition	8	4	0.5	0.00653			GO:0046029	mannitol dehydrogenase activity	6	1	0.35	0.03016
GO:0000229	cytoplasmic chromosome	19	6	1.2	0.08066			GO:0009901	anther dehiscence	13	1	0.82	0.00678			GO:0008514	organic anion transmembrane transporter ...	127	11	7.34	0.03038
GO:0019866	organelle inner membrane	344	10	21.64	0.08107			GO:0009767	photosynthetic electron transport chain	59	37	3.71	0.00725			GO:0015171	amino acid transmembrane transporter act...	54	7	3.12	0.03123
GO:0009527	plastid outer membrane	35	2	2.2	0.0867			GO:0046907	intracellular transport	877	44	55.11	0.00798			GO:0045153	electron transporter, transferring elect...	9	0	0.52	0.03125
GO:0033179	proton-transporting V-type ATPase, V0 do...	12	0	0.75	0.08753			GO:0019541	propionate metabolic process	18	0	1.13	0.00833			GO:0016717	oxidoreductase activity, acting on paire...	14	3	0.81	0.03316
GO:0042719	mitochondrial intermembrane space protei...	6	0	0.38	0.08759			GO:0043086	negative regulation of catalytic activit...	101	4	6.35	0.00842			GO:0010333	terpene synthase activity	7	1	0.4	0.03457
GO:0031351	integral to plastid membrane	12	0	0.75	0.08889			GO:0007018	microtubule-based movement	59	1	3.71	0.00879			GO:0004365	glyceraldehyde-3-phosphate dehydrogenase...	15	1	0.87	0.0346
GO:0005839	proteasome core complex	22	0	1.38	0.09836			GO:0009308	amine metabolic process	283	14	17.78	0.00914			GO:0009815	1-aminocyclopropane-1-carboxylate oxidas...	7	1	0.4	0.03561
GO:0005763	mitochondrial small ribosomal subunit	6	2	0.38	0.09979			GO:0010305	leaf vascular tissue pattern formation	21	1	1.32	0.00916			GO:0045551	cinnamyl-alcohol dehydrogenase activity	8	2	0.46	0.03628
GO:0030093	chloroplast photosystem I	6	2	0.38	0.10136			GO:0008612	peptidyl-lysine modification to hypusine	15	0	0.94	0.00922			GO:0003688	DNA replication origin binding	7	0	0.4	0.03755
GO:0012505	endomembrane system	292	9	18.37	0.10657			GO:0034221	fungal-type cell wall chitin biosyntheti...	6	0	0.38	0.00985			GO:0045330	aspartyl esterase activity	15	0	0.87	0.0386
GO:0030964	NADH dehydrogenase complex	52	1	3.27	0.11033			GO:0045490	pectin catabolic process	11	0	0.69	0.01069			GO:0016413	O-acetyltransferase activity	11	1	0.64	0.03892
GO:0045271	respiratory chain complex I	52	1	3.27	0.11033			GO:0010022	meristem determinacy	9	0	0.57	0.01072			GO:0047701	beta-L-arabinosidase activity	7	2	0.4	0.04023
GO:0009707	chloroplast outer membrane	33	2	2.08	0.11319			GO:0006873	cellular ion homeostasis	117	22	7.35	0.01081			GO:0046961	proton-transporting ATPase activity, rot...	60	2	3.47	0.04125
GO:0000326	protein storage vacuole	6	2	0.38	0.11497			GO:0042538	hyperosmotic salinity response	59	10	3.71	0.0109			GO:0008762	UDP-N-acetylmuramate dehydrogenase activ...	19	3	1.1	0.04251
GO:0005747	mitochondrial respiratory chain complex ...	48	1	3.02	0.11945			GO:1901419	regulation of response to alcohol	50	0	3.14	0.01237			GO:0008378	galactosyltransferase activity	46	1	2.66	0.04266
GO:0030076	light-harvesting complex	23	4	1.45	0.12065			GO:0015868	purine ribonucleotide transport	7	0	0.44	0.01242			GO:0015326	cationic amino acid transmembrane transp...	8	4	0.46	0.04352
GO:0000786	nucleosome	50	0	3.15	0.12484			GO:0051938	L-glutamate import	6	4	0.38	0.01249			GO:0016709	oxidoreductase activity, acting on paire...	57	6	3.3	0.04712
GO:0032301	MutSalpha complex	9	0	0.57	0.12704			GO:0034754	cellular hormone metabolic process	71	7	4.46	0.01267			GO:0051753	mannan synthase activity	11	3	0.64	0.04727
GO:0016272	prefoldin complex	7	0	0.44	0.13485			GO:0006855	drug transmembrane transport	53	8	3.33	0.01268			GO:0047268	galactinol-raffinose galactosyltransfera...	9	1	0.52	0.04761
GO:0030119	AP-type membrane coat adaptor complex	20	0	1.26	0.13776			GO:0042493	response to drug	72	8	4.52	0.01272			GO:0003678	DNA helicase activity	43	0	2.49	0.04864
GO:0044429	mitochondrial part	458	3	28.81	0.14423			GO:0072593	reactive oxygen species metabolic proces...	195	32	12.25	0.0128			GO:0016788	hydrolase activity, acting on ester bond...	695	44	40.19	0.0489
GO:0005654	nucleoplasm	136	3	8.55	0.14451			GO:0006839	mitochondrial transport	122	2	7.67	0.01362			GO:0052747	sinapyl alcohol dehydrogenase activity	6	2	0.35	0.04899
GO:0031966	mitochondrial membrane	340	1	21.39	0.15292			GO:0050801	ion homeostasis	169	28	10.62	0.01371			GO:0016830	carbon-carbon lyase activity	127	15	7.34	0.04911
GO:0016591	DNA-directed RNA polymerase II, holoenzy...	25	0	1.57	0.15405			GO:0000302	response to reactive oxygen species	239	22	15.02	0.01402			GO:0004867	serine-type endopeptidase inhibitor acti...	6	0	0.35	0.05288
GO:0019898	extrinsic to membrane	72	11	4.53	0.15563			GO:0042447	hormone catabolic process	6	2	0.38	0.01461			GO:0008320	protein transmembrane transporter activi...	32	1	1.85	0.05373
GO:0031355	integral to plastid outer membrane	10	0	0.63	0.15723			GO:0009823	cytokinin catabolic process	6	2	0.38	0.01461			GO:0004721	phosphoprotein phosphatase activity	155	6	8.96	0.05519
GO:0031359	integral to chloroplast outer membrane	10	0	0.63	0.15723			GO:0006177	GMP biosynthetic process	12	0	0.75	0.015			GO:0016530	metallochaperone activity	6	0	0.35	0.05613
GO:0030131	clathrin adaptor complex	19	0	1.2	0.15902			GO:0046037	GMP metabolic process	12	0	0.75	0.015			GO:0005088	Ras guanyl-nucleotide exchange factor ac...	13	0	0.75	0.05636
GO:0044455	mitochondrial membrane part	208	1	13.08	0.16545			GO:0055082	cellular chemical homeostasis	121	22	7.6	0.015			GO:0005089	Rho guanyl-nucleotide exchange factor ac...	13	0	0.75	0.05636
GO:0005871	kinesin complex	50	0	3.15	0.16759			GO:0043092	L-amino acid import	8	4	0.5	0.01511			GO:0008194	UDP-glycosyltransferase activity	215	12	12.43	0.0579
GO:0046658	anchored to plasma membrane	38	2	2.39	0.17175			GO:0010833	telomere maintenance via telomere length...	11	0	0.69	0.01533			GO:0008509	anion transmembrane transporter activity	203	17	11.74	0.05882
GO:0032993	protein-DNA complex	60	0	3.77	0.17221			GO:0007004	telomere maintenance via telomerase	11	0	0.69	0.01533			GO:0005313	L-glutamate transmembrane transporter ac...	9	4	0.52	0.05962
GO:0045298	tubulin complex	8	0	0.5	0.17458			GO:0044182	filamentous growth of a population of un...	8	0	0.5	0.01556			GO:0005085	guanyl-nucleotide exchange factor activi...	33	0	1.91	0.06004
GO:0005773	vacuole	825	39	51.89	0.17564			GO:0050896	response to stimulus	4616	310	290.07	0.01591			GO:0016791	phosphatase activity	253	15	14.63	0.06085
GO:0009528	plastid inner membrane	51	9	3.21	0.17903			GO:0009611	response to wounding	184	22	11.56	0.01607			GO:0016630	protochlorophyllide reductase activity	11	4	0.64	0.06451
GO:0005768	endosome	214	2	13.46	0.17997			GO:0010310	regulation of hydrogen peroxide metaboli...	67	15	4.21	0.01664			GO:0003690	double-stranded DNA binding	54	0	3.12	0.06453
GO:0030118	clathrin coat	38	0	2.39	0.18303			GO:0034599	cellular response to oxidative stress	106	13	6.66	0.01711			GO:0016620	oxidoreductase activity, acting on the a...	74	4	4.28	0.06752
GO:0042579	microbody	206	12	12.96	0.18535			GO:0022900	electron transport chain	286	55	17.97	0.01715			GO:0003979	UDP-glucose 6-dehydrogenase activity	6	0	0.35	0.06896
GO:0005777	peroxisome	206	12	12.96	0.18535			GO:0009787	regulation of abscisic acid mediated sig...	48	0	3.02	0.01742			GO:0004659	prenyltransferase activity	26	1	1.5	0.06985
GO:0005905	coated pit	15	0	0.94	0.18703			GO:0010582	floral meristem determinacy	8	0	0.5	0.01774			GO:0043565	sequence-specific DNA binding	160	3	9.25	0.07152
GO:0005794	Golgi apparatus	640	16	40.26	0.18838			GO:1901661	quinone metabolic process	28	5	1.76	0.01779			GO:0016810	hydrolase activity, acting on carbon-nit...	77	4	4.45	0.07187
GO:0005945	6-phosphofructokinase complex	22	0	1.38	0.1913			GO:1901663	quinone biosynthetic process	28	5	1.76	0.01779			GO:0016614	oxidoreductase activity, acting on CH-OH...	292	25	16.88	0.0721
GO:0009706	chloroplast inner membrane	47	8	2.96	0.19501			GO:0006268	DNA unwinding involved in replication	17	0	1.07	0.01812			GO:0015174	basic amino acid transmembrane transport...	11	4	0.64	0.07357
GO:0045261	proton-transporting ATP synthase complex...	34	1	2.14	0.20056			GO:0009753	response to jasmonic acid stimulus	206	29	12.95	0.01814			GO:0016984	ribulose-bisphosphate carboxylase activi...	8	1	0.46	0.07522
GO:0030132	clathrin coat of coated pit	13	0	0.82	0.2035			GO:0006829	zinc ion transport	20	2	1.26	0.01828			GO:0019187	beta-1,4-mannosyltransferase activity	12	3	0.69	0.07683
GO:0044451	nucleoplasm part	123	3	7.74	0.20399			GO:0010583	response to cyclopentenone	44	4	2.77	0.01836			GO:0070548	L-glutamine aminotransferase activity	6	0	0.35	0.07883
GO:0048475	coated membrane	56	0	3.52	0.20448			GO:0030003	cellular cation homeostasis	109	20	6.85	0.01852			GO:0015211	purine nucleoside transmembrane transpor...	7	0	0.4	0.07905
GO:0030117	membrane coat	56	0	3.52	0.20448			GO:0042743	hydrogen peroxide metabolic process	168	28	10.56	0.01861			GO:0004152	dihydroorotate dehydrogenase activity	7	0	0.4	0.07968
GO:0005665	DNA-directed RNA polymerase II, core com...	16	0	1.01	0.21855			GO:0036211	protein modification process	1911	85	120.09	0.0199			GO:0022829	wide pore channel activity	11	0	0.64	0.08079
GO:0008287	protein serine/threonine phosphatase com...	35	2	2.2	0.2192			GO:0006464	cellular protein modification process	1911	85	120.09	0.0199			GO:0015288	porin activity	11	0	0.64	0.08079
GO:0005758	mitochondrial intermembrane space	26	0	1.64	0.22013			GO:0055080	cation homeostasis	150	25	9.43	0.02023			GO:0050321	tau-protein kinase activity	11	0	0.64	0.08271
GO:0031970	organelle envelope lumen	26	0	1.64	0.22013			GO:0006020	inositol metabolic process	7	4	0.44	0.02077			GO:0030599	pectinesterase activity	19	0	1.1	0.0834
GO:0030136	clathrin-coated vesicle	34	0	2.14	0.22236			GO:0019725	cellular homeostasis	238	34	14.96	0.02102			GO:0008097	5S rRNA binding	16	0	0.93	0.08414
GO:0000795	synaptonemal complex	12	0	0.75	0.22721			GO:0050832	defense response to fungus	160	19	10.05	0.02118			GO:0004619	phosphoglycerate mutase activity	10	1	0.58	0.08442
GO:0009514	glyoxysome	9	2	0.57	0.23302			GO:0045426	quinone cofactor biosynthetic process	27	4	1.7	0.02135			GO:0051765	inositol tetrakisphosphate kinase activi...	10	0	0.58	0.08451
GO:0005730	nucleolus	421	3	26.48	0.24662			GO:0042375	quinone cofactor metabolic process	27	4	1.7	0.02135			GO:0072341	modified amino acid binding	9	1	0.52	0.08494
GO:0030665	clathrin-coated vesicle membrane	20	0	1.26	0.24735			GO:0033036	macromolecule localization	970	49	60.96	0.02181			GO:0043022	ribosome binding	23	1	1.33	0.0861
GO:0016604	nuclear body	36	1	2.26	0.24932			GO:0048878	chemical homeostasis	202	30	12.69	0.02185			GO:0080083	beta-gentiobiose beta-glucosidase activi...	8	2	0.46	0.08796
GO:0080008	Cul4-RING ubiquitin ligase complex	55	2	3.46	0.25503			GO:0015837	amine transport	7	4	0.44	0.02206			GO:0004338	glucan exo-1,3-beta-glucosidase activity	8	2	0.46	0.08796
GO:0005739	mitochondrion	2871	127	180.59	0.25973			GO:0009266	response to temperature stimulus	620	51	38.96	0.0232			GO:0033907	beta-D-fucosidase activity	8	2	0.46	0.08796
GO:0016471	vacuolar proton-transporting V-type ATPa...	10	1	0.63	0.2599			GO:0015991	ATP hydrolysis coupled proton transport	51	1	3.2	0.02351			GO:0001053	plastid sigma factor activity	6	3	0.35	0.08898
GO:0030135	coated vesicle	53	0	3.33	0.26081			GO:0015988	energy coupled proton transmembrane tran...	51	1	3.2	0.02351			GO:0016987	sigma factor activity	6	3	0.35	0.08898
GO:0033180	proton-transporting V-type ATPase, V1 do...	11	1	0.69	0.2631			GO:0006878	cellular copper ion homeostasis	11	1	0.69	0.02353			GO:0000990	core RNA polymerase binding transcriptio...	6	3	0.35	0.08898
GO:0000324	fungal-type vacuole	6	0	0.38	0.26581			GO:0022414	reproductive process	1382	66	86.85	0.02391			GO:0000996	core DNA-dependent RNA polymerase bindin...	6	3	0.35	0.08898
GO:0031012	extracellular matrix	9	1	0.57	0.26649			GO:0015893	drug transport	55	8	3.46	0.02437			GO:0004124	cysteine synthase activity	15	0	0.87	0.0931
GO:0005829	cytosol	1449	50	91.14	0.26758			GO:0010167	response to nitrate	53	7	3.33	0.02476			GO:0016616	oxidoreductase activity, acting on the C...	260	20	15.03	0.09411
GO:0005634	nucleus	2593	73	163.1	0.26876			GO:0042542	response to hydrogen peroxide	166	15	10.43	0.02489			GO:0048029	monosaccharide binding	15	0	0.87	0.09545
GO:0009331	glycerol-3-phosphate dehydrogenase compl...	9	0	0.57	0.27387			GO:0000041	transition metal ion transport	107	9	6.72	0.02504			GO:0015181	arginine transmembrane transporter activ...	10	4	0.58	0.09559
GO:0030125	clathrin vesicle coat	19	0	1.2	0.2753			GO:0006598	polyamine catabolic process	16	1	1.01	0.02539			GO:0015189	L-lysine transmembrane transporter activ...	10	4	0.58	0.09559
GO:0009368	endopeptidase Clp complex	6	0	0.38	0.27995			GO:0009310	amine catabolic process	43	4	2.7	0.02562			GO:0030170	pyridoxal phosphate binding	78	12	4.51	0.09658
GO:0009840	chloroplastic endopeptidase Clp complex	6	0	0.38	0.27995			GO:0019216	regulation of lipid metabolic process	32	9	2.01	0.02565			GO:0015450	P-P-bond-hydrolysis-driven protein trans...	30	1	1.73	0.09735
GO:0005802	trans-Golgi network	162	1	10.19	0.28358			GO:0042402	cellular biogenic amine catabolic proces...	35	4	2.2	0.02612			GO:0046983	protein dimerization activity	263	8	15.21	0.09784
GO:0031984	organelle subcompartment	395	135	24.85	0.29042			GO:0042547	cell wall modification involved in multi...	9	1	0.57	0.0262			GO:0008447	L-ascorbate oxidase activity	11	0	0.64	0.09936
GO:0005795	Golgi stack	20	0	1.26	0.29063			GO:0090467	arginine import	7	4	0.44	0.02656			GO:0047262	polygalacturonate 4-alpha-galacturonosyl...	16	0	0.93	0.0995
GO:0005635	nuclear envelope	58	0	3.65	0.29509			GO:0043091	L-arginine import	7	4	0.44	0.02656			GO:0016670	oxidoreductase activity, acting on a sul...	6	0	0.35	0.09977
GO:0031985	Golgi cisterna	9	0	0.57	0.30024			GO:0015807	L-amino acid transport	11	4	0.69	0.02661			GO:0010279	indole-3-acetic acid amido synthetase ac...	8	0	0.46	0.10012
GO:0012506	vesicle membrane	58	0	3.65	0.30071			GO:0019932	second-messenger-mediated signaling	39	3	2.45	0.02666			GO:0015925	galactosidase activity	33	5	1.91	0.10122
GO:0005783	endoplasmic reticulum	444	22	27.93	0.30452			GO:0016144	S-glycoside biosynthetic process	79	16	4.96	0.02696			GO:0016829	lyase activity	353	28	20.41	0.10247
GO:0005732	small nucleolar ribonucleoprotein comple...	16	0	1.01	0.31186			GO:0019761	glucosinolate biosynthetic process	79	16	4.96	0.02696			GO:0004612	phosphoenolpyruvate carboxykinase (ATP) ...	7	0	0.4	0.10252
GO:0005798	Golgi-associated vesicle	28	0	1.76	0.31686			GO:0019758	glycosinolate biosynthetic process	79	16	4.96	0.02696			GO:0016758	transferase activity, transferring hexos...	326	18	18.85	0.10343
GO:0005853	eukaryotic translation elongation factor...	14	0	0.88	0.32746			GO:0071577	zinc ion transmembrane transport	7	0	0.44	0.02696			GO:0016880	acid-ammonia (or amide) ligase activity	24	1	1.39	0.10428
GO:0005756	mitochondrial proton-transporting ATP sy...	7	0	0.44	0.32877			GO:0030091	protein repair	8	4	0.5	0.02698			GO:0016229	steroid dehydrogenase activity	11	4	0.64	0.10586
GO:0045269	proton-transporting ATP synthase, centra...	7	0	0.44	0.32877			GO:0010206	photosystem II repair	8	4	0.5	0.02698			GO:0047220	galactosylxylosylprotein 3-beta-galactos...	12	0	0.69	0.10618
GO:0015630	microtubule cytoskeleton	205	1	12.89	0.33172			GO:0015804	neutral amino acid transport	39	3	2.45	0.02703			GO:0043021	ribonucleoprotein complex binding	26	1	1.5	0.10653
GO:0000785	chromatin	79	0	4.97	0.33392			GO:1901421	positive regulation of response to alcoh...	26	0	1.63	0.02841			GO:0051213	dioxygenase activity	126	15	7.29	0.10755
GO:0044433	cytoplasmic vesicle part	54	0	3.4	0.33606			GO:0010566	regulation of ketone biosynthetic proces...	35	1	2.2	0.0288			GO:0004747	ribokinase activity	6	1	0.35	0.10942
GO:0030659	cytoplasmic vesicle membrane	54	0	3.4	0.33606			GO:0009962	regulation of flavonoid biosynthetic pro...	35	1	2.2	0.0288			GO:0005484	SNAP receptor activity	23	1	1.33	0.11206
GO:0000159	protein phosphatase type 2A complex	16	0	1.01	0.33608			GO:0015706	nitrate transport	63	5	3.96	0.02927			GO:0008375	acetylglucosaminyltransferase activity	32	0	1.85	0.11242
GO:0009505	plant-type cell wall	189	12	11.89	0.34077			GO:0010304	PSII associated light-harvesting complex...	16	6	1.01	0.02934			GO:0005215	transporter activity	1237	66	71.52	0.11244
GO:0032580	Golgi cisterna membrane	8	0	0.5	0.34321			GO:2000377	regulation of reactive oxygen species me...	73	15	4.59	0.02971			GO:0042803	protein homodimerization activity	79	5	4.57	0.11375
GO:0032153	cell division site	7	0	0.44	0.34616			GO:0009751	response to salicylic acid stimulus	156	23	9.8	0.03006			GO:0005048	signal sequence binding	10	1	0.58	0.11443
GO:0005737	cytoplasm	10469	740	658.51	0.34807			GO:0009627	systemic acquired resistance	166	18	10.43	0.03045			GO:0016860	intramolecular oxidoreductase activity	52	4	3.01	0.11506
GO:0030662	coated vesicle membrane	37	0	2.33	0.35089			GO:0007569	cell aging	22	1	1.38	0.0308			GO:0005509	calcium ion binding	215	19	12.43	0.11546
GO:0032300	mismatch repair complex	22	0	1.38	0.35108			GO:0009415	response to water stimulus	245	26	15.4	0.03094			GO:0042578	phosphoric ester hydrolase activity	323	16	18.68	0.11632
GO:0044444	cytoplasmic part	9817	717	617.5	0.35414			GO:0019685	photosynthesis, dark reaction	18	6	1.13	0.03181			GO:0016847	1-aminocyclopropane-1-carboxylate syntha...	6	1	0.35	0.11686
GO:0044424	intracellular part	12033	773	756.89	0.36946			GO:0019253	reductive pentose-phosphate cycle	18	6	1.13	0.03181			GO:0017108	5'-flap endonuclease activity	6	0	0.35	0.11807
GO:0071944	cell periphery	2735	118	172.03	0.37878			GO:0000002	mitochondrial genome maintenance	18	0	1.13	0.03207			GO:0004462	lactoylglutathione lyase activity	6	1	0.35	0.11861
GO:0005771	multivesicular body	9	0	0.57	0.38277			GO:0009595	detection of biotic stimulus	47	11	2.95	0.03213			GO:0016724	oxidoreductase activity, oxidizing metal...	7	2	0.4	0.12484
GO:0005759	mitochondrial matrix	101	3	6.35	0.39708			GO:0009963	positive regulation of flavonoid biosynt...	31	1	1.95	0.03236			GO:0004322	ferroxidase activity	7	2	0.4	0.12484
GO:0015030	Cajal body	7	0	0.44	0.3987			GO:0034440	lipid oxidation	122	7	7.67	0.03267			GO:0015142	tricarboxylic acid transmembrane transpo...	7	1	0.4	0.12599
GO:0030120	vesicle coat	32	0	2.01	0.40437			GO:0009862	systemic acquired resistance, salicylic ...	80	15	5.03	0.03274			GO:0003872	6-phosphofructokinase activity	22	0	1.27	0.12739
GO:0009898	internal side of plasma membrane	37	0	2.33	0.40536			GO:0044260	cellular macromolecule metabolic process	5684	308	357.19	0.03296			GO:0031418	L-ascorbic acid binding	14	0	0.81	0.12931
GO:0030660	Golgi-associated vesicle membrane	21	0	1.32	0.42251			GO:0000103	sulfate assimilation	17	3	1.07	0.03373			GO:0008905	mannose-phosphate guanylyltransferase ac...	9	1	0.52	0.13067
GO:0000275	mitochondrial proton-transporting ATP sy...	27	0	1.7	0.43083			GO:0009567	double fertilization forming a zygote an...	20	3	1.26	0.03431			GO:0004565	beta-galactosidase activity	23	3	1.33	0.13192
GO:0032155	cell division site part	6	0	0.38	0.43231			GO:0009072	aromatic amino acid family metabolic pro...	164	23	10.31	0.0344			GO:0008374	O-acyltransferase activity	38	4	2.2	0.13388
GO:0005933	cellular bud	6	0	0.38	0.43231			GO:0006636	unsaturated fatty acid biosynthetic proc...	50	12	3.14	0.03483			GO:0015179	L-amino acid transmembrane transporter a...	15	4	0.87	0.13464
GO:0005935	cellular bud neck	6	0	0.38	0.43231			GO:0033559	unsaturated fatty acid metabolic process	50	12	3.14	0.03483			GO:0004765	shikimate kinase activity	6	0	0.35	0.13591
GO:0009986	cell surface	21	1	1.32	0.434			GO:0009628	response to abiotic stimulus	1904	165	119.65	0.03516			GO:0004427	inorganic diphosphatase activity	30	0	1.73	0.13668
GO:0005623	cell	12952	818	814.7	0.4344			GO:0071702	organic substance transport	1214	72	76.29	0.03523			GO:0052692	raffinose alpha-galactosidase activity	7	2	0.4	0.13725
GO:0044464	cell part	12951	818	814.63	0.43975			GO:0006112	energy reserve metabolic process	16	2	1.01	0.03577			GO:0003777	microtubule motor activity	55	0	3.18	0.13774
GO:0044430	cytoskeletal part	260	2	16.35	0.44876			GO:0005977	glycogen metabolic process	16	2	1.01	0.03577			GO:0016740	transferase activity	3225	161	186.47	0.13835
GO:0030864	cortical actin cytoskeleton	8	0	0.5	0.45225			GO:0009228	thiamine biosynthetic process	12	3	0.75	0.03667			GO:0051766	inositol trisphosphate kinase activity	8	0	0.46	0.13856
GO:0030479	actin cortical patch	8	0	0.5	0.45225			GO:0042724	thiamine-containing compound biosyntheti...	12	3	0.75	0.03667			GO:0052725	inositol-1,3,4-trisphosphate 6-kinase ac...	8	0	0.46	0.13856
GO:0090406	pollen tube	36	0	2.26	0.45285			GO:0034614	cellular response to reactive oxygen spe...	77	13	4.84	0.0367			GO:0004449	isocitrate dehydrogenase (NAD+) activity	13	0	0.75	0.1389
GO:0005875	microtubule associated complex	66	0	4.15	0.45507			GO:1900378	positive regulation of secondary metabol...	34	1	2.14	0.03714			GO:0004180	carboxypeptidase activity	40	2	2.31	0.14037
GO:0005778	peroxisomal membrane	16	1	1.01	0.45991			GO:0008104	protein localization	784	44	49.27	0.03773			GO:0004723	calcium-dependent protein serine/threoni...	7	0	0.4	0.14151
GO:0031903	microbody membrane	16	1	1.01	0.45991			GO:0044267	cellular protein metabolic process	3399	153	213.6	0.03839			GO:0016638	oxidoreductase activity, acting on the C...	36	4	2.08	0.14496
GO:0030133	transport vesicle	27	0	1.7	0.46595			GO:0015980	energy derivation by oxidation of organi...	264	4	16.59	0.03856			GO:0003854	3-beta-hydroxy-delta5-steroid dehydrogen...	8	3	0.46	0.1453
GO:0000109	nucleotide-excision repair complex	6	0	0.38	0.46625			GO:0009696	salicylic acid metabolic process	77	15	4.84	0.03858			GO:0016621	cinnamoyl-CoA reductase activity	8	2	0.46	0.1453
GO:0019897	extrinsic to plasma membrane	33	0	2.08	0.46859			GO:0019395	fatty acid oxidation	118	6	7.42	0.03953			GO:0004871	signal transducer activity	190	6	10.99	0.14569
GO:0031234	extrinsic to internal side of plasma mem...	33	0	2.08	0.46859			GO:0009690	cytokinin metabolic process	44	4	2.77	0.03958			GO:0060089	molecular transducer activity	190	6	10.99	0.14569
GO:0031461	cullin-RING ubiquitin ligase complex	84	3	5.28	0.46896			GO:0055070	copper ion homeostasis	15	3	0.94	0.03965			GO:0015204	urea transmembrane transporter activity	8	2	0.46	0.14599
GO:0031226	intrinsic to plasma membrane	67	3	4.21	0.47137			GO:0019722	calcium-mediated signaling	28	3	1.76	0.04045			GO:0004332	fructose-bisphosphate aldolase activity	24	1	1.39	0.14628
GO:0044431	Golgi apparatus part	104	2	6.54	0.47725			GO:0043624	cellular protein complex disassembly	54	0	3.39	0.04063			GO:0016681	oxidoreductase activity, acting on diphe...	30	1	1.73	0.14687
GO:0000502	proteasome complex	57	0	3.59	0.47804			GO:0006568	tryptophan metabolic process	37	3	2.33	0.04069			GO:0008121	ubiquinol-cytochrome-c reductase activit...	30	1	1.73	0.14687
GO:0055029	nuclear DNA-directed RNA polymerase comp...	29	0	1.82	0.48321			GO:0006586	indolalkylamine metabolic process	37	3	2.33	0.04069			GO:0016679	oxidoreductase activity, acting on diphe...	53	2	3.06	0.14931
GO:0030880	RNA polymerase complex	29	0	1.82	0.48321			GO:0003333	amino acid transmembrane transport	44	5	2.77	0.04121			GO:0008270	zinc ion binding	713	34	41.23	0.15137
GO:0000428	DNA-directed RNA polymerase complex	29	0	1.82	0.48321			GO:0044255	cellular lipid metabolic process	907	159	57	0.0416			GO:0004185	serine-type carboxypeptidase activity	30	1	1.73	0.1537
GO:0005834	heterotrimeric G-protein complex	32	0	2.01	0.48576			GO:0045039	protein import into mitochondrial inner ...	7	0	0.44	0.04169			GO:0016760	cellulose synthase (UDP-forming) activit...	23	5	1.33	0.15889
GO:0009526	plastid envelope	595	133	37.43	0.49119			GO:0009697	salicylic acid biosynthetic process	70	14	4.4	0.04186			GO:0019863	IgE binding	7	0	0.4	0.15899
GO:0009501	amyloplast	7	2	0.44	0.49193			GO:0043412	macromolecule modification	2202	106	138.38	0.04199			GO:0019865	immunoglobulin binding	7	0	0.4	0.15899
GO:0000123	histone acetyltransferase complex	11	1	0.69	0.49312			GO:0007000	nucleolus organization	11	0	0.69	0.04272			GO:0004697	protein kinase C activity	12	0	0.69	0.16211
GO:0031967	organelle envelope	994	133	62.52	0.49673			GO:0051235	maintenance of location	21	0	1.32	0.04283			GO:0047334	diphosphate-fructose-6-phosphate 1-phosp...	11	0	0.64	0.16224
GO:0044437	vacuolar part	351	12	22.08	0.49834			GO:0043170	macromolecule metabolic process	6201	340	389.68	0.04329			GO:0022857	transmembrane transporter activity	1021	55	59.03	0.16313
GO:0016592	mediator complex	19	0	1.2	0.49964			GO:0032984	macromolecular complex disassembly	56	0	3.52	0.0455			GO:0004356	glutamate-ammonia ligase activity	16	1	0.93	0.16373
GO:0042175	nuclear outer membrane-endoplasmic retic...	109	5	6.86	0.50243			GO:0043241	protein complex disassembly	56	0	3.52	0.0455			GO:0004703	G-protein coupled receptor kinase activi...	6	0	0.35	0.16379
GO:0005779	integral to peroxisomal membrane	8	1	0.5	0.51066			GO:0022411	cellular component disassembly	56	0	3.52	0.0455			GO:0003993	acid phosphatase activity	31	3	1.79	0.16396
GO:0031231	intrinsic to peroxisomal membrane	8	1	0.5	0.51066			GO:0009620	response to fungus	237	26	14.89	0.04666			GO:0003682	chromatin binding	94	2	5.44	0.16726
GO:0031981	nuclear lumen	592	6	37.24	0.51389			GO:0009789	positive regulation of abscisic acid med...	24	0	1.51	0.04739			GO:0016811	hydrolase activity, acting on carbon-nit...	42	3	2.43	0.16787
GO:0044421	extracellular region part	13	1	0.82	0.51457			GO:0006635	fatty acid beta-oxidation	114	4	7.16	0.04778			GO:0016863	intramolecular oxidoreductase activity, ...	6	0	0.35	0.16861
GO:0005884	actin filament	9	1	0.57	0.51703			GO:0015718	monocarboxylic acid transport	26	1	1.63	0.04821			GO:0004470	malic enzyme activity	7	0	0.4	0.16861
GO:0000151	ubiquitin ligase complex	130	3	8.18	0.52303			GO:0009834	secondary cell wall biogenesis	29	7	1.82	0.04846			GO:0047325	inositol tetrakisphosphate 1-kinase acti...	7	0	0.4	0.16889
GO:0010005	cortical microtubule, transverse to long...	8	0	0.5	0.52408			GO:0051651	maintenance of location in cell	18	0	1.13	0.04869			GO:0052726	inositol-1,3,4-trisphosphate 5-kinase ac...	7	0	0.4	0.16889
GO:0044440	endosomal part	27	0	1.7	0.52598			GO:0042592	homeostatic process	389	42	24.45	0.04889			GO:0016757	transferase activity, transferring glyco...	485	25	28.04	0.16956
GO:0010008	endosome membrane	27	0	1.7	0.52598			GO:0003006	developmental process involved in reprod...	1298	61	81.57	0.0499			GO:0046914	transition metal ion binding	1192	84	68.92	0.17129
GO:0031975	envelope	997	133	62.71	0.52768			GO:0009743	response to carbohydrate stimulus	250	30	15.71	0.05013			GO:0043169	cation binding	2345	152	135.59	0.17157
GO:0044438	microbody part	21	1	1.32	0.52938			GO:0009414	response to water deprivation	235	26	14.77	0.05043			GO:0019203	carbohydrate phosphatase activity	21	5	1.21	0.17242
GO:0044439	peroxisomal part	21	1	1.32	0.52938			GO:0090407	organophosphate biosynthetic process	736	109	46.25	0.05076			GO:0046872	metal ion binding	2297	150	132.81	0.17267
GO:0005789	endoplasmic reticulum membrane	106	5	6.67	0.53127			GO:0015740	C4-dicarboxylate transport	11	1	0.69	0.0508			GO:0016308	1-phosphatidylinositol-4-phosphate 5-kin...	6	0	0.35	0.17393
GO:0005774	vacuolar membrane	343	12	21.58	0.53916			GO:0019538	protein metabolic process	3784	175	237.79	0.05146			GO:0015165	pyrimidine nucleotide-sugar transmembran...	8	0	0.46	0.17437
GO:0005744	mitochondrial inner membrane presequence...	11	0	0.69	0.54057			GO:0009817	defense response to fungus, incompatible...	23	5	1.45	0.0516			GO:0004029	aldehyde dehydrogenase (NAD) activity	22	0	1.27	0.17868
GO:0030140	trans-Golgi network transport vesicle	15	0	0.94	0.54058			GO:0009813	flavonoid biosynthetic process	85	6	5.34	0.05229			GO:0004448	isocitrate dehydrogenase activity	21	0	1.21	0.17925
GO:0044427	chromosomal part	140	0	8.81	0.54622			GO:0007154	cell communication	1399	70	87.91	0.05251			GO:0004650	polygalacturonase activity	19	3	1.1	0.18113
GO:0016602	CCAAT-binding factor complex	6	1	0.38	0.54864			GO:0034613	cellular protein localization	647	41	40.66	0.05257			GO:0015291	secondary active transmembrane transport...	235	21	13.59	0.18146
GO:0000325	plant-type vacuole	98	4	6.16	0.55058			GO:0030258	lipid modification	169	9	10.62	0.05323			GO:0008443	phosphofructokinase activity	24	0	1.39	0.18352
GO:0005887	integral to plasma membrane	29	1	1.82	0.55154			GO:0034285	response to disaccharide stimulus	131	20	8.23	0.05395			GO:0015175	neutral amino acid transmembrane transpo...	8	1	0.46	0.18424
GO:0030137	COPI-coated vesicle	12	0	0.75	0.55362			GO:0009744	response to sucrose stimulus	131	20	8.23	0.05395			GO:0003774	motor activity	84	0	4.86	0.18467
GO:0030663	COPI-coated vesicle membrane	12	0	0.75	0.55362			GO:0009739	response to gibberellin stimulus	51	2	3.2	0.05404			GO:0008289	lipid binding	151	7	8.73	0.18489
GO:0000139	Golgi membrane	76	1	4.78	0.55657			GO:0048466	androecium development	84	5	5.28	0.05449			GO:0016769	transferase activity, transferring nitro...	54	6	3.12	0.18566
GO:0031224	intrinsic to membrane	1640	92	103.16	0.56219			GO:0048443	stamen development	84	5	5.28	0.05449			GO:0008483	transaminase activity	54	6	3.12	0.18566
GO:0044450	microtubule organizing center part	6	0	0.38	0.56226			GO:0043450	alkene biosynthetic process	37	1	2.33	0.05511			GO:0004722	protein serine/threonine phosphatase act...	75	3	4.34	0.18596
GO:0009504	cell plate	32	0	2.01	0.56349			GO:0043449	cellular alkene metabolic process	37	1	2.33	0.05511			GO:0005102	receptor binding	13	1	0.75	0.18602
GO:0045177	apical part of cell	9	0	0.57	0.56879			GO:1900673	olefin metabolic process	37	1	2.33	0.05511			GO:0016635	oxidoreductase activity, acting on the C...	16	0	0.93	0.18761
GO:0005667	transcription factor complex	19	1	1.2	0.58007			GO:1900674	olefin biosynthetic process	37	1	2.33	0.05511			GO:0043295	glutathione binding	6	1	0.35	0.18887
GO:0042995	cell projection	38	0	2.39	0.59284			GO:0009692	ethylene metabolic process	37	1	2.33	0.05511			GO:1900750	oligopeptide binding	6	1	0.35	0.18887
GO:0044459	plasma membrane part	164	3	10.32	0.59432			GO:0009693	ethylene biosynthetic process	37	1	2.33	0.05511			GO:0008601	protein phosphatase type 2A regulator ac...	18	0	1.04	0.19016
GO:0046930	pore complex	24	0	1.51	0.59738			GO:0035690	cellular response to drug	16	0	1.01	0.05633			GO:0048037	cofactor binding	483	38	27.93	0.19028
GO:0009353	mitochondrial oxoglutarate dehydrogenase...	8	0	0.5	0.59819			GO:0009073	aromatic amino acid family biosynthetic ...	81	14	5.09	0.05715			GO:0009678	hydrogen-translocating pyrophosphatase a...	14	0	0.81	0.19164
GO:0031968	organelle outer membrane	84	2	5.28	0.60383			GO:1900376	regulation of secondary metabolite biosy...	39	1	2.45	0.05742			GO:0044212	transcription regulatory region DNA bind...	19	1	1.1	0.19229
GO:0030863	cortical cytoskeleton	21	0	1.32	0.60481			GO:0010196	nonphotochemical quenching	8	2	0.5	0.05791			GO:0016211	ammonia ligase activity	18	1	1.04	0.1925
GO:0055028	cortical microtubule	10	0	0.63	0.60491			GO:0010087	phloem or xylem histogenesis	65	6	4.08	0.05805			GO:0035251	UDP-glucosyltransferase activity	120	10	6.94	0.19517
GO:0005819	spindle	54	0	3.4	0.60566			GO:0045184	establishment of protein localization	751	43	47.19	0.05818			GO:0015095	magnesium ion transmembrane transporter ...	19	1	1.1	0.19615
GO:0019867	outer membrane	88	2	5.54	0.60793			GO:0015031	protein transport	751	43	47.19	0.05818			GO:0004712	protein serine/threonine/tyrosine kinase...	26	1	1.5	0.20018
GO:0000932	cytoplasmic mRNA processing body	13	1	0.82	0.60828			GO:0005992	trehalose biosynthetic process	18	4	1.13	0.05864			GO:0008810	cellulase activity	17	1	0.98	0.20114
GO:0000323	lytic vacuole	22	0	1.38	0.61549			GO:0044030	regulation of DNA methylation	7	0	0.44	0.05976			GO:0050664	oxidoreductase activity, acting on NAD(P...	12	0	0.69	0.20119
GO:0034703	cation channel complex	6	0	0.38	0.61685			GO:0015865	purine nucleotide transport	13	0	0.82	0.05981			GO:0016759	cellulose synthase activity	26	5	1.5	0.20382
GO:0034705	potassium channel complex	6	0	0.38	0.61685			GO:0016192	vesicle-mediated transport	425	5	26.71	0.06037			GO:0008395	steroid hydroxylase activity	8	0	0.46	0.20455
GO:0008076	voltage-gated potassium channel complex	6	0	0.38	0.61685			GO:0006952	defense response	793	69	49.83	0.06082			GO:0005515	protein binding	1357	61	78.46	0.2063
GO:0035838	growing cell tip	10	0	0.63	0.61709			GO:0048193	Golgi vesicle transport	219	2	13.76	0.0612			GO:0003677	DNA binding	930	29	53.77	0.20846
GO:0060187	cell pole	10	0	0.63	0.61709			GO:0070727	cellular macromolecule localization	684	42	42.98	0.06128			GO:0008168	methyltransferase activity	276	21	15.96	0.20851
GO:0051286	cell tip	10	0	0.63	0.61709			GO:0005997	xylulose metabolic process	8	0	0.5	0.06163			GO:0016301	kinase activity	1436	46	83.03	0.21126
GO:0090404	pollen tube tip	10	0	0.63	0.61709			GO:0048235	pollen sperm cell differentiation	14	1	0.88	0.06175			GO:0032266	phosphatidylinositol-3-phosphate binding	8	0	0.46	0.21262
GO:0000418	DNA-directed RNA polymerase IV complex	13	0	0.82	0.61773			GO:0048579	negative regulation of long-day photoper...	7	0	0.44	0.06291			GO:0015035	protein disulfide oxidoreductase activit...	75	10	4.34	0.21422
GO:0030658	transport vesicle membrane	17	0	1.07	0.61848			GO:0006743	ubiquinone metabolic process	21	2	1.32	0.06342			GO:0016780	phosphotransferase activity, for other s...	14	0	0.81	0.21452
GO:0000793	condensed chromosome	45	0	2.83	0.62028			GO:0006744	ubiquinone biosynthetic process	21	2	1.32	0.06342			GO:0016901	oxidoreductase activity, acting on the C...	6	0	0.35	0.21693
GO:0005742	mitochondrial outer membrane translocase...	10	0	0.63	0.62553			GO:0008299	isoprenoid biosynthetic process	332	121	20.86	0.06403			GO:0015238	drug transmembrane transporter activity	63	7	3.64	0.21749
GO:0043189	H4/H2A histone acetyltransferase complex	10	0	0.63	0.63006			GO:0042335	cuticle development	32	7	2.01	0.06603			GO:0015020	glucuronosyltransferase activity	13	1	0.75	0.21811
GO:0016020	membrane	5404	363	339.92	0.63096			GO:0009416	response to light stimulus	723	76	45.43	0.06668			GO:0015103	inorganic anion transmembrane transporte...	61	6	3.53	0.22134
GO:0031988	membrane-bounded vesicle	1964	147	123.54	0.63642			GO:0005984	disaccharide metabolic process	146	38	9.17	0.06687			GO:0004801	sedoheptulose-7-phosphate:D-glyceraldehy...	8	0	0.46	0.22257
GO:0043226	organelle	10994	737	691.54	0.64176			GO:0006835	dicarboxylic acid transport	32	5	2.01	0.06831			GO:0008028	monocarboxylic acid transmembrane transp...	19	2	1.1	0.2233
GO:0005856	cytoskeleton	301	2	18.93	0.64508			GO:0070647	protein modification by small protein co...	349	7	21.93	0.06853			GO:0048256	flap endonuclease activity	7	0	0.4	0.22442
GO:0045281	succinate dehydrogenase complex	7	0	0.44	0.64885			GO:0015813	L-glutamate transport	9	4	0.57	0.06865			GO:0016798	hydrolase activity, acting on glycosyl b...	327	27	18.91	0.22915
GO:0045273	respiratory chain complex II	7	0	0.44	0.64885			GO:0045493	xylan catabolic process	7	1	0.44	0.06954			GO:0015215	nucleotide transmembrane transporter act...	22	0	1.27	0.23014
GO:0009897	external side of plasma membrane	6	0	0.38	0.65278			GO:0051223	regulation of protein transport	6	0	0.38	0.07007			GO:0000062	fatty-acyl-CoA binding	8	0	0.46	0.23045
GO:0016459	myosin complex	29	0	1.82	0.65574			GO:0070201	regulation of establishment of protein l...	6	0	0.38	0.07007			GO:0015297	antiporter activity	101	11	5.84	0.23251
GO:0005881	cytoplasmic microtubule	14	0	0.88	0.65937			GO:2000038	regulation of stomatal complex developme...	6	0	0.38	0.07039			GO:0005488	binding	7978	422	461.29	0.2346
GO:0005786	signal recognition particle, endoplasmic...	10	1	0.63	0.66378			GO:0042430	indole-containing compound metabolic pro...	58	3	3.64	0.07052			GO:0004857	enzyme inhibitor activity	46	1	2.66	0.23484
GO:0048500	signal recognition particle	10	1	0.63	0.66378			GO:0009991	response to extracellular stimulus	199	20	12.51	0.07071			GO:0008506	sucrose:hydrogen symporter activity	13	1	0.75	0.23614
GO:0043229	intracellular organelle	10990	736	691.28	0.66458			GO:0009409	response to cold	384	45	24.13	0.0708			GO:0016652	oxidoreductase activity, acting on NAD(P...	6	0	0.35	0.23652
GO:0033202	DNA helicase complex	7	0	0.44	0.67008			GO:0009688	abscisic acid biosynthetic process	24	5	1.51	0.07111			GO:0016744	transferase activity, transferring aldeh...	26	1	1.5	0.2369
GO:0031011	Ino80 complex	7	0	0.44	0.67008			GO:0006826	iron ion transport	49	5	3.08	0.07153			GO:0016857	racemase and epimerase activity, acting ...	25	0	1.45	0.23933
GO:0070603	SWI/SNF-type complex	7	0	0.44	0.67008			GO:0032787	monocarboxylic acid metabolic process	842	149	52.91	0.07166			GO:0004013	adenosylhomocysteinase activity	13	0	0.75	0.24013
GO:0097346	INO80-type complex	7	0	0.44	0.67008			GO:0006415	translational termination	34	0	2.14	0.07185			GO:0016802	trialkylsulfonium hydrolase activity	13	0	0.75	0.24013
GO:0005754	mitochondrial proton-transporting ATP sy...	17	0	1.07	0.67563			GO:0016106	sesquiterpenoid biosynthetic process	27	6	1.7	0.07189			GO:0016854	racemase and epimerase activity	28	0	1.62	0.24223
GO:0045267	proton-transporting ATP synthase, cataly...	17	0	1.07	0.67563			GO:0006886	intracellular protein transport	629	41	39.53	0.07195			GO:0016634	oxidoreductase activity, acting on the C...	16	0	0.93	0.24262
GO:0030176	integral to endoplasmic reticulum membra...	7	0	0.44	0.68576			GO:0042445	hormone metabolic process	164	11	10.31	0.07333			GO:0019888	protein phosphatase regulator activity	22	0	1.27	0.24275
GO:0009574	preprophase band	16	0	1.01	0.68586			GO:0045185	maintenance of protein location	17	0	1.07	0.07411			GO:0016773	phosphotransferase activity, alcohol gro...	1184	37	68.46	0.24415
GO:0012510	trans-Golgi network transport vesicle me...	9	0	0.57	0.69149			GO:0032507	maintenance of protein location in cell	17	0	1.07	0.07411			GO:0016741	transferase activity, transferring one-c...	284	21	16.42	0.2444
GO:0035770	ribonucleoprotein granule	15	2	0.94	0.69383			GO:0009605	response to external stimulus	397	26	24.95	0.07494			GO:0004715	non-membrane spanning protein tyrosine k...	42	1	2.43	0.24504
GO:0005838	proteasome regulatory particle	18	0	1.13	0.69643			GO:0009814	defense response, incompatible interacti...	215	26	13.51	0.0756			GO:0010280	UDP-L-rhamnose synthase activity	6	0	0.35	0.24589
GO:0022624	proteasome accessory complex	18	0	1.13	0.69643			GO:0043623	cellular protein complex assembly	428	64	26.9	0.07579			GO:0050377	UDP-glucose 4,6-dehydratase activity	6	0	0.35	0.24589
GO:0043601	nuclear replisome	9	0	0.57	0.69901			GO:0048583	regulation of response to stimulus	449	21	28.22	0.07641			GO:0008466	glycogenin glucosyltransferase activity	8	0	0.46	0.24645
GO:0030894	replisome	9	0	0.57	0.69901			GO:0015977	carbon fixation	28	6	1.76	0.07648			GO:0032135	DNA insertion or deletion binding	6	0	0.35	0.24664
GO:0030130	clathrin coat of trans-Golgi network ves...	8	0	0.5	0.70021			GO:0006576	cellular biogenic amine metabolic proces...	98	6	6.16	0.07688			GO:0000217	DNA secondary structure binding	6	0	0.35	0.24664
GO:0031974	membrane-enclosed lumen	743	10	46.74	0.70573			GO:0006065	UDP-glucuronate biosynthetic process	6	0	0.38	0.07705			GO:0016862	intramolecular oxidoreductase activity, ...	20	2	1.16	0.24929
GO:0031227	intrinsic to endoplasmic reticulum membr...	14	0	0.88	0.70792			GO:0048658	tapetal layer development	6	1	0.38	0.07801			GO:0016888	endodeoxyribonuclease activity, producin...	8	0	0.46	0.25207
GO:0042575	DNA polymerase complex	7	0	0.44	0.70844			GO:0010191	mucilage metabolic process	16	0	1.01	0.07809			GO:0005460	UDP-glucose transmembrane transporter ac...	7	0	0.4	0.25477
GO:0005960	glycine cleavage complex	8	1	0.5	0.70857			GO:0034220	ion transmembrane transport	320	19	20.11	0.07849			GO:0008308	voltage-gated anion channel activity	23	0	1.33	0.25574
GO:0005643	nuclear pore	16	0	1.01	0.70944			GO:0016071	mRNA metabolic process	288	31	18.1	0.08018			GO:0004713	protein tyrosine kinase activity	209	6	12.08	0.25648
GO:0043233	organelle lumen	722	10	45.41	0.71101			GO:0006535	cysteine biosynthetic process from serin...	17	1	1.07	0.08081			GO:0016872	intramolecular lyase activity	8	2	0.46	0.25658
GO:0070013	intracellular organelle lumen	722	10	45.41	0.71101			GO:0046351	disaccharide biosynthetic process	29	5	1.82	0.08145			GO:0080025	phosphatidylinositol-3,5-bisphosphate bi...	7	0	0.4	0.25805
GO:0005788	endoplasmic reticulum lumen	25	1	1.57	0.71391			GO:0010076	maintenance of floral meristem identity	6	1	0.38	0.08277			GO:0061135	endopeptidase regulator activity	12	0	0.69	0.25986
GO:0016021	integral to membrane	1565	86	98.44	0.71496			GO:0009062	fatty acid catabolic process	139	5	8.73	0.08308			GO:0004866	endopeptidase inhibitor activity	12	0	0.69	0.25986
GO:0044432	endoplasmic reticulum part	132	6	8.3	0.71797			GO:1901137	carbohydrate derivative biosynthetic pro...	635	28	39.9	0.08346			GO:0043531	ADP binding	22	1	1.27	0.26012
GO:0000152	nuclear ubiquitin ligase complex	8	0	0.5	0.71972			GO:0015695	organic cation transport	7	3	0.44	0.08372			GO:0050308	sugar-phosphatase activity	10	3	0.58	0.26093
GO:0030312	external encapsulating structure	621	38	39.06	0.72287			GO:0034293	sexual sporulation	17	0	1.07	0.08394			GO:0004623	phospholipase A2 activity	12	0	0.69	0.26204
GO:0005801	cis-Golgi network	7	0	0.44	0.72908			GO:0043935	sexual sporulation resulting in formatio...	17	0	1.07	0.08394			GO:0015036	disulfide oxidoreductase activity	88	11	5.09	0.26303
GO:0030139	endocytic vesicle	12	0	0.75	0.73211			GO:0016070	RNA metabolic process	2053	174	129.01	0.08394			GO:0008236	serine-type peptidase activity	154	6	8.9	0.26311
GO:0005849	mRNA cleavage factor complex	8	0	0.5	0.73273			GO:0006267	pre-replicative complex assembly	6	0	0.38	0.08451			GO:0017171	serine hydrolase activity	154	6	8.9	0.26311
GO:0031305	integral to mitochondrial inner membrane	8	0	0.5	0.74175			GO:0048513	organ development	1255	113	78.87	0.08457			GO:0017118	lipoyltransferase activity	6	0	0.35	0.26387
GO:0030126	COPI vesicle coat	6	0	0.38	0.74415			GO:0019755	one-carbon compound transport	9	3	0.57	0.08483			GO:0015075	ion transmembrane transporter activity	708	34	40.94	0.26416
GO:0008540	proteasome regulatory particle, base sub...	13	0	0.82	0.7528			GO:0044265	cellular macromolecule catabolic process	425	16	26.71	0.08585			GO:0019840	isoprenoid binding	9	1	0.52	0.26595
GO:0000791	euchromatin	6	0	0.38	0.75281			GO:0042435	indole-containing compound biosynthetic ...	47	3	2.95	0.08634			GO:0005546	phosphatidylinositol-4,5-bisphosphate bi...	8	0	0.46	0.26626
GO:0035267	NuA4 histone acetyltransferase complex	9	0	0.57	0.755			GO:0010152	pollen maturation	16	0	1.01	0.08658			GO:0090484	drug transporter activity	65	7	3.76	0.26731
GO:0030981	cortical microtubule cytoskeleton	11	0	0.69	0.77016			GO:0048316	seed development	474	30	29.79	0.08681			GO:0009931	calcium-dependent protein serine/threoni...	6	0	0.35	0.26808
GO:0005938	cell cortex	56	0	3.52	0.77464			GO:0008356	asymmetric cell division	24	1	1.51	0.08683			GO:0010857	calcium-dependent protein kinase activit...	6	0	0.35	0.26808
GO:0030134	ER to Golgi transport vesicle	9	0	0.57	0.77551			GO:0006396	RNA processing	722	93	45.37	0.08747			GO:0004014	adenosylmethionine decarboxylase activit...	6	0	0.35	0.26811
GO:0005885	Arp2/3 protein complex	9	0	0.57	0.77703			GO:0042545	cell wall modification	130	6	8.17	0.08761			GO:0004197	cysteine-type endopeptidase activity	24	1	1.39	0.26903
GO:0005681	spliceosomal complex	22	0	1.38	0.79631			GO:0051503	adenine nucleotide transport	7	0	0.44	0.08765			GO:0033764	steroid dehydrogenase activity, acting o...	10	3	0.58	0.27014
GO:0017119	Golgi transport complex	11	1	0.69	0.79953			GO:0010089	xylem development	41	5	2.58	0.0878			GO:0008928	mannose-1-phosphate guanylyltransferase ...	6	1	0.35	0.27295
GO:0005770	late endosome	14	0	0.88	0.80471			GO:0032446	protein modification by small protein co...	272	4	17.09	0.08821			GO:0004872	receptor activity	82	3	4.74	0.27363
GO:0045252	oxoglutarate dehydrogenase complex	10	0	0.63	0.80483			GO:0043405	regulation of MAP kinase activity	25	1	1.57	0.08826			GO:0004707	MAP kinase activity	15	0	0.87	0.27792
GO:0043227	membrane-bounded organelle	10301	733	647.95	0.80488			GO:0031425	chloroplast RNA processing	23	3	1.45	0.08849			GO:0019206	nucleoside kinase activity	15	1	0.87	0.27818
GO:0031304	intrinsic to mitochondrial inner membran...	9	0	0.57	0.8079			GO:0009719	response to endogenous stimulus	1008	75	63.34	0.08884			GO:0015154	disaccharide transmembrane transporter a...	20	2	1.16	0.28183
GO:0005776	autophagic vacuole	10	0	0.63	0.81377			GO:0009737	response to abscisic acid stimulus	393	29	24.7	0.08906			GO:0003779	actin binding	94	5	5.44	0.282
GO:0030127	COPII vesicle coat	7	0	0.44	0.82061			GO:0009556	microsporogenesis	42	3	2.64	0.08958			GO:0008422	beta-glucosidase activity	47	6	2.72	0.28309
GO:0012507	ER to Golgi transport vesicle membrane	7	0	0.44	0.82061			GO:0009110	vitamin biosynthetic process	64	9	4.02	0.08991			GO:0016655	oxidoreductase activity, acting on NAD(P...	90	2	5.2	0.2842
GO:0009524	phragmoplast	52	0	3.27	0.82376			GO:0009648	photoperiodism	81	2	5.09	0.08997			GO:0003841	1-acylglycerol-3-phosphate O-acyltransfe...	8	0	0.46	0.28522
GO:0031982	vesicle	1965	147	123.6	0.82913			GO:0005985	sucrose metabolic process	27	2	1.7	0.08998			GO:0033293	monocarboxylic acid binding	11	0	0.64	0.28695
GO:0031228	intrinsic to Golgi membrane	7	0	0.44	0.83191			GO:0072527	pyrimidine-containing compound metabolic...	128	6	8.04	0.09028			GO:0016772	transferase activity, transferring phosp...	1804	65	104.31	0.28981
GO:0030173	integral to Golgi membrane	7	0	0.44	0.83191			GO:0009694	jasmonic acid metabolic process	73	13	4.59	0.0911			GO:0015293	symporter activity	87	7	5.03	0.29244
GO:0031965	nuclear membrane	8	0	0.5	0.83588			GO:0023052	signaling	1208	51	75.91	0.09206			GO:0004567	beta-mannosidase activity	10	1	0.58	0.29368
GO:0008180	signalosome	7	0	0.44	0.83709			GO:0009790	embryo development	444	29	27.9	0.09215			GO:0003950	NAD+ ADP-ribosyltransferase activity	9	0	0.52	0.29563
GO:0031301	integral to organelle membrane	49	1	3.08	0.83733			GO:0044700	single organism signaling	1207	51	75.85	0.09327			GO:0046527	glucosyltransferase activity	130	11	7.52	0.29621
GO:0009705	plant-type vacuole membrane	57	4	3.59	0.85074			GO:0048285	organelle fission	122	2	7.67	0.09349			GO:0003849	3-deoxy-7-phosphoheptulonate synthase ac...	8	1	0.46	0.29732
GO:0005775	vacuolar lumen	7	0	0.44	0.85116			GO:0006643	membrane lipid metabolic process	104	5	6.54	0.09422			GO:0005516	calmodulin binding	95	9	5.49	0.29753
GO:0034702	ion channel complex	7	0	0.44	0.85598			GO:0030261	chromosome condensation	13	0	0.82	0.09534			GO:0016864	intramolecular oxidoreductase activity, ...	19	2	1.1	0.29817
GO:0000145	exocyst	22	0	1.38	0.85872			GO:0009793	embryo development ending in seed dorman...	375	27	23.57	0.09552			GO:0003756	protein disulfide isomerase activity	19	2	1.1	0.29817
GO:0005622	intracellular	12190	775	766.77	0.88034			GO:0009725	response to hormone stimulus	947	72	59.51	0.09575			GO:0031072	heat shock protein binding	51	6	2.95	0.29859
GO:0044454	nuclear chromosome part	48	0	3.02	0.91261			GO:0046467	membrane lipid biosynthetic process	74	2	4.65	0.09583			GO:0046715	borate transmembrane transporter activit...	7	0	0.4	0.30035
GO:0034399	nuclear periphery	8	0	0.5	0.91289			GO:0009854	oxidative photosynthetic carbon pathway	7	2	0.44	0.09583			GO:0051015	actin filament binding	25	0	1.45	0.30035
GO:0015629	actin cytoskeleton	66	1	4.15	0.91611			GO:0010389	regulation of G2/M transition of mitotic...	40	0	2.51	0.09592			GO:0016725	oxidoreductase activity, acting on CH or...	7	2	0.4	0.30354
GO:0030054	cell junction	422	14	26.54	0.91633			GO:2000602	regulation of interphase of mitotic cell...	40	0	2.51	0.09592			GO:0008252	nucleotidase activity	10	1	0.58	0.30379
GO:0005911	cell-cell junction	422	14	26.54	0.91633			GO:0042446	hormone biosynthetic process	120	6	7.54	0.09797			GO:0003954	NADH dehydrogenase activity	72	1	4.16	0.30681
GO:0009506	plasmodesma	421	14	26.48	0.91706			GO:0071496	cellular response to external stimulus	189	19	11.88	0.09797			GO:0008565	protein transporter activity	84	1	4.86	0.30724
GO:0055044	symplast	421	14	26.48	0.91706			GO:0006893	Golgi to plasma membrane transport	6	0	0.38	0.09825			GO:0004842	ubiquitin-protein ligase activity	174	3	10.06	0.31058
GO:0000790	nuclear chromatin	16	0	1.01	0.92092			GO:0006200	ATP catabolic process	298	11	18.73	0.09831			GO:0004030	aldehyde dehydrogenase [NAD(P)+] activit...	12	0	0.69	0.31074
GO:0031300	intrinsic to organelle membrane	58	1	3.65	0.92845			GO:0006546	glycine catabolic process	35	8	2.2	0.09832			GO:0016838	carbon-oxygen lyase activity, acting on ...	11	1	0.64	0.3108
GO:0032592	integral to mitochondrial membrane	15	0	0.94	0.94618			GO:0006772	thiamine metabolic process	14	3	0.88	0.09836			GO:0016682	oxidoreductase activity, acting on diphe...	23	1	1.33	0.31146
GO:0044452	nucleolar part	7	0	0.44	0.94847			GO:0042723	thiamine-containing compound metabolic p...	14	3	0.88	0.09836			GO:0045548	phenylalanine ammonia-lyase activity	11	0	0.64	0.31403
GO:0044428	nuclear part	700	6	44.03	0.95124			GO:0010200	response to chitin	116	12	7.29	0.09891			GO:0015157	oligosaccharide transmembrane transporte...	21	2	1.21	0.31419
GO:0005694	chromosome	203	6	12.77	0.9549			GO:0010948	negative regulation of cell cycle proces...	12	0	0.75	0.09905			GO:0016627	oxidoreductase activity, acting on the C...	255	19	14.74	0.31488
GO:0031090	organelle membrane	998	39	62.78	0.9573			GO:0042537	benzene-containing compound metabolic pr...	113	17	7.1	0.09958			GO:0004568	chitinase activity	14	3	0.81	0.31525
GO:0005815	microtubule organizing center	13	0	0.82	0.96018			GO:0043900	regulation of multi-organism process	59	11	3.71	0.10134			GO:0016868	intramolecular transferase activity, pho...	17	2	0.98	0.31709
GO:0043596	nuclear replication fork	11	0	0.69	0.9654			GO:0015819	lysine transport	10	4	0.63	0.10226			GO:0005275	amine transmembrane transporter activity	11	3	0.64	0.31839
GO:0044463	cell projection part	12	0	0.75	0.96563			GO:0015809	arginine transport	10	4	0.63	0.10226			GO:0051539	4 iron, 4 sulfur cluster binding	54	0	3.12	0.31925
GO:0030529	ribonucleoprotein complex	1015	49	63.84	0.96905			GO:0006950	response to stress	2634	185	165.52	0.10248			GO:0008079	translation termination factor activity	11	0	0.64	0.32009
GO:0016282	eukaryotic 43S preinitiation complex	30	0	1.89	0.97104			GO:0031668	cellular response to extracellular stimu...	188	19	11.81	0.10427			GO:0003747	translation release factor activity	11	0	0.64	0.32009
GO:0033290	eukaryotic 48S preinitiation complex	30	0	1.89	0.97104			GO:0006465	signal peptide processing	7	1	0.44	0.10527			GO:0008831	dTDP-4-dehydrorhamnose reductase activit...	8	0	0.46	0.32045
GO:0044425	membrane part	2136	128	134.36	0.97427			GO:0044550	secondary metabolite biosynthetic proces...	258	34	16.21	0.10546			GO:0019200	carbohydrate kinase activity	50	3	2.89	0.32105
GO:0031306	intrinsic to mitochondrial outer membran...	7	0	0.44	0.97453			GO:0009606	tropism	93	1	5.84	0.10566			GO:0005543	phospholipid binding	106	3	6.13	0.32122
GO:0031307	integral to mitochondrial outer membrane	7	0	0.44	0.97453			GO:0009768	photosynthesis, light harvesting in phot...	8	1	0.5	0.1072			GO:0047634	agmatine N4-coumaroyltransferase activit...	6	1	0.35	0.32192
GO:0019005	SCF ubiquitin ligase complex	15	1	0.94	0.97865			GO:0009060	aerobic respiration	144	1	9.05	0.10749			GO:0005198	structural molecule activity	847	38	48.97	0.32284
GO:0044448	cell cortex part	45	0	2.83	0.97969			GO:0009143	nucleoside triphosphate catabolic proces...	526	16	33.05	0.10818			GO:0016846	carbon-sulfur lyase activity	25	2	1.45	0.32293
GO:0005876	spindle microtubule	9	0	0.57	0.97994			GO:0009723	response to ethylene stimulus	136	10	8.55	0.10824			GO:0004364	glutathione transferase activity	18	3	1.04	0.32849
GO:0000148	1,3-beta-D-glucan synthase complex	23	0	1.45	0.98081			GO:0009071	serine family amino acid catabolic proce...	36	8	2.26	0.10837			GO:0008417	fucosyltransferase activity	7	0	0.4	0.33028
GO:0005811	lipid particle	7	0	0.44	0.98159			GO:0009617	response to bacterium	349	48	21.93	0.10866			GO:0000975	regulatory region DNA binding	20	1	1.16	0.33138
GO:0005657	replication fork	13	0	0.82	0.98307			GO:0010154	fruit development	498	31	31.29	0.10904			GO:0001067	regulatory region nucleic acid binding	20	1	1.16	0.33138
GO:0031410	cytoplasmic vesicle	1958	147	123.16	0.99005			GO:0007030	Golgi organization	106	4	6.66	0.10949			GO:0032440	2-alkenal reductase [NAD(P)] activity	166	11	9.6	0.33174
GO:0031312	extrinsic to organelle membrane	9	0	0.57	0.99103			GO:0048608	reproductive structure development	1056	51	66.36	0.10949			GO:0004849	uridine kinase activity	8	0	0.46	0.33215
GO:0005741	mitochondrial outer membrane	48	0	3.02	0.99117			GO:0061458	reproductive system development	1056	51	66.36	0.10949			GO:0042973	glucan endo-1,3-beta-D-glucosidase activ...	24	3	1.39	0.33243
GO:0000228	nuclear chromosome	68	0	4.28	0.99119			GO:0071822	protein complex subunit organization	538	65	33.81	0.11042			GO:0008172	S-methyltransferase activity	7	0	0.4	0.33259
GO:0070993	translation preinitiation complex	32	0	2.01	0.99127			GO:1901292	nucleoside phosphate catabolic process	534	16	33.56	0.11045			GO:0015923	mannosidase activity	19	1	1.1	0.33286
GO:0005852	eukaryotic translation initiation factor...	32	0	2.01	0.99127			GO:0033517	myo-inositol hexakisphosphate metabolic ...	42	9	2.64	0.1114			GO:0015267	channel activity	88	1	5.09	0.33524
GO:0030427	site of polarized growth	19	0	1.2	0.99139			GO:0010264	myo-inositol hexakisphosphate biosynthet...	42	9	2.64	0.1114			GO:0022803	passive transmembrane transporter activi...	88	1	5.09	0.33524
GO:0043190	ATP-binding cassette (ABC) transporter c...	7	0	0.44	0.99654			GO:0048573	photoperiodism, flowering	75	1	4.71	0.11161			GO:0019829	cation-transporting ATPase activity	148	2	8.56	0.33716
GO:0032991	macromolecular complex	2438	105	153.35	0.99736			GO:0051596	methylglyoxal catabolic process	69	6	4.34	0.11178			GO:0004311	farnesyltranstransferase activity	9	0	0.52	0.33813
GO:0017087	mitochondrial processing peptidase compl...	6	0	0.38	0.99769			GO:0006457	protein folding	267	17	16.78	0.11178			GO:0008324	cation transmembrane transporter activit...	534	24	30.88	0.33895
GO:0043234	protein complex	1432	57	90.07	0.99791			GO:0015743	malate transport	7	1	0.44	0.11197			GO:0016813	hydrolase activity, acting on carbon-nit...	6	0	0.35	0.33989
GO:0032040	small-subunit processome	8	0	0.5	0.99951			GO:0042138	meiotic DNA double-strand break formatio...	70	0	4.4	0.11204			GO:0004805	trehalose-phosphatase activity	10	2	0.58	0.34146
GO:0030684	preribosome	14	0	0.88	0.99995			GO:0030245	cellulose catabolic process	16	1	1.01	0.11261			GO:0019213	deacetylase activity	12	1	0.69	0.34394
GO:0030686	90S preribosome	10	0	0.63	0.99996			GO:0009629	response to gravity	90	1	5.66	0.11366			GO:0016985	mannan endo-1,4-beta-mannosidase activit...	7	1	0.4	0.34405
GO:0044422	organelle part	3199	302	201.22	0.99998			GO:0010228	vegetative to reproductive phase transit...	237	12	14.89	0.1137			GO:0052716	hydroquinone:oxygen oxidoreductase activ...	10	0	0.58	0.34473
GO:0044446	intracellular organelle part	3193	302	200.84	0.99998			GO:0048832	specification of organ number	8	1	0.5	0.11555			GO:0019842	vitamin binding	30	1	1.73	0.34711
GO:0043232	intracellular non-membrane-bounded organ...	1609	59	101.21	0.99999			GO:1901659	glycosyl compound biosynthetic process	289	21	18.16	0.1159			GO:0016209	antioxidant activity	146	18	8.44	0.34824
GO:0043228	non-membrane-bounded organelle	1609	59	101.21	0.99999			GO:0080134	regulation of response to stress	247	17	15.52	0.11611			GO:0005338	nucleotide-sugar transmembrane transport...	14	0	0.81	0.34895
GO:0055035	plastid thylakoid membrane	299	107	18.81	1			GO:0006089	lactate metabolic process	68	6	4.27	0.11625			GO:0016688	L-ascorbate peroxidase activity	10	1	0.58	0.34938
GO:0031976	plastid thylakoid	386	135	24.28	1			GO:0019243	methylglyoxal catabolic process to D-lac...	68	6	4.27	0.11625			GO:0019787	small conjugating protein ligase activit...	178	3	10.29	0.35048
GO:0031978	plastid thylakoid lumen	59	29	3.71	1			GO:0071446	cellular response to salicylic acid stim...	120	18	7.54	0.11809			GO:0016273	arginine N-methyltransferase activity	6	0	0.35	0.35141
GO:0005575	cellular_component	13863	872	872	1			GO:0051248	negative regulation of protein metabolic...	52	3	3.27	0.11918			GO:0016274	protein-arginine N-methyltransferase act...	6	0	0.35	0.35141
								GO:0032269	negative regulation of cellular protein ...	52	3	3.27	0.11918			GO:0038023	signaling receptor activity	73	3	4.22	0.35397
								GO:0001300	chronological cell aging	15	0	0.94	0.11969			GO:0004161	dimethylallyltranstransferase activity	10	0	0.58	0.35417
								GO:0044767	single-organism developmental process	1813	145	113.93	0.12059			GO:0015294	solute:cation symporter activity	82	7	4.74	0.35604
								GO:0006605	protein targeting	507	40	31.86	0.12077			GO:0008460	dTDP-glucose 4,6-dehydratase activity	7	0	0.4	0.35907
								GO:0009154	purine ribonucleotide catabolic process	525	16	32.99	0.12115			GO:0033549	MAP kinase phosphatase activity	13	0	0.75	0.35974
								GO:0009146	purine nucleoside triphosphate catabolic...	525	16	32.99	0.12115			GO:0015295	solute:hydrogen symporter activity	62	5	3.58	0.36082
								GO:0009261	ribonucleotide catabolic process	525	16	32.99	0.12115			GO:0004672	protein kinase activity	1014	31	58.63	0.3619
								GO:0009203	ribonucleoside triphosphate catabolic pr...	525	16	32.99	0.12115			GO:0070567	cytidylyltransferase activity	8	0	0.46	0.36289
								GO:0009207	purine ribonucleoside triphosphate catab...	525	16	32.99	0.12115			GO:0015145	monosaccharide transmembrane transporter...	16	1	0.93	0.36318
								GO:0032958	inositol phosphate biosynthetic process	43	9	2.7	0.12119			GO:0005253	anion channel activity	24	0	1.39	0.36461
								GO:0010498	proteasomal protein catabolic process	154	3	9.68	0.12125			GO:0009882	blue light photoreceptor activity	7	2	0.4	0.36594
								GO:0008380	RNA splicing	188	2	11.81	0.12141			GO:0008092	cytoskeletal protein binding	190	6	10.99	0.36631
								GO:0006014	D-ribose metabolic process	6	1	0.38	0.12165			GO:0008276	protein methyltransferase activity	37	1	2.14	0.36736
								GO:0051704	multi-organism process	1028	91	64.6	0.12178			GO:0008312	7S RNA binding	7	1	0.4	0.36904
								GO:0009812	flavonoid metabolic process	98	7	6.16	0.12249			GO:0022891	substrate-specific transmembrane transpo...	839	40	48.51	0.37047
								GO:0006113	fermentation	20	0	1.26	0.12261			GO:0008271	secondary active sulfate transmembrane t...	13	1	0.75	0.37107
								GO:0009695	jasmonic acid biosynthetic process	59	11	3.71	0.12282			GO:1901476	carbohydrate transporter activity	82	7	4.74	0.37139
								GO:0009166	nucleotide catabolic process	533	16	33.49	0.12354			GO:0015144	carbohydrate transmembrane transporter a...	82	7	4.74	0.37139
								GO:0006195	purine nucleotide catabolic process	533	16	33.49	0.12354			GO:0019201	nucleotide kinase activity	17	0	0.98	0.37183
								GO:0048856	anatomical structure development	2167	160	136.18	0.12376			GO:0004312	fatty acid synthase activity	27	2	1.56	0.37245
								GO:0071918	urea transmembrane transport	7	2	0.44	0.1241			GO:0009922	fatty acid elongase activity	7	2	0.4	0.37321
								GO:0015840	urea transport	7	2	0.44	0.1241			GO:0008170	N-methyltransferase activity	42	1	2.43	0.37371
								GO:0015994	chlorophyll metabolic process	161	57	10.12	0.12417			GO:0003960	NADPH:quinone reductase activity	8	1	0.46	0.37501
								GO:0035265	organ growth	15	1	0.94	0.12424			GO:0015205	nucleobase transmembrane transporter act...	12	0	0.69	0.37565
								GO:0009772	photosynthetic electron transport in pho...	8	3	0.5	0.12431			GO:0005402	cation:sugar symporter activity	61	5	3.53	0.37752
								GO:0006766	vitamin metabolic process	88	14	5.53	0.12448			GO:0005351	sugar:hydrogen symporter activity	61	5	3.53	0.37752
								GO:0009987	cellular process	10963	642	688.92	0.12532			GO:0050136	NADH dehydrogenase (quinone) activity	69	1	3.99	0.37845
								GO:0070646	protein modification by small protein re...	118	4	7.42	0.12563			GO:0004028	3-chloroallyl aldehyde dehydrogenase act...	11	0	0.64	0.37853
								GO:0009057	macromolecule catabolic process	533	23	33.49	0.1258			GO:0008094	DNA-dependent ATPase activity	63	0	3.64	0.379
								GO:0000086	G2/M transition of mitotic cell cycle	41	0	2.58	0.12589			GO:0004033	aldo-keto reductase (NADP) activity	8	1	0.46	0.38065
								GO:0009312	oligosaccharide biosynthetic process	36	6	2.26	0.12599			GO:0004557	alpha-galactosidase activity	10	2	0.58	0.38161
								GO:0009553	embryo sac development	155	6	9.74	0.12647			GO:0016799	hydrolase activity, hydrolyzing N-glycos...	15	1	0.87	0.38203
								GO:0043289	apocarotenoid biosynthetic process	26	5	1.63	0.12648			GO:0004806	triglyceride lipase activity	34	1	1.97	0.38272
								GO:0045087	innate immune response	404	34	25.39	0.12676			GO:0070008	serine-type exopeptidase activity	38	1	2.2	0.38312
								GO:0007165	signal transduction	1160	50	72.9	0.12751			GO:0000976	transcription regulatory region sequence...	12	1	0.69	0.38485
								GO:0006811	ion transport	970	76	60.96	0.12752			GO:0016411	acylglycerol O-acyltransferase activity	13	1	0.75	0.38786
								GO:0016567	protein ubiquitination	259	4	16.28	0.12757			GO:0042393	histone binding	18	1	1.04	0.38866
								GO:0008654	phospholipid biosynthetic process	302	95	18.98	0.12771			GO:0052745	inositol phosphate phosphatase activity	12	1	0.69	0.39023
								GO:0009835	fruit ripening	8	1	0.5	0.12793			GO:0004674	protein serine/threonine kinase activity	718	20	41.51	0.39201
								GO:0071695	anatomical structure maturation	8	1	0.5	0.12793			GO:0016831	carboxy-lyase activity	66	6	3.82	0.39234
								GO:0000038	very long-chain fatty acid metabolic pro...	30	7	1.89	0.12815			GO:1901677	phosphate transmembrane transporter acti...	55	2	3.18	0.39531
								GO:0006664	glycolipid metabolic process	65	3	4.08	0.12826			GO:0008794	arsenate reductase (glutaredoxin) activi...	7	1	0.4	0.39886
								GO:0015858	nucleoside transport	9	0	0.57	0.12849			GO:0030611	arsenate reductase activity	7	1	0.4	0.39886
								GO:0002376	immune system process	454	39	28.53	0.12871			GO:0030613	oxidoreductase activity, acting on phosp...	7	1	0.4	0.39886
								GO:0015824	proline transport	34	2	2.14	0.12885			GO:0030614	oxidoreductase activity, acting on phosp...	7	1	0.4	0.39886
								GO:0072528	pyrimidine-containing compound biosynthe...	121	5	7.6	0.12951			GO:0008060	ARF GTPase activator activity	11	0	0.64	0.39952
								GO:0042218	1-aminocyclopropane-1-carboxylate biosyn...	6	1	0.38	0.12962			GO:0016790	thiolester hydrolase activity	35	0	2.02	0.39975
								GO:0018871	1-aminocyclopropane-1-carboxylate metabo...	6	1	0.38	0.12962			GO:0050253	retinyl-palmitate esterase activity	10	1	0.58	0.4008
								GO:0044106	cellular amine metabolic process	114	7	7.16	0.12962			GO:0052633	isocitrate hydro-lyase (cis-aconitate-fo...	12	0	0.69	0.4025
								GO:0006631	fatty acid metabolic process	371	42	23.31	0.13169			GO:0008515	sucrose transmembrane transporter activi...	17	1	0.98	0.40431
								GO:0072511	divalent inorganic cation transport	141	18	8.86	0.13193			GO:0015112	nitrate transmembrane transporter activi...	8	0	0.46	0.4047
								GO:0040034	regulation of development, heterochronic	16	4	1.01	0.13203			GO:0019208	phosphatase regulator activity	23	0	1.33	0.40685
								GO:0072329	monocarboxylic acid catabolic process	145	5	9.11	0.13272			GO:0004536	deoxyribonuclease activity	15	0	0.87	0.40766
								GO:0051289	protein homotetramerization	7	0	0.44	0.13575			GO:1901505	carbohydrate derivative transporter acti...	30	0	1.73	0.40879
								GO:0043161	proteasomal ubiquitin-dependent protein ...	90	1	5.66	0.13694			GO:0033558	protein deacetylase activity	10	1	0.58	0.41095
								GO:0048829	root cap development	14	0	0.88	0.13711			GO:0043621	protein self-association	19	1	1.1	0.41562
								GO:0006629	lipid metabolic process	1135	185	71.32	0.13747			GO:0004034	aldose 1-epimerase activity	6	0	0.35	0.41583
								GO:0010393	galacturonan metabolic process	48	5	3.02	0.13787			GO:0016747	transferase activity, transferring acyl ...	203	19	11.74	0.41675
								GO:0045488	pectin metabolic process	48	5	3.02	0.13787			GO:0016628	oxidoreductase activity, acting on the C...	203	17	11.74	0.41686
								GO:0015669	gas transport	6	0	0.38	0.13787			GO:0070568	guanylyltransferase activity	13	1	0.75	0.41821
								GO:0015671	oxygen transport	6	0	0.38	0.13787			GO:0004066	asparagine synthase (glutamine-hydrolyzi...	9	2	0.52	0.42148
								GO:0009630	gravitropism	82	0	5.15	0.13806			GO:0016778	diphosphotransferase activity	10	0	0.58	0.4235
								GO:0006470	protein dephosphorylation	148	32	9.3	0.13822			GO:0005057	receptor signaling protein activity	55	0	3.18	0.42605
								GO:0006842	tricarboxylic acid transport	7	1	0.44	0.13878			GO:0004702	receptor signaling protein serine/threon...	55	0	3.18	0.42605
								GO:0005978	glycogen biosynthetic process	11	2	0.69	0.13903			GO:0016642	oxidoreductase activity, acting on the C...	6	1	0.35	0.42607
								GO:0046130	purine ribonucleoside catabolic process	527	16	33.12	0.13929			GO:0004375	glycine dehydrogenase (decarboxylating) ...	6	1	0.35	0.42607
								GO:0070085	glycosylation	174	1	10.93	0.13987			GO:0016765	transferase activity, transferring alkyl...	86	8	4.97	0.43184
								GO:0051603	proteolysis involved in cellular protein...	328	5	20.61	0.14093			GO:0000254	C-4 methylsterol oxidase activity	8	0	0.46	0.43464
								GO:0017038	protein import	171	7	10.75	0.14098			GO:0010328	auxin influx transmembrane transporter a...	6	0	0.35	0.43651
								GO:0034660	ncRNA metabolic process	402	101	25.26	0.141			GO:0000287	magnesium ion binding	120	4	6.94	0.43695
								GO:0046173	polyol biosynthetic process	45	9	2.83	0.14171			GO:0022838	substrate-specific channel activity	85	1	4.91	0.43814
								GO:0010565	regulation of cellular ketone metabolic ...	79	6	4.96	0.14179			GO:0004022	alcohol dehydrogenase (NAD) activity	26	3	1.5	0.43827
								GO:0070271	protein complex biogenesis	469	64	29.47	0.14182			GO:0004776	succinate-CoA ligase (GDP-forming) activ...	6	0	0.35	0.44035
								GO:0045333	cellular respiration	228	2	14.33	0.142			GO:0015081	sodium ion transmembrane transporter act...	27	3	1.56	0.44046
								GO:0031347	regulation of defense response	236	17	14.83	0.14224			GO:0016840	carbon-nitrogen lyase activity	25	1	1.45	0.44208
								GO:0006354	DNA-dependent transcription, elongation	36	7	2.26	0.14252			GO:0046873	metal ion transmembrane transporter acti...	181	10	10.47	0.44225
								GO:0031400	negative regulation of protein modificat...	42	1	2.64	0.14311			GO:0016881	acid-amino acid ligase activity	226	3	13.07	0.44398
								GO:0009566	fertilization	23	3	1.45	0.14324			GO:0042936	dipeptide transporter activity	6	1	0.35	0.44515
								GO:0045017	glycerolipid biosynthetic process	129	19	8.11	0.14352			GO:0042937	tripeptide transporter activity	6	1	0.35	0.44515
								GO:0031333	negative regulation of protein complex a...	6	0	0.38	0.14462			GO:0016875	ligase activity, forming carbon-oxygen b...	60	4	3.47	0.44593
								GO:0032272	negative regulation of protein polymeriz...	6	0	0.38	0.14462			GO:0016876	ligase activity, forming aminoacyl-tRNA ...	60	4	3.47	0.44593
								GO:0072523	purine-containing compound catabolic pro...	538	17	33.81	0.14584			GO:0004812	aminoacyl-tRNA ligase activity	60	4	3.47	0.44593
								GO:0044723	single-organism carbohydrate metabolic p...	1210	132	76.04	0.14709			GO:0004407	histone deacetylase activity	9	1	0.52	0.4492
								GO:0009699	phenylpropanoid biosynthetic process	162	18	10.18	0.14716			GO:0032182	small conjugating protein binding	9	0	0.52	0.4539
								GO:0044242	cellular lipid catabolic process	159	6	9.99	0.14765			GO:0043130	ubiquitin binding	9	0	0.52	0.4539
								GO:0070301	cellular response to hydrogen peroxide	60	10	3.77	0.14767			GO:0010427	abscisic acid binding	7	0	0.4	0.4543
								GO:0010192	mucilage biosynthetic process	12	0	0.75	0.14781			GO:0016885	ligase activity, forming carbon-carbon b...	10	0	0.58	0.45719
								GO:2000762	regulation of phenylpropanoid metabolic ...	41	1	2.58	0.14822			GO:0004553	hydrolase activity, hydrolyzing O-glycos...	290	25	16.77	0.45744
								GO:0006915	apoptotic process	25	2	1.57	0.14883			GO:0004520	endodeoxyribonuclease activity	13	0	0.75	0.45952
								GO:0019521	D-gluconate metabolic process	7	0	0.44	0.14894			GO:0004221	ubiquitin thiolesterase activity	19	0	1.1	0.45989
								GO:0006152	purine nucleoside catabolic process	528	16	33.18	0.14906			GO:0004402	histone acetyltransferase activity	15	1	0.87	0.46217
								GO:0005991	trehalose metabolic process	23	4	1.45	0.14915			GO:0004550	nucleoside diphosphate kinase activity	9	0	0.52	0.46398
								GO:0009863	salicylic acid mediated signaling pathwa...	118	17	7.42	0.14918			GO:0051119	sugar transmembrane transporter activity	77	7	4.45	0.46461
								GO:0080135	regulation of cellular response to stres...	140	13	8.8	0.14943			GO:0001871	pattern binding	28	2	1.62	0.46481
								GO:0009642	response to light intensity	187	25	11.75	0.14951			GO:0030247	polysaccharide binding	28	2	1.62	0.46481
								GO:0010363	regulation of plant-type hypersensitive ...	132	13	8.3	0.14979			GO:0016667	oxidoreductase activity, acting on a sul...	128	12	7.4	0.46737
								GO:0051781	positive regulation of cell division	7	3	0.44	0.15007			GO:0030414	peptidase inhibitor activity	16	0	0.93	0.46997
								GO:0003156	regulation of organ formation	7	3	0.44	0.15007			GO:0061134	peptidase regulator activity	16	0	0.93	0.46997
								GO:0015976	carbon utilization	11	1	0.69	0.15032			GO:0005471	ATP:ADP antiporter activity	9	2	0.52	0.47145
								GO:0072594	establishment of protein localization to...	302	26	18.98	0.15053			GO:0033612	receptor serine/threonine kinase binding	9	0	0.52	0.4721
								GO:0006206	pyrimidine nucleobase metabolic process	11	1	0.69	0.15107			GO:0004683	calmodulin-dependent protein kinase acti...	61	4	3.53	0.47479
								GO:0034976	response to endoplasmic reticulum stress	149	1	9.36	0.1511			GO:0008047	enzyme activator activity	52	1	3.01	0.47479
								GO:0016045	detection of bacterium	7	1	0.44	0.15128			GO:0022804	active transmembrane transporter activit...	541	32	31.28	0.47591
								GO:0006461	protein complex assembly	465	64	29.22	0.15158			GO:0050662	coenzyme binding	363	24	20.99	0.47615
								GO:0006885	regulation of pH	15	2	0.94	0.15172			GO:0042802	identical protein binding	178	11	10.29	0.47903
								GO:0051275	beta-glucan catabolic process	17	1	1.07	0.15174			GO:0004316	3-oxoacyl-[acyl-carrier-protein] reducta...	9	0	0.52	0.4795
								GO:0051258	protein polymerization	126	2	7.92	0.15265			GO:0015645	fatty acid ligase activity	8	2	0.46	0.48045
								GO:0031396	regulation of protein ubiquitination	7	0	0.44	0.15281			GO:0004467	long-chain fatty acid-CoA ligase activit...	8	2	0.46	0.48045
								GO:0006928	cellular component movement	85	3	5.34	0.1533			GO:0032934	sterol binding	9	0	0.52	0.48199
								GO:0044702	single organism reproductive process	220	5	13.83	0.15394			GO:0030695	GTPase regulator activity	75	0	4.34	0.4911
								GO:0006725	cellular aromatic compound metabolic pro...	4113	283	258.46	0.15482			GO:0030234	enzyme regulator activity	177	3	10.23	0.49173
								GO:0030048	actin filament-based movement	26	2	1.63	0.15549			GO:0019210	kinase inhibitor activity	7	0	0.4	0.49197
								GO:1901658	glycosyl compound catabolic process	539	17	33.87	0.15583			GO:0003997	acyl-CoA oxidase activity	8	0	0.46	0.49277
								GO:0051707	response to other organism	816	83	51.28	0.15718			GO:0016841	ammonia-lyase activity	18	1	1.04	0.49312
								GO:0043247	telomere maintenance in response to DNA ...	47	0	2.95	0.15888			GO:0016801	hydrolase activity, acting on ether bond...	15	0	0.87	0.49929
								GO:0009164	nucleoside catabolic process	529	16	33.24	0.1593			GO:0022884	macromolecule transmembrane transporter ...	38	1	2.2	0.5022
								GO:0042454	ribonucleoside catabolic process	529	16	33.24	0.1593			GO:0008173	RNA methyltransferase activity	29	1	1.68	0.50225
								GO:0031667	response to nutrient levels	166	15	10.43	0.15933			GO:0046915	transition metal ion transmembrane trans...	46	3	2.66	0.50245
								GO:0006767	water-soluble vitamin metabolic process	53	8	3.33	0.15958			GO:0043566	structure-specific DNA binding	71	0	4.11	0.50509
								GO:0070838	divalent metal ion transport	137	17	8.61	0.16008			GO:0052689	carboxylic ester hydrolase activity	117	8	6.76	0.50534
								GO:0009100	glycoprotein metabolic process	168	2	10.56	0.16105			GO:0035252	UDP-xylosyltransferase activity	7	0	0.4	0.50562
								GO:0006661	phosphatidylinositol biosynthetic proces...	61	3	3.83	0.16198			GO:0008234	cysteine-type peptidase activity	75	4	4.34	0.50568
								GO:0009735	response to cytokinin stimulus	55	7	3.46	0.16232			GO:0005216	ion channel activity	79	1	4.57	0.50637
								GO:0016482	cytoplasmic transport	483	27	30.35	0.16398			GO:1901681	sulfur compound binding	17	2	0.98	0.50929
								GO:0009891	positive regulation of biosynthetic proc...	305	46	19.17	0.16465			GO:0004725	protein tyrosine phosphatase activity	23	1	1.33	0.50968
								GO:0031328	positive regulation of cellular biosynth...	305	46	19.17	0.16465			GO:0016746	transferase activity, transferring acyl ...	277	21	16.02	0.50979
								GO:0034219	carbohydrate transmembrane transport	36	2	2.26	0.16507			GO:0015385	sodium:hydrogen antiporter activity	12	1	0.69	0.51177
								GO:0065007	biological regulation	3692	256	232.01	0.16576			GO:0004143	diacylglycerol kinase activity	11	0	0.64	0.51195
								GO:0009407	toxin catabolic process	79	8	4.96	0.16621			GO:0060589	nucleoside-triphosphatase regulator acti...	80	0	4.63	0.51196
								GO:0009438	methylglyoxal metabolic process	71	6	4.46	0.16679			GO:0016836	hydro-lyase activity	89	2	5.15	0.5123
								GO:0071156	regulation of cell cycle arrest	18	0	1.13	0.16731			GO:0016651	oxidoreductase activity, acting on NAD(P...	156	5	9.02	0.51294
								GO:0000075	cell cycle checkpoint	18	0	1.13	0.16731			GO:0015250	water channel activity	6	0	0.35	0.51396
								GO:0009561	megagametogenesis	104	1	6.54	0.16746			GO:0005372	water transmembrane transporter activity	6	0	0.35	0.51396
								GO:0045038	protein import into chloroplast thylakoi...	8	3	0.5	0.16754			GO:0005092	GDP-dissociation inhibitor activity	9	0	0.52	0.51453
								GO:0007091	mitotic metaphase/anaphase transition	8	0	0.5	0.16776			GO:0005086	ARF guanyl-nucleotide exchange factor ac...	13	0	0.75	0.51637
								GO:0007088	regulation of mitosis	8	0	0.5	0.16776			GO:0016884	carbon-nitrogen ligase activity, with gl...	24	4	1.39	0.51668
								GO:0030071	regulation of mitotic metaphase/anaphase...	8	0	0.5	0.16776			GO:0005343	organic acid:sodium symporter activity	9	2	0.52	0.51828
								GO:0019860	uracil metabolic process	6	1	0.38	0.16866			GO:0022834	ligand-gated channel activity	17	0	0.98	0.51858
								GO:0051641	cellular localization	1087	81	68.31	0.16913			GO:0015276	ligand-gated ion channel activity	17	0	0.98	0.51858
								GO:0034605	cellular response to heat	19	1	1.19	0.16921			GO:0004335	galactokinase activity	9	1	0.52	0.51925
								GO:0000188	inactivation of MAPK activity	11	0	0.69	0.1697			GO:0004611	phosphoenolpyruvate carboxykinase activi...	12	0	0.69	0.51934
								GO:0071705	nitrogen compound transport	375	22	23.57	0.17034			GO:0005315	inorganic phosphate transmembrane transp...	33	2	1.91	0.52034
								GO:0006542	glutamine biosynthetic process	16	1	1.01	0.17063			GO:0016721	oxidoreductase activity, acting on super...	15	3	0.87	0.52045
								GO:0046501	protoporphyrinogen IX metabolic process	8	3	0.5	0.17118			GO:0004784	superoxide dismutase activity	15	3	0.87	0.52045
								GO:0006782	protoporphyrinogen IX biosynthetic proce...	8	3	0.5	0.17118			GO:0015604	organic phosphonate transmembrane transp...	20	0	1.16	0.5205
								GO:0001887	selenium compound metabolic process	6	1	0.38	0.17171			GO:0015605	organophosphate ester transmembrane tran...	20	0	1.16	0.5205
								GO:0019748	secondary metabolic process	422	56	26.52	0.17237			GO:0015416	organic phosphonate transmembrane-transp...	20	0	1.16	0.5205
								GO:0009683	indoleacetic acid metabolic process	27	3	1.7	0.17246			GO:0015924	mannosyl-oligosaccharide mannosidase act...	8	0	0.46	0.52064
								GO:0009684	indoleacetic acid biosynthetic process	27	3	1.7	0.17246			GO:0042562	hormone binding	12	0	0.69	0.52134
								GO:1901420	negative regulation of response to alcoh...	20	0	1.26	0.17322			GO:0003825	alpha,alpha-trehalose-phosphate synthase...	8	2	0.46	0.52483
								GO:0009788	negative regulation of abscisic acid med...	20	0	1.26	0.17322			GO:0000030	mannosyltransferase activity	20	3	1.16	0.52489
								GO:0006833	water transport	81	9	5.09	0.17395			GO:0004888	transmembrane signaling receptor activit...	47	1	2.72	0.52498
								GO:0042044	fluid transport	81	9	5.09	0.17395			GO:0016899	oxidoreductase activity, acting on the C...	12	2	0.69	0.52571
								GO:0032508	DNA duplex unwinding	32	0	2.01	0.17462			GO:0008137	NADH dehydrogenase (ubiquinone) activity	67	0	3.87	0.52682
								GO:0032392	DNA geometric change	32	0	2.01	0.17462			GO:0004559	alpha-mannosidase activity	9	0	0.52	0.52937
								GO:0033587	shikimate biosynthetic process	11	1	0.69	0.17483			GO:0016298	lipase activity	99	3	5.72	0.5313
								GO:0006778	porphyrin-containing compound metabolic ...	188	59	11.81	0.17541			GO:0022892	substrate-specific transporter activity	911	41	52.67	0.53182
								GO:0009247	glycolipid biosynthetic process	55	2	3.46	0.17542			GO:0004435	phosphatidylinositol phospholipase C act...	6	0	0.35	0.532
								GO:1901070	guanosine-containing compound biosynthet...	22	0	1.38	0.17635			GO:0016835	carbon-oxygen lyase activity	121	3	7	0.53222
								GO:0043413	macromolecule glycosylation	164	1	10.31	0.17677			GO:0008138	protein tyrosine/serine/threonine phosph...	21	1	1.21	0.53414
								GO:0009101	glycoprotein biosynthetic process	164	1	10.31	0.17677			GO:0042285	xylosyltransferase activity	13	1	0.75	0.53451
								GO:0006486	protein glycosylation	164	1	10.31	0.17677			GO:0005096	GTPase activator activity	30	0	1.73	0.53498
								GO:0046474	glycerophospholipid biosynthetic process	122	18	7.67	0.17692			GO:0001076	RNA polymerase II transcription factor b...	11	0	0.64	0.53704
								GO:0042744	hydrogen peroxide catabolic process	59	10	3.71	0.17751			GO:0001104	RNA polymerase II transcription cofactor...	11	0	0.64	0.53704
								GO:0009404	toxin metabolic process	83	8	5.22	0.17781			GO:0016149	translation release factor activity, cod...	6	0	0.35	0.53734
								GO:0019348	dolichol metabolic process	11	2	0.69	0.17882			GO:0016796	exonuclease activity, active with either...	17	1	0.98	0.54077
								GO:0019408	dolichol biosynthetic process	11	2	0.69	0.17882			GO:0030276	clathrin binding	17	0	0.98	0.54153
								GO:0016093	polyprenol metabolic process	11	2	0.69	0.17882			GO:0051540	metal cluster binding	124	13	7.17	0.54153
								GO:0016094	polyprenol biosynthetic process	11	2	0.69	0.17882			GO:0051536	iron-sulfur cluster binding	124	13	7.17	0.54153
								GO:0010374	stomatal complex development	108	38	6.79	0.17892			GO:0016423	tRNA (guanine) methyltransferase activit...	12	0	0.69	0.54257
								GO:0006399	tRNA metabolic process	154	16	9.68	0.17897			GO:0004571	mannosyl-oligosaccharide 1,2-alpha-manno...	7	0	0.4	0.54615
								GO:0009838	abscission	15	0	0.94	0.17943			GO:0043178	alcohol binding	25	0	1.45	0.54648
								GO:0010227	floral organ abscission	15	0	0.94	0.17943			GO:0015232	heme transporter activity	8	0	0.46	0.54766
								GO:0031669	cellular response to nutrient levels	159	14	9.99	0.17957			GO:0015926	glucosidase activity	60	7	3.47	0.5481
								GO:0001666	response to hypoxia	35	7	2.2	0.18125			GO:0000175	3'-5'-exoribonuclease activity	12	1	0.69	0.55468
								GO:0046488	phosphatidylinositol metabolic process	100	4	6.28	0.18254			GO:0008238	exopeptidase activity	85	3	4.91	0.55894
								GO:0000162	tryptophan biosynthetic process	14	0	0.88	0.18263			GO:0015932	nucleobase-containing compound transmemb...	38	0	2.2	0.56255
								GO:0046219	indolalkylamine biosynthetic process	14	0	0.88	0.18263			GO:0015370	solute:sodium symporter activity	10	2	0.58	0.56537
								GO:0071824	protein-DNA complex subunit organization	67	0	4.21	0.1835			GO:0005337	nucleoside transmembrane transporter act...	10	0	0.58	0.56654
								GO:0065004	protein-DNA complex assembly	67	0	4.21	0.1835			GO:0030983	mismatched DNA binding	22	0	1.27	0.56671
								GO:0032204	regulation of telomere maintenance	48	0	3.02	0.18398			GO:0016410	N-acyltransferase activity	44	3	2.54	0.56763
								GO:0009900	dehiscence	14	1	0.88	0.18415			GO:0015491	cation:cation antiporter activity	27	2	1.56	0.5684
								GO:0030163	protein catabolic process	368	14	23.13	0.185			GO:0016905	myosin heavy chain kinase activity	11	0	0.64	0.56942
								GO:0052546	cell wall pectin metabolic process	32	5	2.01	0.1852			GO:0016289	CoA hydrolase activity	7	0	0.4	0.57149
								GO:0010118	stomatal movement	95	6	5.97	0.18535			GO:0016763	transferase activity, transferring pento...	42	1	2.43	0.57265
								GO:0006955	immune response	417	34	26.2	0.18581			GO:0003724	RNA helicase activity	20	2	1.16	0.57323
								GO:0019852	L-ascorbic acid metabolic process	17	3	1.07	0.18642			GO:0080130	L-phenylalanine:2-oxoglutarate aminotran...	12	1	0.69	0.57521
								GO:0019853	L-ascorbic acid biosynthetic process	17	3	1.07	0.18642			GO:0070546	L-phenylalanine aminotransferase activit...	12	1	0.69	0.57521
								GO:1901136	carbohydrate derivative catabolic proces...	560	19	35.19	0.18695			GO:0004809	tRNA (guanine-N2-)-methyltransferase act...	6	0	0.35	0.57575
								GO:0006544	glycine metabolic process	43	8	2.7	0.1876			GO:0016861	intramolecular oxidoreductase activity, ...	23	1	1.33	0.57575
								GO:0048445	carpel morphogenesis	7	2	0.44	0.18793			GO:0043546	molybdopterin cofactor binding	6	0	0.35	0.57696
								GO:0097354	prenylation	6	0	0.38	0.18855			GO:0004532	exoribonuclease activity	15	1	0.87	0.58138
								GO:0018342	protein prenylation	6	0	0.38	0.18855			GO:0016896	exoribonuclease activity, producing 5'-p...	15	1	0.87	0.58138
								GO:0042364	water-soluble vitamin biosynthetic proce...	51	8	3.2	0.1887			GO:0052691	UDP-arabinopyranose mutase activity	6	0	0.35	0.58169
								GO:0009129	pyrimidine nucleoside monophosphate meta...	25	0	1.57	0.1889			GO:0016776	phosphotransferase activity, phosphate g...	27	0	1.56	0.58236
								GO:0009130	pyrimidine nucleoside monophosphate bios...	25	0	1.57	0.1889			GO:0034979	NAD-dependent protein deacetylase activi...	6	0	0.35	0.58661
								GO:0030042	actin filament depolymerization	16	0	1.01	0.18935			GO:0003824	catalytic activity	8515	528	492.34	0.58676
								GO:0006775	fat-soluble vitamin metabolic process	13	1	0.82	0.18966			GO:0010181	FMN binding	37	4	2.14	0.58718
								GO:0042362	fat-soluble vitamin biosynthetic process	13	1	0.82	0.18966			GO:0015631	tubulin binding	92	1	5.32	0.5881
								GO:0006002	fructose 6-phosphate metabolic process	21	0	1.32	0.18976			GO:0019170	methylglyoxal reductase (NADH-dependent)...	11	0	0.64	0.5881
								GO:0009914	hormone transport	103	7	6.47	0.19146			GO:0008649	rRNA methyltransferase activity	6	0	0.35	0.58918
								GO:0060918	auxin transport	103	7	6.47	0.19146			GO:0050660	flavin adenine dinucleotide binding	104	7	6.01	0.58931
								GO:0030001	metal ion transport	367	35	23.06	0.19156			GO:0004558	alpha-glucosidase activity	12	1	0.69	0.59025
								GO:0006569	tryptophan catabolic process	19	3	1.19	0.1917			GO:0004807	triose-phosphate isomerase activity	11	0	0.64	0.59322
								GO:0046218	indolalkylamine catabolic process	19	3	1.19	0.1917			GO:0004602	glutathione peroxidase activity	10	1	0.58	0.59393
								GO:0046620	regulation of organ growth	8	0	0.5	0.19253			GO:0003727	single-stranded RNA binding	41	10	2.37	0.59437
								GO:0019374	galactolipid metabolic process	44	2	2.77	0.19258			GO:0019238	cyclohydrolase activity	6	0	0.35	0.59819
								GO:0045732	positive regulation of protein catabolic...	6	0	0.38	0.19268			GO:0050661	NADP binding	61	7	3.53	0.59903
								GO:0009173	pyrimidine ribonucleoside monophosphate ...	21	0	1.32	0.19303			GO:0051011	microtubule minus-end binding	6	0	0.35	0.59933
								GO:0009174	pyrimidine ribonucleoside monophosphate ...	21	0	1.32	0.19303			GO:0016853	isomerase activity	260	25	15.03	0.60187
								GO:0046049	UMP metabolic process	21	0	1.32	0.19303			GO:0019207	kinase regulator activity	16	0	0.93	0.6037
								GO:0006222	UMP biosynthetic process	21	0	1.32	0.19303			GO:0004003	ATP-dependent DNA helicase activity	19	0	1.1	0.60407
								GO:0044257	cellular protein catabolic process	344	11	21.62	0.19339			GO:0051219	phosphoprotein binding	9	0	0.52	0.6056
								GO:0030912	response to deep water	6	0	0.38	0.19377			GO:0005242	inward rectifier potassium channel activ...	6	0	0.35	0.60978
								GO:2000757	negative regulation of peptidyl-lysine a...	6	0	0.38	0.19422			GO:0004300	enoyl-CoA hydratase activity	9	0	0.52	0.61249
								GO:0031057	negative regulation of histone modificat...	6	0	0.38	0.19422			GO:0072328	alkene binding	7	0	0.4	0.61365
								GO:0035067	negative regulation of histone acetylati...	6	0	0.38	0.19422			GO:0051740	ethylene binding	7	0	0.4	0.61365
								GO:0046688	response to copper ion	19	4	1.19	0.19428			GO:0008080	N-acetyltransferase activity	40	3	2.31	0.61518
								GO:0006511	ubiquitin-dependent protein catabolic pr...	261	3	16.4	0.19489			GO:0004049	anthranilate synthase activity	8	0	0.46	0.61677
								GO:0009740	gibberellic acid mediated signaling path...	20	0	1.26	0.19522			GO:0004564	beta-fructofuranosidase activity	8	1	0.46	0.6172
								GO:0010476	gibberellin mediated signaling pathway	20	0	1.26	0.19522			GO:0009881	photoreceptor activity	13	2	0.75	0.61782
								GO:0071370	cellular response to gibberellin stimulu...	20	0	1.26	0.19522			GO:0005375	copper ion transmembrane transporter act...	12	1	0.69	0.61854
								GO:0015781	pyrimidine nucleotide-sugar transport	8	0	0.5	0.19536			GO:0022832	voltage-gated channel activity	53	0	3.06	0.62002
								GO:0046434	organophosphate catabolic process	553	16	34.75	0.19603			GO:0005244	voltage-gated ion channel activity	53	0	3.06	0.62002
								GO:0051260	protein homooligomerization	15	0	0.94	0.19666			GO:0003987	acetate-CoA ligase activity	10	0	0.58	0.62122
								GO:0006633	fatty acid biosynthetic process	183	30	11.5	0.19686			GO:0008757	S-adenosylmethionine-dependent methyltra...	96	3	5.55	0.62163
								GO:0007031	peroxisome organization	77	3	4.84	0.19804			GO:0016814	hydrolase activity, acting on carbon-nit...	12	0	0.69	0.62304
								GO:0048833	specification of floral organ number	6	0	0.38	0.19824			GO:0003989	acetyl-CoA carboxylase activity	7	0	0.4	0.6241
								GO:0006734	NADH metabolic process	15	0	0.94	0.19926			GO:0004252	serine-type endopeptidase activity	101	4	5.84	0.62447
								GO:0006116	NADH oxidation	15	0	0.94	0.19926			GO:0008792	arginine decarboxylase activity	8	1	0.46	0.62582
								GO:0009646	response to absence of light	28	3	1.76	0.19965			GO:0016903	oxidoreductase activity, acting on the a...	106	4	6.13	0.63176
								GO:0000003	reproduction	1513	67	95.08	0.19976			GO:0047627	adenylylsulfatase activity	7	0	0.4	0.63457
								GO:0055046	microgametogenesis	23	2	1.45	0.20008			GO:0016819	hydrolase activity, acting on acid anhyd...	7	0	0.4	0.63457
								GO:2000067	regulation of root morphogenesis	6	0	0.38	0.20172			GO:0005230	extracellular ligand-gated ion channel a...	11	0	0.64	0.6364
								GO:0009607	response to biotic stimulus	832	84	52.28	0.20238			GO:0019783	small conjugating protein-specific prote...	11	0	0.64	0.63799
								GO:0048359	mucilage metabolic process involved seed...	10	0	0.63	0.20333			GO:0022836	gated channel activity	66	0	3.82	0.64049
								GO:0034504	protein localization to nucleus	82	0	5.15	0.20437			GO:0022839	ion gated channel activity	66	0	3.82	0.64049
								GO:0042451	purine nucleoside biosynthetic process	184	5	11.56	0.2054			GO:0008169	C-methyltransferase activity	6	1	0.35	0.64172
								GO:0046129	purine ribonucleoside biosynthetic proce...	184	5	11.56	0.2054			GO:0019887	protein kinase regulator activity	14	0	0.81	0.64305
								GO:0046131	pyrimidine ribonucleoside metabolic proc...	35	0	2.2	0.20561			GO:0046030	inositol trisphosphate phosphatase activ...	6	0	0.35	0.64572
								GO:0006213	pyrimidine nucleoside metabolic process	35	0	2.2	0.20561			GO:0016775	phosphotransferase activity, nitrogenous...	25	1	1.45	0.64698
								GO:0010075	regulation of meristem growth	117	10	7.35	0.20595			GO:0004673	protein histidine kinase activity	25	1	1.45	0.64698
								GO:0043455	regulation of secondary metabolic proces...	50	3	3.14	0.20686			GO:0003729	mRNA binding	41	4	2.37	0.64762
								GO:0019375	galactolipid biosynthetic process	42	2	2.64	0.2076			GO:0019104	DNA N-glycosylase activity	9	0	0.52	0.65037
								GO:0002238	response to molecule of fungal origin	11	0	0.69	0.20762			GO:0016833	oxo-acid-lyase activity	17	1	0.98	0.65343
								GO:0048585	negative regulation of response to stimu...	167	14	10.49	0.20768			GO:0009982	pseudouridine synthase activity	12	1	0.69	0.65445
								GO:0046039	GTP metabolic process	236	5	14.83	0.2079			GO:0016307	phosphatidylinositol phosphate kinase ac...	12	0	0.69	0.65926
								GO:0035725	sodium ion transmembrane transport	18	3	1.13	0.20838			GO:0035091	phosphatidylinositol binding	53	0	3.06	0.66473
								GO:0044744	protein targeting to nucleus	81	0	5.09	0.2094			GO:0004693	cyclin-dependent protein kinase activity	19	3	1.1	0.66512
								GO:0006606	protein import into nucleus	81	0	5.09	0.2094			GO:0015662	ATPase activity, coupled to transmembran...	66	0	3.82	0.67125
								GO:0051170	nuclear import	81	0	5.09	0.2094			GO:0016866	intramolecular transferase activity	46	4	2.66	0.67178
								GO:0006066	alcohol metabolic process	311	26	19.54	0.20952			GO:0003697	single-stranded DNA binding	36	0	2.08	0.67939
								GO:0032844	regulation of homeostatic process	49	0	3.08	0.21109			GO:0004450	isocitrate dehydrogenase (NADP+) activit...	8	0	0.46	0.68202
								GO:0000394	RNA splicing, via endonucleolytic cleava...	79	1	4.96	0.21167			GO:0009975	cyclase activity	6	1	0.35	0.68211
								GO:0043401	steroid hormone mediated signaling pathw...	42	0	2.64	0.21199			GO:0052866	phosphatidylinositol phosphate phosphata...	7	1	0.4	0.68351
								GO:0048545	response to steroid hormone stimulus	42	0	2.64	0.21199			GO:0004860	protein kinase inhibitor activity	6	0	0.35	0.68532
								GO:0071383	cellular response to steroid hormone sti...	42	0	2.64	0.21199			GO:0045549	9-cis-epoxycarotenoid dioxygenase activi...	6	0	0.35	0.68606
								GO:0046379	extracellular polysaccharide metabolic p...	10	0	0.63	0.212			GO:0010436	carotenoid dioxygenase activity	6	0	0.35	0.68606
								GO:0045226	extracellular polysaccharide biosyntheti...	10	0	0.63	0.212			GO:0004930	G-protein coupled receptor activity	12	1	0.69	0.68622
								GO:0042180	cellular ketone metabolic process	164	17	10.31	0.21212			GO:0008017	microtubule binding	85	0	4.91	0.68662
								GO:0009968	negative regulation of signal transducti...	49	1	3.08	0.21229			GO:0016782	transferase activity, transferring sulfu...	18	2	1.04	0.6899
								GO:0010648	negative regulation of cell communicatio...	49	1	3.08	0.21229			GO:0030145	manganese ion binding	24	2	1.39	0.69202
								GO:0023057	negative regulation of signaling	49	1	3.08	0.21229			GO:0045735	nutrient reservoir activity	18	1	1.04	0.69277
								GO:0009888	tissue development	638	29	40.09	0.21378			GO:0004843	ubiquitin-specific protease activity	7	0	0.4	0.69297
								GO:0009926	auxin polar transport	88	7	5.53	0.2145			GO:0015085	calcium ion transmembrane transporter ac...	28	0	1.62	0.6949
								GO:0045926	negative regulation of growth	11	0	0.69	0.21562			GO:0016812	hydrolase activity, acting on carbon-nit...	6	1	0.35	0.69508
								GO:0044703	multi-organism reproductive process	199	10	12.51	0.21582			GO:0004575	sucrose alpha-glucosidase activity	6	0	0.35	0.69638
								GO:0006123	mitochondrial electron transport, cytoch...	17	0	1.07	0.21602			GO:0000988	protein binding transcription factor act...	32	3	1.85	0.69791
								GO:0018208	peptidyl-proline modification	63	10	3.96	0.21625			GO:0000104	succinate dehydrogenase activity	13	0	0.75	0.69823
								GO:0019747	regulation of isoprenoid metabolic proce...	9	3	0.57	0.21747			GO:0008970	phosphatidylcholine 1-acylhydrolase acti...	7	0	0.4	0.69866
								GO:0000280	nuclear division	92	0	5.78	0.21756			GO:0030976	thiamine pyrophosphate binding	10	1	0.58	0.7004
								GO:0019637	organophosphate metabolic process	1493	162	93.82	0.21765			GO:0043424	protein histidine kinase binding	9	0	0.52	0.70133
								GO:0034969	histone arginine methylation	6	0	0.38	0.21773			GO:0019239	deaminase activity	9	0	0.52	0.7016
								GO:0048364	root development	396	15	24.89	0.21783			GO:0019205	nucleobase-containing compound kinase ac...	40	1	2.31	0.70255
								GO:0022622	root system development	396	15	24.89	0.21783			GO:0016702	oxidoreductase activity, acting on singl...	63	7	3.64	0.70362
								GO:0006338	chromatin remodeling	24	0	1.51	0.21805			GO:0004620	phospholipase activity	57	0	3.3	0.70373
								GO:0046165	alcohol biosynthetic process	213	22	13.39	0.21931			GO:0015299	solute:hydrogen antiporter activity	28	2	1.62	0.70455
								GO:0016114	terpenoid biosynthetic process	157	48	9.87	0.22019			GO:0022890	inorganic cation transmembrane transport...	386	14	22.32	0.70591
								GO:0010033	response to organic substance	1539	115	96.71	0.22147			GO:0042887	amide transmembrane transporter activity	20	2	1.16	0.70736
								GO:0030447	filamentous growth	18	0	1.13	0.2219			GO:0008889	glycerophosphodiester phosphodiesterase ...	7	0	0.4	0.7077
								GO:0043410	positive regulation of MAPK cascade	6	0	0.38	0.22194			GO:0016615	malate dehydrogenase activity	30	2	1.73	0.70813
								GO:0043406	positive regulation of MAP kinase activi...	6	0	0.38	0.22194			GO:0032403	protein complex binding	16	0	0.93	0.70996
								GO:0071902	positive regulation of protein serine/th...	6	0	0.38	0.22194			GO:0008144	drug binding	23	7	1.33	0.71252
								GO:0000187	activation of MAPK activity	6	0	0.38	0.22194			GO:0072509	divalent inorganic cation transmembrane ...	60	2	3.47	0.71736
								GO:0010740	positive regulation of intracellular pro...	6	0	0.38	0.22194			GO:0034593	phosphatidylinositol bisphosphate phosph...	6	1	0.35	0.72171
								GO:0009226	nucleotide-sugar biosynthetic process	30	0	1.89	0.22208			GO:0003743	translation initiation factor activity	129	6	7.46	0.72462
								GO:0019941	modification-dependent protein catabolic...	262	3	16.46	0.22419			GO:0004177	aminopeptidase activity	24	0	1.39	0.72466
								GO:0043632	modification-dependent macromolecule cat...	262	3	16.46	0.22419			GO:0015077	monovalent inorganic cation transmembran...	308	9	17.81	0.72579
								GO:0030834	regulation of actin filament depolymeriz...	6	0	0.38	0.2242			GO:0070569	uridylyltransferase activity	12	1	0.69	0.72792
								GO:0019654	acetate fermentation	6	0	0.38	0.22527			GO:0005496	steroid binding	13	0	0.75	0.72851
								GO:0009650	UV protection	8	1	0.5	0.22561			GO:0004108	citrate (Si)-synthase activity	9	0	0.52	0.72936
								GO:0009641	shade avoidance	6	0	0.38	0.22576			GO:0016151	nickel cation binding	7	0	0.4	0.73033
								GO:1901069	guanosine-containing compound catabolic ...	227	5	14.26	0.22668			GO:0004618	phosphoglycerate kinase activity	10	1	0.58	0.73071
								GO:0006184	GTP catabolic process	227	5	14.26	0.22668			GO:0015369	calcium:hydrogen antiporter activity	6	0	0.35	0.73093
								GO:0009625	response to insect	24	3	1.51	0.22681			GO:0004521	endoribonuclease activity	35	4	2.02	0.73274
								GO:0009267	cellular response to starvation	150	12	9.43	0.22707			GO:0004551	nucleotide diphosphatase activity	8	1	0.46	0.73592
								GO:0045786	negative regulation of cell cycle	32	0	2.01	0.2281			GO:0051082	unfolded protein binding	109	7	6.3	0.73653
								GO:0046483	heterocycle metabolic process	3973	265	249.67	0.2283			GO:0042054	histone methyltransferase activity	25	0	1.45	0.74162
								GO:0006401	RNA catabolic process	67	4	4.21	0.22845			GO:0016859	cis-trans isomerase activity	62	11	3.58	0.74327
								GO:0046777	protein autophosphorylation	61	7	3.83	0.22904			GO:0016538	cyclin-dependent protein kinase regulato...	8	0	0.46	0.74452
								GO:0010345	suberin biosynthetic process	17	4	1.07	0.22945			GO:0047134	protein-disulfide reductase activity	7	1	0.4	0.74665
								GO:0019482	beta-alanine metabolic process	6	0	0.38	0.22956			GO:0008353	RNA polymerase II carboxy-terminal domai...	15	1	0.87	0.75156
								GO:0007007	inner mitochondrial membrane organizatio...	9	0	0.57	0.22961			GO:0005451	monovalent cation:hydrogen antiporter ac...	17	2	0.98	0.75177
								GO:0006949	syncytium formation	13	1	0.82	0.23063			GO:0004069	L-aspartate:2-oxoglutarate aminotransfer...	11	1	0.64	0.75209
								GO:0034050	host programmed cell death induced by sy...	161	14	10.12	0.23096			GO:0003995	acyl-CoA dehydrogenase activity	13	0	0.75	0.75262
								GO:0022412	cellular process involved in reproductio...	87	1	5.47	0.23098			GO:0005388	calcium-transporting ATPase activity	16	0	0.93	0.75318
								GO:0009269	response to desiccation	25	3	1.57	0.23156			GO:0015116	sulfate transmembrane transporter activi...	18	1	1.04	0.75482
								GO:0006754	ATP biosynthetic process	127	3	7.98	0.23195			GO:0042162	telomeric DNA binding	6	0	0.35	0.75531
								GO:0080165	callose deposition in phloem sieve plate	7	0	0.44	0.23228			GO:0016161	beta-amylase activity	11	0	0.64	0.7556
								GO:0016311	dephosphorylation	199	34	12.51	0.23247			GO:0005319	lipid transporter activity	24	1	1.39	0.75566
								GO:0010189	vitamin E biosynthetic process	12	0	0.75	0.23277			GO:0015439	heme-transporting ATPase activity	6	0	0.35	0.75704
								GO:0042360	vitamin E metabolic process	12	0	0.75	0.23277			GO:0004372	glycine hydroxymethyltransferase activit...	8	1	0.46	0.75713
								GO:0033013	tetrapyrrole metabolic process	190	59	11.94	0.23294			GO:0000155	phosphorelay sensor kinase activity	20	1	1.16	0.75766
								GO:0048609	multicellular organismal reproductive pr...	197	2	12.38	0.23302			GO:0008134	transcription factor binding	12	0	0.69	0.76073
								GO:0009825	multidimensional cell growth	72	4	4.52	0.23302			GO:0015108	chloride transmembrane transporter activ...	10	0	0.58	0.76137
								GO:0019632	shikimate metabolic process	15	1	0.94	0.23332			GO:0000049	tRNA binding	15	1	0.87	0.76206
								GO:0006812	cation transport	672	60	42.23	0.23355			GO:0015105	arsenite transmembrane transporter activ...	10	0	0.58	0.76218
								GO:0008610	lipid biosynthetic process	724	155	45.5	0.23434			GO:0043167	ion binding	4584	241	265.05	0.76295
								GO:0009742	brassinosteroid mediated signaling pathw...	41	0	2.58	0.23456			GO:0048040	UDP-glucuronate decarboxylase activity	7	0	0.4	0.76344
								GO:0071367	cellular response to brassinosteroid sti...	41	0	2.58	0.23456			GO:0000822	inositol hexakisphosphate binding	7	0	0.4	0.76526
								GO:0007346	regulation of mitotic cell cycle	67	0	4.21	0.23458			GO:0004579	dolichyl-diphosphooligosaccharide-protei...	11	1	0.64	0.76781
								GO:0048584	positive regulation of response to stimu...	83	0	5.22	0.23489			GO:0004478	methionine adenosyltransferase activity	9	0	0.52	0.7696
								GO:0033365	protein localization to organelle	382	26	24.01	0.23539			GO:0035198	miRNA binding	6	1	0.35	0.7698
								GO:0033523	histone H2B ubiquitination	6	0	0.38	0.23633			GO:0015037	peptide disulfide oxidoreductase activit...	6	1	0.35	0.77105
								GO:0009141	nucleoside triphosphate metabolic proces...	604	19	37.96	0.23686			GO:0015038	glutathione disulfide oxidoreductase act...	6	1	0.35	0.77105
								GO:0090304	nucleic acid metabolic process	2657	186	166.97	0.2387			GO:0016421	CoA carboxylase activity	9	0	0.52	0.77164
								GO:0009560	embryo sac egg cell differentiation	72	0	4.52	0.23876			GO:0016701	oxidoreductase activity, acting on singl...	72	8	4.16	0.7733
								GO:0006220	pyrimidine nucleotide metabolic process	105	2	6.6	0.23893			GO:0016886	ligase activity, forming phosphoric este...	6	0	0.35	0.77379
								GO:0006221	pyrimidine nucleotide biosynthetic proce...	105	2	6.6	0.23893			GO:0015298	solute:cation antiporter activity	32	2	1.85	0.77629
								GO:0009727	detection of ethylene stimulus	7	0	0.44	0.23898			GO:0008066	glutamate receptor activity	8	0	0.46	0.77806
								GO:1901617	organic hydroxy compound biosynthetic pr...	215	22	13.51	0.23916			GO:0016407	acetyltransferase activity	65	5	3.76	0.77939
								GO:0072595	maintenance of protein localization in o...	6	0	0.38	0.23936			GO:0003676	nucleic acid binding	2121	97	122.64	0.7812
								GO:1901135	carbohydrate derivative metabolic proces...	1382	128	86.85	0.23953			GO:0005254	chloride channel activity	9	0	0.52	0.78243
								GO:0050789	regulation of biological process	3390	228	213.03	0.23988			GO:0004017	adenylate kinase activity	8	0	0.46	0.78456
								GO:0046398	UDP-glucuronate metabolic process	7	0	0.44	0.23994			GO:0043682	copper-transporting ATPase activity	6	0	0.35	0.78656
								GO:0042255	ribosome assembly	18	0	1.13	0.23995			GO:0005548	phospholipid transporter activity	6	0	0.35	0.78676
								GO:0000710	meiotic mismatch repair	14	0	0.88	0.24008			GO:0004012	phospholipid-translocating ATPase activi...	6	0	0.35	0.78676
								GO:0032880	regulation of protein localization	31	1	1.95	0.24132			GO:0004630	phospholipase D activity	18	0	1.04	0.78751
								GO:0009645	response to low light intensity stimulus	7	0	0.44	0.24253			GO:0004709	MAP kinase kinase kinase activity	38	0	2.2	0.79176
								GO:2000027	regulation of organ morphogenesis	9	3	0.57	0.24293			GO:0015368	calcium:cation antiporter activity	8	0	0.46	0.79437
								GO:0019520	aldonic acid metabolic process	8	0	0.5	0.24296			GO:0008186	RNA-dependent ATPase activity	8	1	0.46	0.80061
								GO:0006097	glyoxylate cycle	16	1	1.01	0.24339			GO:0016893	endonuclease activity, active with eithe...	30	2	1.73	0.80289
								GO:0010286	heat acclimation	38	0	2.39	0.24384			GO:0016874	ligase activity	479	21	27.7	0.8038
								GO:0043647	inositol phosphate metabolic process	59	9	3.71	0.24438			GO:0005247	voltage-gated chloride channel activity	8	0	0.46	0.80406
								GO:0007129	synapsis	81	1	5.09	0.24486			GO:0008135	translation factor activity, nucleic aci...	230	9	13.3	0.80509
								GO:0006301	postreplication repair	27	0	1.7	0.24532			GO:0008409	5'-3' exonuclease activity	6	0	0.35	0.8051
								GO:0010109	regulation of photosynthesis	32	10	2.01	0.24573			GO:0005083	small GTPase regulator activity	62	0	3.58	0.80564
								GO:0000902	cell morphogenesis	388	16	24.38	0.24652			GO:0008442	3-hydroxyisobutyrate dehydrogenase activ...	7	0	0.4	0.8078
								GO:0045132	meiotic chromosome segregation	86	0	5.4	0.24666			GO:0015197	peptide transporter activity	24	1	1.39	0.80863
								GO:0044272	sulfur compound biosynthetic process	367	47	23.06	0.24678			GO:0015198	oligopeptide transporter activity	17	1	0.98	0.80893
								GO:0009086	methionine biosynthetic process	78	1	4.9	0.24733			GO:0004540	ribonuclease activity	56	5	3.24	0.81055
								GO:0006720	isoprenoid metabolic process	351	121	22.06	0.24781			GO:0009011	starch synthase activity	6	1	0.35	0.81103
								GO:0000338	protein deneddylation	57	1	3.58	0.24843			GO:0008175	tRNA methyltransferase activity	16	0	0.93	0.81114
								GO:0016042	lipid catabolic process	184	6	11.56	0.2491			GO:0008177	succinate dehydrogenase (ubiquinone) act...	8	0	0.46	0.81143
								GO:0051052	regulation of DNA metabolic process	145	0	9.11	0.24956			GO:0016779	nucleotidyltransferase activity	248	15	14.34	0.81299
								GO:0016999	antibiotic metabolic process	8	1	0.5	0.25074			GO:1901682	sulfur compound transmembrane transporte...	19	1	1.1	0.8132
								GO:0017144	drug metabolic process	8	1	0.5	0.25074			GO:0004556	alpha-amylase activity	7	0	0.4	0.81375
								GO:0017000	antibiotic biosynthetic process	8	1	0.5	0.25074			GO:0070290	NAPE-specific phospholipase D activity	16	0	0.93	0.81522
								GO:0080086	stamen filament development	8	1	0.5	0.25102			GO:0015079	potassium ion transmembrane transporter ...	63	2	3.64	0.81789
								GO:0046132	pyrimidine ribonucleoside biosynthetic p...	32	0	2.01	0.25135			GO:0052742	phosphatidylinositol kinase activity	6	0	0.35	0.82117
								GO:0046134	pyrimidine nucleoside biosynthetic proce...	32	0	2.01	0.25135			GO:0004004	ATP-dependent RNA helicase activity	7	1	0.4	0.82319
								GO:0006644	phospholipid metabolic process	362	97	22.75	0.25144			GO:0005381	iron ion transmembrane transporter activ...	16	1	0.93	0.82407
								GO:0001906	cell killing	6	0	0.38	0.25164			GO:0004629	phospholipase C activity	12	0	0.69	0.82479
								GO:0031640	killing of cells of other organism	6	0	0.38	0.25164			GO:0010329	auxin efflux transmembrane transporter a...	19	0	1.1	0.82657
								GO:0044364	disruption of cells of other organism	6	0	0.38	0.25164			GO:0016208	AMP binding	13	0	0.75	0.8286
								GO:0071395	cellular response to jasmonic acid stimu...	117	13	7.35	0.25216			GO:0004527	exonuclease activity	45	1	2.6	0.82954
								GO:0007568	aging	102	9	6.41	0.25219			GO:0080161	auxin transmembrane transporter activity	28	0	1.62	0.83016
								GO:0043248	proteasome assembly	114	1	7.16	0.25234			GO:0003723	RNA binding	841	63	48.63	0.83117
								GO:0007015	actin filament organization	104	2	6.54	0.25343			GO:0004176	ATP-dependent peptidase activity	17	2	0.98	0.83162
								GO:0009163	nucleoside biosynthetic process	209	5	13.13	0.25349			GO:0005261	cation channel activity	36	0	2.08	0.83283
								GO:0042455	ribonucleoside biosynthetic process	209	5	13.13	0.25349			GO:0004396	hexokinase activity	8	1	0.46	0.83484
								GO:0071483	cellular response to blue light	15	4	0.94	0.2535			GO:0009672	auxin:hydrogen symporter activity	6	0	0.35	0.83555
								GO:0009750	response to fructose stimulus	81	12	5.09	0.25372			GO:0019199	transmembrane receptor protein kinase ac...	20	0	1.16	0.83627
								GO:0043581	mycelium development	33	0	2.07	0.25386			GO:0008081	phosphoric diester hydrolase activity	64	1	3.7	0.83972
								GO:0009199	ribonucleoside triphosphate metabolic pr...	600	19	37.7	0.25387			GO:0008508	bile acid:sodium symporter activity	7	1	0.4	0.83977
								GO:0009864	induced systemic resistance, jasmonic ac...	10	0	0.63	0.25408			GO:0015125	bile acid transmembrane transporter acti...	7	1	0.4	0.83977
								GO:0009682	induced systemic resistance	10	0	0.63	0.25408			GO:0004576	oligosaccharyl transferase activity	13	1	0.75	0.84099
								GO:0048232	male gamete generation	21	1	1.32	0.2542			GO:0051087	chaperone binding	8	0	0.46	0.84189
								GO:0035266	meristem growth	120	10	7.54	0.25432			GO:0004675	transmembrane receptor protein serine/th...	10	0	0.58	0.84698
								GO:0043570	maintenance of DNA repeat elements	6	0	0.38	0.25456			GO:0016278	lysine N-methyltransferase activity	22	1	1.27	0.84928
								GO:0010388	cullin deneddylation	56	1	3.52	0.2546			GO:0016279	protein-lysine N-methyltransferase activ...	22	1	1.27	0.84928
								GO:0015936	coenzyme A metabolic process	16	3	1.01	0.25468			GO:0016891	endoribonuclease activity, producing 5'-...	22	2	1.27	0.85138
								GO:0009201	ribonucleoside triphosphate biosynthetic...	138	3	8.67	0.2548			GO:0015929	hexosaminidase activity	6	0	0.35	0.85492
								GO:0019430	removal of superoxide radicals	12	2	0.75	0.25526			GO:0008408	3'-5' exonuclease activity	21	1	1.21	0.85504
								GO:0071451	cellular response to superoxide	12	2	0.75	0.25526			GO:0016668	oxidoreductase activity, acting on a sul...	22	1	1.27	0.85531
								GO:0010639	negative regulation of organelle organiz...	20	0	1.26	0.25788			GO:0003843	1,3-beta-D-glucan synthase activity	23	0	1.33	0.8578
								GO:0051129	negative regulation of cellular componen...	20	0	1.26	0.25788			GO:0035197	siRNA binding	9	1	0.52	0.8584
								GO:0045787	positive regulation of cell cycle	7	0	0.44	0.2597			GO:0000156	phosphorelay response regulator activity	19	1	1.1	0.86009
								GO:0035670	plant-type ovary development	88	10	5.53	0.26008			GO:0016160	amylase activity	18	0	1.04	0.86205
								GO:0048481	ovule development	88	10	5.53	0.26008			GO:0008568	microtubule-severing ATPase activity	35	3	2.02	0.86248
								GO:0006623	protein targeting to vacuole	100	1	6.28	0.26032			GO:0016417	S-acyltransferase activity	13	1	0.75	0.86281
								GO:0072665	protein localization to vacuole	100	1	6.28	0.26032			GO:0000989	transcription factor binding transcripti...	26	0	1.5	0.86553
								GO:0072666	establishment of protein localization to...	100	1	6.28	0.26032			GO:0003712	transcription cofactor activity	26	0	1.5	0.86553
								GO:0010119	regulation of stomatal movement	64	1	4.02	0.26173			GO:0060090	binding, bridging	12	0	0.69	0.86986
								GO:0007093	mitotic cell cycle checkpoint	6	0	0.38	0.26218			GO:0030674	protein binding, bridging	12	0	0.69	0.86986
								GO:0007094	mitotic cell cycle spindle assembly chec...	6	0	0.38	0.26218			GO:0016756	glutathione gamma-glutamylcysteinyltrans...	6	0	0.35	0.8709
								GO:0071173	spindle assembly checkpoint	6	0	0.38	0.26218			GO:0008490	arsenite secondary active transmembrane ...	6	0	0.35	0.8709
								GO:0071174	mitotic cell cycle spindle checkpoint	6	0	0.38	0.26218			GO:0015446	arsenite-transmembrane transporting ATPa...	6	0	0.35	0.8709
								GO:0051784	negative regulation of nuclear division	6	0	0.38	0.26218			GO:0016783	sulfurtransferase activity	14	1	0.81	0.87123
								GO:0031577	spindle checkpoint	6	0	0.38	0.26218			GO:0016879	ligase activity, forming carbon-nitrogen...	301	8	17.4	0.87136
								GO:0045841	negative regulation of mitotic metaphase...	6	0	0.38	0.26218			GO:0080116	glucuronoxylan glucuronosyltransferase a...	6	0	0.35	0.87229
								GO:0045839	negative regulation of mitosis	6	0	0.38	0.26218			GO:0019202	amino acid kinase activity	7	0	0.4	0.8723
								GO:0009144	purine nucleoside triphosphate metabolic...	598	19	37.58	0.2627			GO:0005097	Rab GTPase activator activity	12	0	0.69	0.87269
								GO:0009205	purine ribonucleoside triphosphate metab...	598	19	37.58	0.2627			GO:0003978	UDP-glucose 4-epimerase activity	6	0	0.35	0.87315
								GO:0006402	mRNA catabolic process	62	3	3.9	0.26329			GO:0070717	poly-purine tract binding	9	0	0.52	0.87331
								GO:0080170	hydrogen peroxide transmembrane transpor...	6	0	0.38	0.26336			GO:0003983	UTP:glucose-1-phosphate uridylyltransfer...	10	0	0.58	0.8751
								GO:0046034	ATP metabolic process	362	14	22.75	0.26351			GO:0051748	UTP-monosaccharide-1-phosphate uridylylt...	11	0	0.64	0.87649
								GO:0051234	establishment of localization	2708	192	170.17	0.26405			GO:0015301	anion:anion antiporter activity	6	0	0.35	0.87665
								GO:0044711	single-organism biosynthetic process	1174	139	73.78	0.26462			GO:0004175	endopeptidase activity	275	14	15.9	0.87755
								GO:0048509	regulation of meristem development	139	12	8.73	0.26603			GO:0004519	endonuclease activity	86	5	4.97	0.87807
								GO:0006817	phosphate ion transport	34	1	2.14	0.26628			GO:0008061	chitin binding	10	1	0.58	0.88224
								GO:0042594	response to starvation	152	12	9.55	0.26717			GO:0018024	histone-lysine N-methyltransferase activ...	21	0	1.21	0.88299
								GO:0006559	L-phenylalanine catabolic process	19	0	1.19	0.26822			GO:0005267	potassium channel activity	30	0	1.73	0.8864
								GO:0000303	response to superoxide	26	2	1.63	0.26852			GO:0022843	voltage-gated cation channel activity	29	0	1.68	0.88732
								GO:0009644	response to high light intensity	138	18	8.67	0.26915			GO:0015665	alcohol transmembrane transporter activi...	8	0	0.46	0.88748
								GO:0009225	nucleotide-sugar metabolic process	48	0	3.02	0.27035			GO:1901618	organic hydroxy compound transmembrane t...	8	0	0.46	0.88748
								GO:0019566	arabinose metabolic process	6	1	0.38	0.27051			GO:0016787	hydrolase activity	2885	149	166.81	0.88789
								GO:0045143	homologous chromosome segregation	9	0	0.57	0.27083			GO:0051139	metal ion:hydrogen antiporter activity	7	0	0.4	0.88923
								GO:0016036	cellular response to phosphate starvatio...	83	8	5.22	0.2711			GO:0004518	nuclease activity	154	6	8.9	0.89243
								GO:0007050	cell cycle arrest	21	0	1.32	0.2717			GO:0031420	alkali metal ion binding	15	0	0.87	0.89698
								GO:0042631	cellular response to water deprivation	29	5	1.82	0.27231			GO:0004743	pyruvate kinase activity	15	0	0.87	0.89698
								GO:0071462	cellular response to water stimulus	29	5	1.82	0.27231			GO:0030955	potassium ion binding	15	0	0.87	0.89698
								GO:0044092	negative regulation of molecular functio...	108	5	6.79	0.27248			GO:0043492	ATPase activity, coupled to movement of ...	258	6	14.92	0.89751
								GO:0043157	response to cation stress	6	0	0.38	0.27252			GO:0042626	ATPase activity, coupled to transmembran...	258	6	14.92	0.89751
								GO:0010243	response to organic nitrogen	136	14	8.55	0.27289			GO:0070035	purine NTP-dependent helicase activity	128	4	7.4	0.89887
								GO:0006612	protein targeting to membrane	150	16	9.43	0.27335			GO:0008026	ATP-dependent helicase activity	128	4	7.4	0.89887
								GO:0006597	spermine biosynthetic process	6	0	0.38	0.27372			GO:0051184	cofactor transporter activity	19	0	1.1	0.89925
								GO:0006557	S-adenosylmethioninamine biosynthetic pr...	6	0	0.38	0.27372			GO:0002161	aminoacyl-tRNA editing activity	10	1	0.58	0.90251
								GO:0046499	S-adenosylmethioninamine metabolic proce...	6	0	0.38	0.27372			GO:0030151	molybdenum ion binding	9	0	0.52	0.90576
								GO:0008215	spermine metabolic process	6	0	0.38	0.27372			GO:0097367	carbohydrate derivative binding	12	1	0.69	0.91056
								GO:0010492	maintenance of shoot apical meristem ide...	8	0	0.5	0.27385			GO:0008237	metallopeptidase activity	89	6	5.15	0.91069
								GO:0051606	detection of stimulus	89	12	5.59	0.27406			GO:0030246	carbohydrate binding	120	4	6.94	0.91075
								GO:0009145	purine nucleoside triphosphate biosynthe...	136	3	8.55	0.27441			GO:0003725	double-stranded RNA binding	11	0	0.64	0.91147
								GO:0009206	purine ribonucleoside triphosphate biosy...	136	3	8.55	0.27441			GO:0015562	efflux transmembrane transporter activit...	31	0	1.79	0.91205
								GO:0051554	flavonol metabolic process	13	0	0.82	0.27485			GO:0004499	N,N-dimethylaniline monooxygenase activi...	9	0	0.52	0.9129
								GO:0051555	flavonol biosynthetic process	13	0	0.82	0.27485			GO:0005249	voltage-gated potassium channel activity	27	0	1.56	0.914
								GO:1901615	organic hydroxy compound metabolic proce...	316	26	19.86	0.27607			GO:0015149	hexose transmembrane transporter activit...	6	0	0.35	0.91438
								GO:1900864	mitochondrial RNA modification	26	0	1.63	0.27896			GO:0015166	polyol transmembrane transporter activit...	6	0	0.35	0.91438
								GO:0009106	lipoate metabolic process	28	5	1.76	0.27958			GO:0004616	phosphogluconate dehydrogenase (decarbox...	25	0	1.45	0.91693
								GO:0045597	positive regulation of cell differentiat...	6	0	0.38	0.27973			GO:0004774	succinate-CoA ligase activity	13	0	0.75	0.91793
								GO:0015786	UDP-glucose transport	7	0	0.44	0.27988			GO:0017137	Rab GTPase binding	12	0	0.69	0.91988
								GO:0006810	transport	2643	166	166.09	0.28016			GO:0030060	L-malate dehydrogenase activity	21	1	1.21	0.92014
								GO:0046365	monosaccharide catabolic process	481	71	30.23	0.28073			GO:0043225	anion transmembrane-transporting ATPase ...	31	0	1.79	0.92372
								GO:1901360	organic cyclic compound metabolic proces...	4260	285	267.7	0.28112			GO:0004386	helicase activity	201	4	11.62	0.92462
								GO:0009867	jasmonic acid mediated signaling pathway	116	12	7.29	0.28126			GO:0008242	omega peptidase activity	8	1	0.46	0.9272
								GO:1901068	guanosine-containing compound metabolic ...	257	5	16.15	0.28274			GO:0016877	ligase activity, forming carbon-sulfur b...	43	2	2.49	0.92758
								GO:0060560	developmental growth involved in morphog...	352	16	22.12	0.2837			GO:0004775	succinate-CoA ligase (ADP-forming) activ...	11	0	0.64	0.93011
								GO:0072350	tricarboxylic acid metabolic process	20	0	1.26	0.28467			GO:0030742	GTP-dependent protein binding	15	0	0.87	0.93071
								GO:0050776	regulation of immune response	167	14	10.49	0.28502			GO:0003713	transcription coactivator activity	9	0	0.52	0.93223
								GO:0070585	protein localization to mitochondrion	84	2	5.28	0.28523			GO:0019001	guanyl nucleotide binding	285	7	16.48	0.93277
								GO:0006626	protein targeting to mitochondrion	84	2	5.28	0.28523			GO:0004222	metalloendopeptidase activity	56	3	3.24	0.93288
								GO:0072655	establishment of protein localization to...	84	2	5.28	0.28523			GO:0070011	peptidase activity, acting on L-amino ac...	439	25	25.38	0.93327
								GO:0009691	cytokinin biosynthetic process	22	1	1.38	0.28602			GO:0016207	4-coumarate-CoA ligase activity	8	0	0.46	0.93383
								GO:0000956	nuclear-transcribed mRNA catabolic proce...	59	2	3.71	0.28662			GO:0016820	hydrolase activity, acting on acid anhyd...	261	6	15.09	0.9372
								GO:0006625	protein targeting to peroxisome	56	2	3.52	0.28743			GO:0008235	metalloexopeptidase activity	13	0	0.75	0.9378
								GO:0072662	protein localization to peroxisome	56	2	3.52	0.28743			GO:0003899	DNA-directed RNA polymerase activity	53	4	3.06	0.93869
								GO:0072663	establishment of protein localization to...	56	2	3.52	0.28743			GO:0030551	cyclic nucleotide binding	13	0	0.75	0.9391
								GO:0043574	peroxisomal transport	56	2	3.52	0.28743			GO:0004739	pyruvate dehydrogenase (acetyl-transferr...	18	0	1.04	0.94036
								GO:2000756	regulation of peptidyl-lysine acetylatio...	7	0	0.44	0.28818			GO:0003878	ATP citrate synthase activity	9	0	0.52	0.94246
								GO:2001251	negative regulation of chromosome organi...	7	0	0.44	0.28818			GO:0034062	RNA polymerase activity	54	4	3.12	0.94432
								GO:0035065	regulation of histone acetylation	7	0	0.44	0.28818			GO:0008233	peptidase activity	533	29	30.82	0.94515
								GO:0009851	auxin biosynthetic process	37	3	2.33	0.28989			GO:0042910	xenobiotic transporter activity	19	0	1.1	0.94661
								GO:0009687	abscisic acid metabolic process	31	5	1.95	0.29045			GO:0008559	xenobiotic-transporting ATPase activity	19	0	1.1	0.94661
								GO:0009167	purine ribonucleoside monophosphate meta...	28	1	1.76	0.29109			GO:0016878	acid-thiol ligase activity	38	0	2.2	0.94805
								GO:0009168	purine ribonucleoside monophosphate bios...	28	1	1.76	0.29109			GO:0003684	damaged DNA binding	36	1	2.08	0.94986
								GO:0009126	purine nucleoside monophosphate metaboli...	28	1	1.76	0.29109			GO:0016774	phosphotransferase activity, carboxyl gr...	18	1	1.04	0.95358
								GO:0009127	purine nucleoside monophosphate biosynth...	28	1	1.76	0.29109			GO:0016661	oxidoreductase activity, acting on other...	6	0	0.35	0.95452
								GO:0016132	brassinosteroid biosynthetic process	61	2	3.83	0.29155			GO:0016405	CoA-ligase activity	36	0	2.08	0.9559
								GO:0045088	regulation of innate immune response	164	14	10.31	0.29203			GO:0051183	vitamin transporter activity	8	0	0.46	0.95967
								GO:0006333	chromatin assembly or disassembly	83	2	5.22	0.29231			GO:0008517	folic acid transporter activity	8	0	0.46	0.95967
								GO:0002682	regulation of immune system process	168	14	10.56	0.29252			GO:0031625	ubiquitin protein ligase binding	14	0	0.81	0.96068
								GO:0051346	negative regulation of hydrolase activit...	12	1	0.75	0.29368			GO:0044389	small conjugating protein ligase binding	14	0	0.81	0.96068
								GO:0046856	phosphatidylinositol dephosphorylation	14	1	0.88	0.29392			GO:0008536	Ran GTPase binding	30	0	1.73	0.96072
								GO:0046839	phospholipid dephosphorylation	14	1	0.88	0.29392			GO:0016624	oxidoreductase activity, acting on the a...	29	0	1.68	0.96212
								GO:0042440	pigment metabolic process	264	81	16.59	0.29471			GO:0003887	DNA-directed DNA polymerase activity	27	0	1.56	0.9684
								GO:0071482	cellular response to light stimulus	47	8	2.95	0.29476			GO:0034061	DNA polymerase activity	107	1	6.19	0.96902
								GO:0071478	cellular response to radiation	47	8	2.95	0.29476			GO:0008641	small protein activating enzyme activity	8	0	0.46	0.97004
								GO:0036293	response to decreased oxygen levels	37	7	2.33	0.29538			GO:0004738	pyruvate dehydrogenase activity	22	0	1.27	0.97115
								GO:0009686	gibberellin biosynthetic process	12	0	0.75	0.29595			GO:0005545	1-phosphatidylinositol binding	6	0	0.35	0.97225
								GO:0044070	regulation of anion transport	33	1	2.07	0.29596			GO:0061505	DNA topoisomerase II activity	7	0	0.4	0.97553
								GO:0046487	glyoxylate metabolic process	17	1	1.07	0.29691			GO:0003918	DNA topoisomerase type II (ATP-hydrolyzi...	7	0	0.4	0.97553
								GO:0009755	hormone-mediated signaling pathway	435	25	27.34	0.29714			GO:0016742	hydroxymethyl-, formyl- and related tran...	14	1	0.81	0.976
								GO:0032271	regulation of protein polymerization	82	1	5.15	0.30036			GO:0032553	ribonucleotide binding	2320	76	134.14	0.97699
								GO:0043254	regulation of protein complex assembly	82	1	5.15	0.30036			GO:0015203	polyamine transmembrane transporter acti...	6	0	0.35	0.98003
								GO:0009220	pyrimidine ribonucleotide biosynthetic p...	95	2	5.97	0.30079			GO:0016408	C-acyltransferase activity	15	0	0.87	0.98184
								GO:0009218	pyrimidine ribonucleotide metabolic proc...	95	2	5.97	0.30079			GO:0047714	galactolipase activity	7	0	0.4	0.98265
								GO:0009142	nucleoside triphosphate biosynthetic pro...	139	3	8.73	0.30191			GO:0003916	DNA topoisomerase activity	11	0	0.64	0.98295
								GO:0010025	wax biosynthetic process	18	4	1.13	0.30201			GO:0016755	transferase activity, transferring amino...	7	0	0.4	0.98469
								GO:0046128	purine ribonucleoside metabolic process	666	23	41.85	0.30236			GO:2001070	starch binding	7	0	0.4	0.98469
								GO:0043100	pyrimidine nucleobase salvage	8	0	0.5	0.30272			GO:0003988	acetyl-CoA C-acyltransferase activity	12	0	0.69	0.98545
								GO:0070192	chromosome organization involved in meio...	83	1	5.22	0.30282			GO:0032549	ribonucleoside binding	2293	73	132.58	0.9868
								GO:0015780	nucleotide-sugar transport	17	0	1.07	0.30397			GO:0004591	oxoglutarate dehydrogenase (succinyl-tra...	9	0	0.52	0.98811
								GO:0006801	superoxide metabolic process	19	3	1.19	0.30412			GO:0016653	oxidoreductase activity, acting on NAD(P...	10	0	0.58	0.98959
								GO:0044262	cellular carbohydrate metabolic process	601	75	37.77	0.30477			GO:0004455	ketol-acid reductoisomerase activity	9	0	0.52	0.98986
								GO:0034728	nucleosome organization	57	0	3.58	0.30593			GO:0016453	C-acetyltransferase activity	8	0	0.46	0.99028
								GO:0046713	borate transport	7	0	0.44	0.30633			GO:0003985	acetyl-CoA C-acetyltransferase activity	8	0	0.46	0.99028
								GO:0009240	isopentenyl diphosphate biosynthetic pro...	192	88	12.07	0.30638			GO:0005099	Ras GTPase activator activity	14	0	0.81	0.99106
								GO:0046490	isopentenyl diphosphate metabolic proces...	192	88	12.07	0.30638			GO:0016645	oxidoreductase activity, acting on the C...	33	2	1.91	0.99151
								GO:0009626	plant-type hypersensitive response	158	14	9.93	0.30657			GO:0046912	transferase activity, transferring acyl ...	29	0	1.68	0.99153
								GO:0033015	tetrapyrrole catabolic process	45	5	2.83	0.30663			GO:0051020	GTPase binding	47	0	2.72	0.99155
								GO:0006787	porphyrin-containing compound catabolic ...	45	5	2.83	0.30663			GO:0070283	radical SAM enzyme activity	7	0	0.4	0.99159
								GO:0006397	mRNA processing	133	5	8.36	0.3067			GO:0004148	dihydrolipoyl dehydrogenase activity	6	0	0.35	0.99206
								GO:0019511	peptidyl-proline hydroxylation	7	0	0.44	0.30694			GO:0043168	anion binding	2608	100	150.8	0.9921
								GO:0018401	peptidyl-proline hydroxylation to 4-hydr...	7	0	0.44	0.30694			GO:0017016	Ras GTPase binding	43	0	2.49	0.99227
								GO:0019471	4-hydroxyproline metabolic process	7	0	0.44	0.30694			GO:0031267	small GTPase binding	43	0	2.49	0.99227
								GO:0051193	regulation of cofactor metabolic process	17	4	1.07	0.30718			GO:0001882	nucleoside binding	2294	73	132.64	0.99282
								GO:0033609	oxalate metabolic process	8	0	0.5	0.30722			GO:0032555	purine ribonucleotide binding	2285	73	132.12	0.99301
								GO:0030041	actin filament polymerization	81	1	5.09	0.30739			GO:0016646	oxidoreductase activity, acting on the C...	19	0	1.1	0.99328
								GO:0018904	ether metabolic process	49	6	3.08	0.30823			GO:0042625	ATPase activity, coupled to transmembran...	187	3	10.81	0.99349
								GO:0006662	glycerol ether metabolic process	49	6	3.08	0.30823			GO:0001883	purine nucleoside binding	2284	73	132.06	0.99365
								GO:0009408	response to heat	205	11	12.88	0.31025			GO:0032550	purine ribonucleoside binding	2284	73	132.06	0.99365
								GO:0046890	regulation of lipid biosynthetic process	11	3	0.69	0.31063			GO:0017076	purine nucleotide binding	2324	74	134.37	0.99433
								GO:0031349	positive regulation of defense response	38	0	2.39	0.31131			GO:0030554	adenyl nucleotide binding	2045	68	118.24	0.99457
								GO:0043067	regulation of programmed cell death	181	13	11.37	0.31144			GO:0016703	oxidoreductase activity, acting on singl...	9	0	0.52	0.99501
								GO:0042273	ribosomal large subunit biogenesis	7	1	0.44	0.31155			GO:0097159	organic cyclic compound binding	5165	237	298.64	0.99525
								GO:0006081	cellular aldehyde metabolic process	288	95	18.1	0.31305			GO:0032559	adenyl ribonucleotide binding	2008	67	116.1	0.99539
								GO:0006650	glycerophospholipid metabolic process	176	19	11.06	0.31409			GO:1901363	heterocyclic compound binding	5156	237	298.12	0.99587
								GO:0010394	homogalacturonan metabolic process	8	0	0.5	0.31458			GO:0035639	purine ribonucleoside triphosphate bindi...	2251	73	130.15	0.99593
								GO:0046486	glycerolipid metabolic process	185	20	11.63	0.31467			GO:0005524	ATP binding	1974	67	114.14	0.99608
								GO:0070828	heterochromatin organization	6	0	0.38	0.31489			GO:0019900	kinase binding	37	1	2.14	0.99799
								GO:0031507	heterochromatin assembly	6	0	0.38	0.31489			GO:0000166	nucleotide binding	3199	125	184.97	0.99887
								GO:0015711	organic anion transport	206	14	12.95	0.31543			GO:1901265	nucleoside phosphate binding	3199	125	184.97	0.99887
								GO:0009856	pollination	177	9	11.12	0.31603			GO:0036094	small molecule binding	3260	126	188.49	0.99893
								GO:0044706	multi-multicellular organism process	177	9	11.12	0.31603			GO:0042623	ATPase activity, coupled	477	15	27.58	0.99937
								GO:0051865	protein autoubiquitination	12	0	0.75	0.31625			GO:0016992	lipoate synthase activity	6	0	0.35	0.99969
								GO:0071368	cellular response to cytokinin stimulus	18	2	1.13	0.31659			GO:0016979	lipoate-protein ligase activity	6	0	0.35	0.99969
								GO:0010646	regulation of cell communication	194	2	12.19	0.31667			GO:0019901	protein kinase binding	29	1	1.68	0.99979
								GO:0042278	purine nucleoside metabolic process	667	23	41.91	0.31762			GO:0016817	hydrolase activity, acting on acid anhyd...	1052	33	60.83	0.99996
								GO:0043934	sporulation	32	0	2.01	0.31772			GO:0016818	hydrolase activity, acting on acid anhyd...	1042	33	60.25	0.99996
								GO:0019751	polyol metabolic process	86	11	5.4	0.31773			GO:0016462	pyrophosphatase activity	1034	33	59.79	0.99996
								GO:0030865	cortical cytoskeleton organization	15	0	0.94	0.31847			GO:0017111	nucleoside-triphosphatase activity	979	30	56.61	0.99996
								GO:0048366	leaf development	232	36	14.58	0.31858			GO:0016887	ATPase activity	584	22	33.77	0.99998
								GO:0034641	cellular nitrogen compound metabolic pro...	3932	261	247.09	0.31986			GO:0015399	primary active transmembrane transporter...	304	8	17.58	0.99999
								GO:0001302	replicative cell aging	12	0	0.75	0.32037			GO:0015405	P-P-bond-hydrolysis-driven transmembrane...	302	7	17.46	0.99999
								GO:0048518	positive regulation of biological proces...	631	53	39.65	0.32103			GO:0016684	oxidoreductase activity, acting on perox...	115	13	6.65	1
								GO:0035601	protein deacylation	16	1	1.01	0.3214			GO:0016675	oxidoreductase activity, acting on a hem...	43	0	2.49	1
								GO:0006476	protein deacetylation	16	1	1.01	0.3214			GO:0016676	oxidoreductase activity, acting on a hem...	43	0	2.49	1
								GO:0070482	response to oxygen levels	38	7	2.39	0.32181			GO:0019899	enzyme binding	108	3	6.24	1
								GO:0008064	regulation of actin polymerization or de...	79	1	4.96	0.3219			GO:0005527	macrolide binding	19	7	1.1	1
								GO:0032956	regulation of actin cytoskeleton organiz...	79	1	4.96	0.3219			GO:0015002	heme-copper terminal oxidase activity	43	0	2.49	1
								GO:0032970	regulation of actin filament-based proce...	79	1	4.96	0.3219			GO:0032561	guanyl ribonucleotide binding	284	7	16.42	1
								GO:0030832	regulation of actin filament length	79	1	4.96	0.3219			GO:0003674	molecular_function	13075	756	756	1
								GO:0030833	regulation of actin filament polymerizat...	79	1	4.96	0.3219			GO:0008187	poly-pyrimidine tract binding	26	9	1.5	1
								GO:0044036	cell wall macromolecule metabolic proces...	200	15	12.57	0.32227
								GO:0010026	trichome differentiation	107	2	6.72	0.32295
								GO:1901264	carbohydrate derivative transport	34	0	2.14	0.32333
								GO:0030490	maturation of SSU-rRNA	20	1	1.26	0.32398
								GO:0048569	post-embryonic organ development	360	23	22.62	0.32465
								GO:0052325	cell wall pectin biosynthetic process	15	2	0.94	0.32526
								GO:0000085	G2 phase of mitotic cell cycle	46	0	2.89	0.32533
								GO:0051319	G2 phase	46	0	2.89	0.32533
								GO:0009800	cinnamic acid biosynthetic process	11	0	0.69	0.32569
								GO:0009803	cinnamic acid metabolic process	11	0	0.69	0.32569
								GO:0008283	cell proliferation	151	2	9.49	0.32635
								GO:0046482	para-aminobenzoic acid metabolic process	27	2	1.7	0.32644
								GO:0019320	hexose catabolic process	480	71	30.16	0.32652
								GO:0007169	transmembrane receptor protein tyrosine ...	52	1	3.27	0.32657
								GO:0010214	seed coat development	21	0	1.32	0.32676
								GO:0050665	hydrogen peroxide biosynthetic process	44	5	2.77	0.32741
								GO:0048588	developmental cell growth	221	9	13.89	0.32825
								GO:0070981	L-asparagine biosynthetic process	7	2	0.44	0.32852
								GO:0070982	L-asparagine metabolic process	7	2	0.44	0.32852
								GO:0016558	protein import into peroxisome matrix	53	2	3.33	0.32866
								GO:0042254	ribosome biogenesis	341	90	21.43	0.32914
								GO:0007276	gamete generation	101	1	6.35	0.33055
								GO:0010166	wax metabolic process	19	4	1.19	0.33058
								GO:0019427	acetyl-CoA biosynthetic process from ace...	7	0	0.44	0.33107
								GO:0019660	glycolytic fermentation	14	0	0.88	0.33169
								GO:0019655	glucose catabolic process to ethanol	14	0	0.88	0.33169
								GO:0008154	actin polymerization or depolymerization	92	1	5.78	0.33188
								GO:0010337	regulation of salicylic acid metabolic p...	11	1	0.69	0.33194
								GO:0010380	regulation of chlorophyll biosynthetic p...	11	3	0.69	0.33248
								GO:0032200	telomere organization	69	0	4.34	0.33264
								GO:0000723	telomere maintenance	69	0	4.34	0.33264
								GO:0018298	protein-chromophore linkage	22	3	1.38	0.33266
								GO:0006334	nucleosome assembly	54	0	3.39	0.33273
								GO:0010043	response to zinc ion	58	0	3.64	0.33291
								GO:0006487	protein N-linked glycosylation	72	0	4.52	0.33305
								GO:1901701	cellular response to oxygen-containing c...	514	45	32.3	0.33396
								GO:0071214	cellular response to abiotic stimulus	100	13	6.28	0.33584
								GO:0009746	response to hexose stimulus	100	13	6.28	0.33584
								GO:0017148	negative regulation of translation	10	2	0.63	0.33636
								GO:0015996	chlorophyll catabolic process	43	5	2.7	0.33656
								GO:0046149	pigment catabolic process	43	5	2.7	0.33656
								GO:0035335	peptidyl-tyrosine dephosphorylation	21	1	1.32	0.33694
								GO:0043407	negative regulation of MAP kinase activi...	18	1	1.13	0.338
								GO:0043409	negative regulation of MAPK cascade	18	1	1.13	0.338
								GO:0010741	negative regulation of intracellular pro...	18	1	1.13	0.338
								GO:0007292	female gamete generation	73	0	4.59	0.33803
								GO:0032011	ARF protein signal transduction	23	0	1.45	0.33986
								GO:0032012	regulation of ARF protein signal transdu...	23	0	1.45	0.33986
								GO:0015833	peptide transport	51	4	3.2	0.34029
								GO:0048589	developmental growth	475	24	29.85	0.34045
								GO:0042214	terpene metabolic process	19	4	1.19	0.34061
								GO:0042886	amide transport	59	6	3.71	0.34074
								GO:0042439	ethanolamine-containing compound metabol...	20	0	1.26	0.34127
								GO:0031348	negative regulation of defense response	109	12	6.85	0.34138
								GO:0009850	auxin metabolic process	52	5	3.27	0.34145
								GO:0015748	organophosphate ester transport	58	0	3.64	0.34188
								GO:0030154	cell differentiation	657	40	41.29	0.342
								GO:0015693	magnesium ion transport	20	1	1.26	0.3431
								GO:0033993	response to lipid	512	32	32.17	0.34328
								GO:0051552	flavone metabolic process	14	0	0.88	0.34333
								GO:0051553	flavone biosynthetic process	14	0	0.88	0.34333
								GO:0016572	histone phosphorylation	34	0	2.14	0.3434
								GO:0034284	response to monosaccharide stimulus	101	13	6.35	0.34511
								GO:0051409	response to nitrosative stress	6	0	0.38	0.34649
								GO:0051053	negative regulation of DNA metabolic pro...	11	0	0.69	0.34672
								GO:0006555	methionine metabolic process	86	1	5.4	0.34712
								GO:0010563	negative regulation of phosphorus metabo...	35	2	2.2	0.34753
								GO:0045936	negative regulation of phosphate metabol...	35	2	2.2	0.34753
								GO:0035196	production of miRNAs involved in gene si...	69	3	4.34	0.34822
								GO:0009448	gamma-aminobutyric acid metabolic proces...	8	0	0.5	0.34827
								GO:0032957	inositol trisphosphate metabolic process	17	0	1.07	0.34885
								GO:0044107	cellular alcohol metabolic process	9	0	0.57	0.34953
								GO:0044108	cellular alcohol biosynthetic process	9	0	0.57	0.34953
								GO:0006696	ergosterol biosynthetic process	9	0	0.57	0.34953
								GO:0008204	ergosterol metabolic process	9	0	0.57	0.34953
								GO:0006540	glutamate decarboxylation to succinate	7	0	0.44	0.35025
								GO:0006538	glutamate catabolic process	7	0	0.44	0.35025
								GO:0009450	gamma-aminobutyric acid catabolic proces...	7	0	0.44	0.35025
								GO:0012501	programmed cell death	247	17	15.52	0.35043
								GO:0043687	post-translational protein modification	59	1	3.71	0.3508
								GO:0032258	CVT pathway	9	0	0.57	0.35158
								GO:0046271	phenylpropanoid catabolic process	10	0	0.63	0.35308
								GO:0046274	lignin catabolic process	10	0	0.63	0.35308
								GO:0006099	tricarboxylic acid cycle	96	1	6.03	0.3538
								GO:0009733	response to auxin stimulus	254	17	15.96	0.35394
								GO:0044707	single-multicellular organism process	2438	176	153.21	0.35408
								GO:0032456	endocytic recycling	8	1	0.5	0.35429
								GO:1900865	chloroplast RNA modification	6	0	0.38	0.35466
								GO:0016119	carotene metabolic process	12	3	0.75	0.35475
								GO:0042026	protein refolding	10	1	0.63	0.35603
								GO:0019856	pyrimidine nucleobase biosynthetic proce...	6	0	0.38	0.35682
								GO:0006366	transcription from RNA polymerase II pro...	58	0	3.64	0.35784
								GO:0009908	flower development	554	23	34.81	0.35839
								GO:0048468	cell development	407	13	25.58	0.359
								GO:0019419	sulfate reduction	6	0	0.38	0.36001
								GO:0097305	response to alcohol	482	32	30.29	0.36025
								GO:0042256	mature ribosome assembly	6	0	0.38	0.36067
								GO:0010229	inflorescence development	27	4	1.7	0.36105
								GO:0048528	post-embryonic root development	79	3	4.96	0.36113
								GO:0006790	sulfur compound metabolic process	434	55	27.27	0.36205
								GO:0048869	cellular developmental process	855	50	53.73	0.36223
								GO:0060249	anatomical structure homeostasis	70	0	4.4	0.36229
								GO:0036065	fucosylation	6	0	0.38	0.36294
								GO:0016101	diterpenoid metabolic process	22	0	1.38	0.3633
								GO:0007389	pattern specification process	236	9	14.83	0.36346
								GO:0010289	homogalacturonan biosynthetic process	7	0	0.44	0.36353
								GO:0009896	positive regulation of catabolic process	7	0	0.44	0.36435
								GO:0009647	skotomorphogenesis	13	0	0.82	0.36453
								GO:0046164	alcohol catabolic process	33	1	2.07	0.36506
								GO:1901616	organic hydroxy compound catabolic proce...	33	1	2.07	0.36506
								GO:0009063	cellular amino acid catabolic process	133	15	8.36	0.36517
								GO:0009292	genetic transfer	21	2	1.32	0.36533
								GO:0009294	DNA mediated transformation	21	2	1.32	0.36533
								GO:0015802	basic amino acid transport	23	4	1.45	0.3665
								GO:0010253	UDP-rhamnose biosynthetic process	7	0	0.44	0.3667
								GO:0033478	UDP-rhamnose metabolic process	7	0	0.44	0.3667
								GO:0006857	oligopeptide transport	48	4	3.02	0.36687
								GO:0009741	response to brassinosteroid stimulus	75	4	4.71	0.36813
								GO:0016575	histone deacetylation	14	1	0.88	0.37045
								GO:0010106	cellular response to iron ion starvation	18	1	1.13	0.37052
								GO:0006102	isocitrate metabolic process	19	0	1.19	0.37151
								GO:0007167	enzyme linked receptor protein signaling...	60	1	3.77	0.37242
								GO:0046466	membrane lipid catabolic process	7	2	0.44	0.37265
								GO:0030149	sphingolipid catabolic process	7	2	0.44	0.37265
								GO:0032502	developmental process	2586	180	162.51	0.37318
								GO:0002684	positive regulation of immune system pro...	32	0	2.01	0.37446
								GO:0050778	positive regulation of immune response	32	0	2.01	0.37446
								GO:0045089	positive regulation of innate immune res...	32	0	2.01	0.37446
								GO:0023051	regulation of signaling	188	2	11.81	0.37513
								GO:0006528	asparagine metabolic process	11	3	0.69	0.37519
								GO:0000272	polysaccharide catabolic process	78	4	4.9	0.37538
								GO:0052547	regulation of peptidase activity	11	0	0.69	0.37628
								GO:0010466	negative regulation of peptidase activit...	11	0	0.69	0.37628
								GO:0006007	glucose catabolic process	479	71	30.1	0.37676
								GO:0010411	xyloglucan metabolic process	7	0	0.44	0.37758
								GO:0031334	positive regulation of protein complex a...	72	1	4.52	0.37787
								GO:0032273	positive regulation of protein polymeriz...	72	1	4.52	0.37787
								GO:0010599	production of lsiRNA involved in RNA int...	6	0	0.38	0.37862
								GO:0044087	regulation of cellular component biogene...	86	1	5.4	0.37882
								GO:0008544	epidermis development	302	8	18.98	0.37886
								GO:0009736	cytokinin mediated signaling pathway	17	2	1.07	0.379
								GO:1901463	regulation of tetrapyrrole biosynthetic ...	12	3	0.75	0.37923
								GO:0006139	nucleobase-containing compound metabolic...	3616	231	227.23	0.37951
								GO:0009059	macromolecule biosynthetic process	3097	190	194.62	0.38063
								GO:0006714	sesquiterpenoid metabolic process	37	6	2.33	0.38096
								GO:0032870	cellular response to hormone stimulus	444	26	27.9	0.38134
								GO:0071495	cellular response to endogenous stimulus	444	26	27.9	0.38134
								GO:0006563	L-serine metabolic process	32	2	2.01	0.38154
								GO:0071103	DNA conformation change	114	0	7.16	0.382
								GO:0070592	cell wall polysaccharide biosynthetic pr...	108	11	6.79	0.38252
								GO:0015749	monosaccharide transport	16	1	1.01	0.38253
								GO:0010090	trichome morphogenesis	99	2	6.22	0.38301
								GO:0009162	deoxyribonucleoside monophosphate metabo...	7	0	0.44	0.38301
								GO:0009157	deoxyribonucleoside monophosphate biosyn...	7	0	0.44	0.38301
								GO:0044237	cellular metabolic process	8847	534	555.95	0.38342
								GO:0016049	cell growth	444	17	27.9	0.38373
								GO:0009311	oligosaccharide metabolic process	167	40	10.49	0.38437
								GO:0048354	mucilage biosynthetic process involved i...	6	0	0.38	0.38463
								GO:0009966	regulation of signal transduction	187	2	11.75	0.38557
								GO:0009639	response to red or far red light	263	33	16.53	0.38574
								GO:0010467	gene expression	2858	191	179.6	0.38613
								GO:0009624	response to nematode	108	8	6.79	0.38629
								GO:0007265	Ras protein signal transduction	44	0	2.77	0.38667
								GO:0048519	negative regulation of biological proces...	728	34	45.75	0.38685
								GO:0009957	epidermal cell fate specification	12	0	0.75	0.3881
								GO:0000373	Group II intron splicing	8	0	0.5	0.38879
								GO:0006575	cellular modified amino acid metabolic p...	106	5	6.66	0.38899
								GO:0051261	protein depolymerization	20	0	1.26	0.39193
								GO:0051494	negative regulation of cytoskeleton orga...	7	0	0.44	0.39227
								GO:0052646	alditol phosphate metabolic process	13	1	0.82	0.39302
								GO:0019438	aromatic compound biosynthetic process	1991	159	125.12	0.39386
								GO:0018130	heterocycle biosynthetic process	1898	139	119.27	0.39425
								GO:0030838	positive regulation of actin filament po...	70	1	4.4	0.39542
								GO:0045010	actin nucleation	70	1	4.4	0.39542
								GO:0032312	regulation of ARF GTPase activity	12	0	0.75	0.39546
								GO:0000096	sulfur amino acid metabolic process	261	29	16.4	0.39617
								GO:0009593	detection of chemical stimulus	23	0	1.45	0.39659
								GO:0046246	terpene biosynthetic process	13	3	0.82	0.39673
								GO:0051173	positive regulation of nitrogen compound...	231	41	14.52	0.39755
								GO:0035825	reciprocal DNA recombination	105	0	6.6	0.39895
								GO:0046470	phosphatidylcholine metabolic process	18	0	1.13	0.40057
								GO:0010332	response to gamma radiation	63	0	3.96	0.4012
								GO:0050794	regulation of cellular process	2839	163	178.41	0.40188
								GO:0005996	monosaccharide metabolic process	617	79	38.77	0.40298
								GO:0001578	microtubule bundle formation	7	0	0.44	0.40298
								GO:0009638	phototropism	13	1	0.82	0.4062
								GO:0006863	purine nucleobase transport	26	0	1.63	0.40685
								GO:0009913	epidermal cell differentiation	297	7	18.66	0.40713
								GO:1901293	nucleoside phosphate biosynthetic proces...	372	7	23.38	0.40748
								GO:0060548	negative regulation of cell death	86	0	5.4	0.40841
								GO:0051649	establishment of localization in cell	1007	79	63.28	0.40853
								GO:0051254	positive regulation of RNA metabolic pro...	224	41	14.08	0.41025
								GO:0071365	cellular response to auxin stimulus	116	5	7.29	0.41144
								GO:0031497	chromatin assembly	59	0	3.71	0.41223
								GO:0016574	histone ubiquitination	7	0	0.44	0.41261
								GO:0043288	apocarotenoid metabolic process	33	5	2.07	0.41284
								GO:0048465	corolla development	28	3	1.76	0.4132
								GO:0048441	petal development	28	3	1.76	0.4132
								GO:0070589	cellular component macromolecule biosynt...	112	11	7.04	0.4133
								GO:0044038	cell wall macromolecule biosynthetic pro...	112	11	7.04	0.4133
								GO:0044765	single-organism transport	2208	152	138.75	0.41343
								GO:0022904	respiratory electron transport chain	90	0	5.66	0.41368
								GO:0010257	NADH dehydrogenase complex assembly	6	0	0.38	0.41384
								GO:0048440	carpel development	108	12	6.79	0.41422
								GO:0006820	anion transport	375	25	23.57	0.41468
								GO:0010417	glucuronoxylan biosynthetic process	14	1	0.88	0.4151
								GO:0044419	interspecies interaction between organis...	88	4	5.53	0.41519
								GO:0044247	cellular polysaccharide catabolic proces...	39	2	2.45	0.41774
								GO:0010193	response to ozone	27	1	1.7	0.41794
								GO:0051592	response to calcium ion	12	0	0.75	0.41807
								GO:0009150	purine ribonucleotide metabolic process	652	23	40.97	0.4184
								GO:0010150	leaf senescence	33	4	2.07	0.41878
								GO:0006814	sodium ion transport	33	3	2.07	0.41908
								GO:0006807	nitrogen compound metabolic process	4361	294	274.05	0.42021
								GO:0008037	cell recognition	14	0	0.88	0.42154
								GO:0048544	recognition of pollen	14	0	0.88	0.42154
								GO:0006529	asparagine biosynthetic process	9	2	0.57	0.42348
								GO:0045492	xylan biosynthetic process	80	9	5.03	0.42364
								GO:0010413	glucuronoxylan metabolic process	80	9	5.03	0.42364
								GO:0019405	alditol catabolic process	6	0	0.38	0.42375
								GO:0019563	glycerol catabolic process	6	0	0.38	0.42375
								GO:0007062	sister chromatid cohesion	106	0	6.66	0.42391
								GO:0007178	transmembrane receptor protein serine/th...	8	0	0.5	0.42564
								GO:0001676	long-chain fatty acid metabolic process	14	3	0.88	0.42672
								GO:0010091	trichome branching	15	1	0.94	0.42691
								GO:0009954	proximal/distal pattern formation	9	0	0.57	0.42697
								GO:0042176	regulation of protein catabolic process	9	0	0.57	0.42697
								GO:0030435	sporulation resulting in formation of a ...	30	0	1.89	0.42701
								GO:0071940	fungal-type cell wall assembly	6	0	0.38	0.42803
								GO:0070590	spore wall biogenesis	6	0	0.38	0.42803
								GO:0070591	ascospore wall biogenesis	6	0	0.38	0.42803
								GO:0042244	spore wall assembly	6	0	0.38	0.42803
								GO:0030476	ascospore wall assembly	6	0	0.38	0.42803
								GO:0019954	asexual reproduction	17	0	1.07	0.4282
								GO:0046185	aldehyde catabolic process	76	6	4.78	0.42916
								GO:0060359	response to ammonium ion	6	1	0.38	0.43038
								GO:0009411	response to UV	144	14	9.05	0.43044
								GO:0051262	protein tetramerization	12	0	0.75	0.43131
								GO:1901362	organic cyclic compound biosynthetic pro...	2167	171	136.18	0.43253
								GO:0048236	plant-type spore development	44	3	2.77	0.43346
								GO:0048522	positive regulation of cellular process	545	50	34.25	0.43367
								GO:0009410	response to xenobiotic stimulus	22	1	1.38	0.43404
								GO:0044403	symbiosis, encompassing mutualism throug...	86	4	5.4	0.4346
								GO:0009785	blue light signaling pathway	12	2	0.75	0.43537
								GO:0030522	intracellular receptor mediated signalin...	12	2	0.75	0.43537
								GO:0007264	small GTPase mediated signal transductio...	136	0	8.55	0.43624
								GO:0002253	activation of immune response	27	0	1.7	0.43671
								GO:0002218	activation of innate immune response	27	0	1.7	0.43671
								GO:0009161	ribonucleoside monophosphate metabolic p...	51	1	3.2	0.43735
								GO:0009156	ribonucleoside monophosphate biosyntheti...	51	1	3.2	0.43735
								GO:0034645	cellular macromolecule biosynthetic proc...	2998	182	188.4	0.43813
								GO:0016126	sterol biosynthetic process	101	6	6.35	0.43842
								GO:0009640	photomorphogenesis	144	4	9.05	0.43847
								GO:0014070	response to organic cyclic compound	392	36	24.63	0.4389
								GO:0009314	response to radiation	788	76	49.52	0.43903
								GO:0009720	detection of hormone stimulus	13	0	0.82	0.43922
								GO:0009726	detection of endogenous stimulus	13	0	0.82	0.43922
								GO:0045910	negative regulation of DNA recombination	7	0	0.44	0.43923
								GO:0000018	regulation of DNA recombination	7	0	0.44	0.43923
								GO:0019692	deoxyribose phosphate metabolic process	6	0	0.38	0.43932
								GO:0009262	deoxyribonucleotide metabolic process	6	0	0.38	0.43932
								GO:0009263	deoxyribonucleotide biosynthetic process	6	0	0.38	0.43932
								GO:0009265	2'-deoxyribonucleotide biosynthetic proc...	6	0	0.38	0.43932
								GO:0009221	pyrimidine deoxyribonucleotide biosynthe...	6	0	0.38	0.43932
								GO:0009219	pyrimidine deoxyribonucleotide metabolic...	6	0	0.38	0.43932
								GO:0046385	deoxyribose phosphate biosynthetic proce...	6	0	0.38	0.43932
								GO:0009394	2'-deoxyribonucleotide metabolic process	6	0	0.38	0.43932
								GO:0043244	regulation of protein complex disassembl...	26	0	1.63	0.43932
								GO:0046677	response to antibiotic	8	1	0.5	0.43955
								GO:0009832	plant-type cell wall biogenesis	104	10	6.54	0.43967
								GO:0009685	gibberellin metabolic process	17	0	1.07	0.44049
								GO:0010617	circadian regulation of calcium ion osci...	6	1	0.38	0.44056
								GO:0051480	cytosolic calcium ion homeostasis	6	1	0.38	0.44056
								GO:0009718	anthocyanin-containing compound biosynth...	17	3	1.07	0.44059
								GO:0000097	sulfur amino acid biosynthetic process	230	26	14.45	0.44062
								GO:0000462	maturation of SSU-rRNA from tricistronic...	19	0	1.19	0.44098
								GO:0055075	potassium ion homeostasis	7	1	0.44	0.44105
								GO:0016072	rRNA metabolic process	255	83	16.02	0.44109
								GO:0010190	cytochrome b6f complex assembly	9	2	0.57	0.44131
								GO:0010876	lipid localization	117	4	7.35	0.44212
								GO:0016926	protein desumoylation	32	3	2.01	0.44428
								GO:0009165	nucleotide biosynthetic process	367	7	23.06	0.44436
								GO:0008655	pyrimidine-containing compound salvage	11	0	0.69	0.44462
								GO:0016131	brassinosteroid metabolic process	67	2	4.21	0.44509
								GO:0065008	regulation of biological quality	837	67	52.6	0.44759
								GO:0042436	indole-containing compound catabolic pro...	24	3	1.51	0.44795
								GO:0006721	terpenoid metabolic process	180	49	11.31	0.44834
								GO:0010817	regulation of hormone levels	292	20	18.35	0.44858
								GO:0048229	gametophyte development	335	12	21.05	0.4495
								GO:0046417	chorismate metabolic process	16	1	1.01	0.4511
								GO:0009934	regulation of meristem structural organi...	13	1	0.82	0.45134
								GO:0010941	regulation of cell death	190	13	11.94	0.45229
								GO:0043622	cortical microtubule organization	13	0	0.82	0.45249
								GO:0006310	DNA recombination	236	2	14.83	0.45292
								GO:0031122	cytoplasmic microtubule organization	15	0	0.94	0.45441
								GO:0008361	regulation of cell size	25	3	1.57	0.45458
								GO:0009845	seed germination	133	3	8.36	0.4575
								GO:0009399	nitrogen fixation	10	1	0.63	0.45834
								GO:0051568	histone H3-K4 methylation	11	0	0.69	0.45838
								GO:1901606	alpha-amino acid catabolic process	115	13	7.23	0.45865
								GO:0090066	regulation of anatomical structure size	103	4	6.47	0.45927
								GO:0032535	regulation of cellular component size	103	4	6.47	0.45927
								GO:0030148	sphingolipid biosynthetic process	19	0	1.19	0.45953
								GO:0043069	negative regulation of programmed cell d...	81	0	5.09	0.45972
								GO:0006105	succinate metabolic process	8	0	0.5	0.46044
								GO:0006541	glutamine metabolic process	32	3	2.01	0.46058
								GO:0046364	monosaccharide biosynthetic process	166	5	10.43	0.46087
								GO:0019740	nitrogen utilization	6	0	0.38	0.46108
								GO:0006473	protein acetylation	40	1	2.51	0.46152
								GO:0006469	negative regulation of protein kinase ac...	30	1	1.89	0.46192
								GO:0033673	negative regulation of kinase activity	30	1	1.89	0.46192
								GO:0051348	negative regulation of transferase activ...	30	1	1.89	0.46192
								GO:0043408	regulation of MAPK cascade	63	1	3.96	0.46205
								GO:0010627	regulation of intracellular protein kina...	63	1	3.96	0.46205
								GO:0010540	basipetal auxin transport	25	2	1.57	0.46243
								GO:0055065	metal ion homeostasis	49	6	3.08	0.4633
								GO:0010647	positive regulation of cell communicatio...	43	0	2.7	0.46354
								GO:0042822	pyridoxal phosphate metabolic process	7	1	0.44	0.46358
								GO:0042823	pyridoxal phosphate biosynthetic process	7	1	0.44	0.46358
								GO:0042816	vitamin B6 metabolic process	7	1	0.44	0.46358
								GO:0042819	vitamin B6 biosynthetic process	7	1	0.44	0.46358
								GO:0043572	plastid fission	17	1	1.07	0.46529
								GO:0090056	regulation of chlorophyll metabolic proc...	14	3	0.88	0.46539
								GO:0009956	radial pattern formation	11	0	0.69	0.46552
								GO:0071804	cellular potassium ion transport	47	2	2.95	0.46559
								GO:0071805	potassium ion transmembrane transport	47	2	2.95	0.46559
								GO:0010224	response to UV-B	57	7	3.58	0.46634
								GO:0009698	phenylpropanoid metabolic process	208	20	13.07	0.46882
								GO:0006022	aminoglycan metabolic process	21	1	1.32	0.46885
								GO:0051645	Golgi localization	27	1	1.7	0.46965
								GO:0060151	peroxisome localization	27	1	1.7	0.46965
								GO:0016102	diterpenoid biosynthetic process	15	0	0.94	0.47038
								GO:0016925	protein sumoylation	11	0	0.69	0.47187
								GO:0010039	response to iron ion	30	2	1.89	0.47222
								GO:0006816	calcium ion transport	73	3	4.59	0.47253
								GO:0010410	hemicellulose metabolic process	109	10	6.85	0.47311
								GO:0007067	mitosis	68	0	4.27	0.47372
								GO:0000087	M phase of mitotic cell cycle	68	0	4.27	0.47372
								GO:0009664	plant-type cell wall organization	140	12	8.8	0.47406
								GO:0042938	dipeptide transport	6	1	0.38	0.47417
								GO:0010431	seed maturation	86	0	5.4	0.47457
								GO:0002213	defense response to insect	12	2	0.75	0.47769
								GO:0009816	defense response to bacterium, incompati...	19	1	1.19	0.47786
								GO:0006275	regulation of DNA replication	89	0	5.59	0.47797
								GO:0006323	DNA packaging	73	0	4.59	0.47855
								GO:0048437	floral organ development	285	20	17.91	0.47879
								GO:0033865	nucleoside bisphosphate metabolic proces...	21	3	1.32	0.47934
								GO:0034032	purine nucleoside bisphosphate metabolic...	21	3	1.32	0.47934
								GO:0033875	ribonucleoside bisphosphate metabolic pr...	21	3	1.32	0.47934
								GO:0051495	positive regulation of cytoskeleton orga...	75	1	4.71	0.47988
								GO:0016579	protein deubiquitination	49	1	3.08	0.48019
								GO:0051493	regulation of cytoskeleton organization	88	1	5.53	0.48059
								GO:0010252	auxin homeostasis	15	0	0.94	0.48166
								GO:0042023	DNA endoreduplication	69	0	4.34	0.48366
								GO:0007131	reciprocal meiotic recombination	104	0	6.54	0.48397
								GO:0002252	immune effector process	125	8	7.86	0.4841
								GO:0006891	intra-Golgi vesicle-mediated transport	35	0	2.2	0.4843
								GO:0019319	hexose biosynthetic process	149	3	9.36	0.48598
								GO:0051701	interaction with host	81	4	5.09	0.48627
								GO:0006760	folic acid-containing compound metabolic...	32	1	2.01	0.48648
								GO:0002237	response to molecule of bacterial origin	39	1	2.45	0.4899
								GO:0048767	root hair elongation	126	4	7.92	0.49039
								GO:0030002	cellular anion homeostasis	6	1	0.38	0.49048
								GO:0030643	cellular phosphate ion homeostasis	6	1	0.38	0.49048
								GO:0072502	cellular trivalent inorganic anion homeo...	6	1	0.38	0.49048
								GO:0031329	regulation of cellular catabolic process	56	1	3.52	0.49049
								GO:0000578	embryonic axis specification	9	0	0.57	0.49061
								GO:0048825	cotyledon development	43	1	2.7	0.49065
								GO:0071310	cellular response to organic substance	698	39	43.86	0.49065
								GO:0006357	regulation of transcription from RNA pol...	25	0	1.57	0.49082
								GO:0006740	NADPH regeneration	185	68	11.63	0.49086
								GO:0045454	cell redox homeostasis	114	12	7.16	0.49268
								GO:0016125	sterol metabolic process	110	6	6.91	0.4932
								GO:0006783	heme biosynthetic process	29	5	1.82	0.49339
								GO:0034470	ncRNA processing	315	82	19.79	0.49428
								GO:0006536	glutamate metabolic process	18	1	1.13	0.49506
								GO:0090351	seedling development	140	3	8.8	0.49552
								GO:0044275	cellular carbohydrate catabolic process	50	3	3.14	0.49598
								GO:0052314	phytoalexin metabolic process	9	0	0.57	0.49613
								GO:0006165	nucleoside diphosphate phosphorylation	9	0	0.57	0.49639
								GO:0006183	GTP biosynthetic process	9	0	0.57	0.49639
								GO:0046051	UTP metabolic process	9	0	0.57	0.49639
								GO:0006228	UTP biosynthetic process	9	0	0.57	0.49639
								GO:0035556	intracellular signal transduction	417	15	26.2	0.49674
								GO:0042732	D-xylose metabolic process	21	0	1.32	0.49714
								GO:0006862	nucleotide transport	46	0	2.89	0.49732
								GO:0015698	inorganic anion transport	155	11	9.74	0.4974
								GO:0009704	de-etiolation	6	0	0.38	0.50016
								GO:0009069	serine family amino acid metabolic proce...	204	31	12.82	0.50073
								GO:0071852	fungal-type cell wall organization or bi...	24	0	1.51	0.5011
								GO:0044710	single-organism metabolic process	4372	427	274.74	0.50123
								GO:0016120	carotene biosynthetic process	8	2	0.5	0.50123
								GO:0030004	cellular monovalent inorganic cation hom...	11	1	0.69	0.50137
								GO:0045491	xylan metabolic process	103	10	6.47	0.50179
								GO:0000266	mitochondrial fission	6	0	0.38	0.50264
								GO:0009309	amine biosynthetic process	119	3	7.48	0.50285
								GO:0009826	unidimensional cell growth	275	14	17.28	0.50412
								GO:0045489	pectin biosynthetic process	18	2	1.13	0.50421
								GO:1901401	regulation of tetrapyrrole metabolic pro...	15	3	0.94	0.50461
								GO:0035195	gene silencing by miRNA	79	4	4.96	0.50504
								GO:0032875	regulation of DNA endoreduplication	15	0	0.94	0.50591
								GO:0006694	steroid biosynthetic process	130	10	8.17	0.50712
								GO:0046942	carboxylic acid transport	184	13	11.56	0.50857
								GO:0015849	organic acid transport	184	13	11.56	0.50857
								GO:0046653	tetrahydrofolate metabolic process	17	1	1.07	0.50869
								GO:0048564	photosystem I assembly	8	2	0.5	0.50897
								GO:0080147	root hair cell development	9	0	0.57	0.50988
								GO:0034654	nucleobase-containing compound biosynthe...	1589	88	99.85	0.50998
								GO:0051252	regulation of RNA metabolic process	1002	63	62.97	0.51054
								GO:0010020	chloroplast fission	16	1	1.01	0.51147
								GO:0006103	2-oxoglutarate metabolic process	8	0	0.5	0.5115
								GO:0051051	negative regulation of transport	9	1	0.57	0.51201
								GO:0071407	cellular response to organic cyclic comp...	273	22	17.16	0.51355
								GO:0007020	microtubule nucleation	50	1	3.14	0.51467
								GO:0051056	regulation of small GTPase mediated sign...	39	0	2.45	0.51512
								GO:0046578	regulation of Ras protein signal transdu...	39	0	2.45	0.51512
								GO:0009583	detection of light stimulus	16	1	1.01	0.51551
								GO:0009636	response to toxin	32	2	2.01	0.51575
								GO:0043242	negative regulation of protein complex d...	6	0	0.38	0.51628
								GO:1901880	negative regulation of protein depolymer...	6	0	0.38	0.51628
								GO:0009932	cell tip growth	165	8	10.37	0.51694
								GO:0035295	tube development	139	8	8.73	0.51822
								GO:0048868	pollen tube development	139	8	8.73	0.51822
								GO:0051179	localization	2844	195	178.72	0.51823
								GO:0055081	anion homeostasis	18	2	1.13	0.51849
								GO:0090333	regulation of stomatal closure	9	0	0.57	0.51999
								GO:0009112	nucleobase metabolic process	23	2	1.45	0.52032
								GO:0006888	ER to Golgi vesicle-mediated transport	74	1	4.65	0.5204
								GO:0009152	purine ribonucleotide biosynthetic proce...	176	5	11.06	0.52205
								GO:0016032	viral reproduction	25	1	1.57	0.5221
								GO:0006012	galactose metabolic process	27	0	1.7	0.52211
								GO:0009067	aspartate family amino acid biosynthetic...	99	4	6.22	0.52232
								GO:0071322	cellular response to carbohydrate stimul...	79	4	4.96	0.52274
								GO:0009051	pentose-phosphate shunt, oxidative branc...	10	1	0.63	0.52305
								GO:0043090	amino acid import	33	5	2.07	0.52392
								GO:0006352	DNA-dependent transcription, initiation	29	3	1.82	0.52435
								GO:0006072	glycerol-3-phosphate metabolic process	12	0	0.75	0.52496
								GO:0010015	root morphogenesis	279	12	17.53	0.5255
								GO:0006030	chitin metabolic process	17	1	1.07	0.52555
								GO:0006351	transcription, DNA-dependent	1196	83	75.16	0.52578
								GO:0006067	ethanol metabolic process	24	0	1.51	0.52611
								GO:0006026	aminoglycan catabolic process	11	1	0.69	0.52636
								GO:0006032	chitin catabolic process	11	1	0.69	0.52636
								GO:0046348	amino sugar catabolic process	11	1	0.69	0.52636
								GO:1901072	glucosamine-containing compound cataboli...	11	1	0.69	0.52636
								GO:0002831	regulation of response to biotic stimulu...	12	1	0.75	0.5272
								GO:0007155	cell adhesion	57	0	3.58	0.52809
								GO:0022610	biological adhesion	57	0	3.58	0.52809
								GO:0090332	stomatal closure	12	1	0.75	0.52921
								GO:0010162	seed dormancy process	65	0	4.08	0.52983
								GO:0022611	dormancy process	65	0	4.08	0.52983
								GO:0005986	sucrose biosynthetic process	8	1	0.5	0.52986
								GO:0009582	detection of abiotic stimulus	22	1	1.38	0.53095
								GO:0010048	vernalization response	44	0	2.77	0.53179
								GO:0019321	pentose metabolic process	54	4	3.39	0.53242
								GO:0006913	nucleocytoplasmic transport	142	0	8.92	0.5328
								GO:0051169	nuclear transport	142	0	8.92	0.5328
								GO:0080022	primary root development	6	0	0.38	0.53319
								GO:0043038	amino acid activation	57	5	3.58	0.53485
								GO:0043039	tRNA aminoacylation	57	5	3.58	0.53485
								GO:0040007	growth	609	30	38.27	0.53518
								GO:1901657	glycosyl compound metabolic process	811	44	50.96	0.53594
								GO:0051644	plastid localization	93	39	5.84	0.53663
								GO:0010638	positive regulation of organelle organiz...	107	2	6.72	0.53693
								GO:0009653	anatomical structure morphogenesis	1054	95	66.23	0.53783
								GO:0006796	phosphate-containing compound metabolic ...	2872	222	180.48	0.53862
								GO:0017004	cytochrome complex assembly	20	3	1.26	0.53896
								GO:0044271	cellular nitrogen compound biosynthetic ...	1892	136	118.9	0.53996
								GO:0007034	vacuolar transport	110	1	6.91	0.5406
								GO:0007205	protein kinase C-activating G-protein co...	11	0	0.69	0.54114
								GO:0009148	pyrimidine nucleoside triphosphate biosy...	11	0	0.69	0.5416
								GO:0009208	pyrimidine ribonucleoside triphosphate m...	11	0	0.69	0.5416
								GO:0009209	pyrimidine ribonucleoside triphosphate b...	11	0	0.69	0.5416
								GO:0046036	CTP metabolic process	11	0	0.69	0.5416
								GO:0006241	CTP biosynthetic process	11	0	0.69	0.5416
								GO:0051817	modification of morphology or physiology...	64	3	4.02	0.54191
								GO:0016559	peroxisome fission	10	1	0.63	0.54221
								GO:0007267	cell-cell signaling	51	2	3.2	0.54258
								GO:0048638	regulation of developmental growth	169	10	10.62	0.54297
								GO:0042168	heme metabolic process	31	5	1.95	0.54304
								GO:0009423	chorismate biosynthetic process	13	1	0.82	0.54359
								GO:0022603	regulation of anatomical structure morph...	87	5	5.47	0.54476
								GO:0048523	negative regulation of cellular process	469	12	29.47	0.54479
								GO:0006665	sphingolipid metabolic process	38	3	2.39	0.54482
								GO:0006418	tRNA aminoacylation for protein translat...	56	5	3.52	0.54642
								GO:0008272	sulfate transport	15	1	0.94	0.54693
								GO:0010053	root epidermal cell differentiation	215	5	13.51	0.54794
								GO:0009846	pollen germination	46	1	2.89	0.54807
								GO:0032774	RNA biosynthetic process	1201	83	75.47	0.54911
								GO:0010038	response to metal ion	574	38	36.07	0.5496
								GO:0044743	intracellular protein transmembrane impo...	89	6	5.59	0.5503
								GO:0007006	mitochondrial membrane organization	11	0	0.69	0.55072
								GO:0006355	regulation of transcription, DNA-depende...	992	62	62.34	0.5511
								GO:2001141	regulation of RNA biosynthetic process	992	62	62.34	0.5511
								GO:0055067	monovalent inorganic cation homeostasis	24	2	1.51	0.55418
								GO:0044003	modification by symbiont of host morphol...	63	3	3.96	0.55427
								GO:2000028	regulation of photoperiodism, flowering	13	0	0.82	0.55466
								GO:0048586	regulation of long-day photoperiodism, f...	13	0	0.82	0.55466
								GO:0009116	nucleoside metabolic process	715	23	44.93	0.55504
								GO:0071669	plant-type cell wall organization or bio...	210	16	13.2	0.55554
								GO:0006914	autophagy	50	0	3.14	0.55582
								GO:0043480	pigment accumulation in tissues	55	3	3.46	0.55592
								GO:0043481	anthocyanin accumulation in tissues in r...	55	3	3.46	0.55592
								GO:0043473	pigmentation	55	3	3.46	0.55592
								GO:0043476	pigment accumulation	55	3	3.46	0.55592
								GO:0043478	pigment accumulation in response to UV l...	55	3	3.46	0.55592
								GO:0043479	pigment accumulation in tissues in respo...	55	3	3.46	0.55592
								GO:0006094	gluconeogenesis	145	3	9.11	0.55636
								GO:0006101	citrate metabolic process	7	0	0.44	0.55673
								GO:0048467	gynoecium development	117	12	7.35	0.55702
								GO:0009119	ribonucleoside metabolic process	694	23	43.61	0.55933
								GO:0009147	pyrimidine nucleoside triphosphate metab...	13	0	0.82	0.56031
								GO:0046283	anthocyanin-containing compound metaboli...	27	4	1.7	0.56033
								GO:0010383	cell wall polysaccharide metabolic proce...	149	12	9.36	0.56137
								GO:0009756	carbohydrate mediated signaling	76	4	4.78	0.56211
								GO:0010182	sugar mediated signaling pathway	76	4	4.78	0.56211
								GO:0043562	cellular response to nitrogen levels	17	3	1.07	0.56218
								GO:0051029	rRNA transport	9	0	0.57	0.56274
								GO:0006407	rRNA export from nucleus	9	0	0.57	0.56274
								GO:0006558	L-phenylalanine metabolic process	22	0	1.38	0.5629
								GO:0046519	sphingoid metabolic process	14	0	0.88	0.56399
								GO:0051646	mitochondrion localization	28	1	1.76	0.56421
								GO:0009734	auxin mediated signaling pathway	109	5	6.85	0.56553
								GO:0046148	pigment biosynthetic process	213	75	13.39	0.56707
								GO:0016236	macroautophagy	13	0	0.82	0.56732
								GO:0046174	polyol catabolic process	18	1	1.13	0.56739
								GO:0071901	negative regulation of protein serine/th...	27	1	1.7	0.56815
								GO:0008643	carbohydrate transport	116	8	7.29	0.56855
								GO:0010440	stomatal lineage progression	13	1	0.82	0.56875
								GO:0009056	catabolic process	2002	150	125.81	0.57047
								GO:0006572	tyrosine catabolic process	7	0	0.44	0.57081
								GO:0043173	nucleotide salvage	10	0	0.63	0.57154
								GO:0000165	MAPK cascade	170	11	10.68	0.57373
								GO:0007243	intracellular protein kinase cascade	170	11	10.68	0.57373
								GO:0009942	longitudinal axis specification	7	0	0.44	0.57477
								GO:0055069	zinc ion homeostasis	14	0	0.88	0.57752
								GO:0048510	regulation of timing of transition from ...	7	1	0.44	0.57802
								GO:0048506	regulation of timing of meristematic pha...	7	1	0.44	0.57802
								GO:0009886	post-embryonic morphogenesis	258	45	16.21	0.57811
								GO:0046520	sphingoid biosynthetic process	13	0	0.82	0.57968
								GO:1901698	response to nitrogen compound	303	26	19.04	0.5798
								GO:0010267	production of ta-siRNAs involved in RNA ...	63	3	3.96	0.58156
								GO:0006875	cellular metal ion homeostasis	45	5	2.83	0.5816
								GO:0035999	tetrahydrofolate interconversion	11	1	0.69	0.58259
								GO:2001252	positive regulation of chromosome organi...	9	0	0.57	0.58281
								GO:0035264	multicellular organism growth	7	1	0.44	0.58301
								GO:0048507	meristem development	321	16	20.17	0.58346
								GO:0000375	RNA splicing, via transesterification re...	70	1	4.4	0.58406
								GO:0000377	RNA splicing, via transesterification re...	70	1	4.4	0.58406
								GO:0001933	negative regulation of protein phosphory...	31	1	1.95	0.58424
								GO:0042326	negative regulation of phosphorylation	31	1	1.95	0.58424
								GO:0009074	aromatic amino acid family catabolic pro...	39	3	2.45	0.58461
								GO:0010311	lateral root formation	25	3	1.57	0.58537
								GO:0051716	cellular response to stimulus	1999	99	125.62	0.58754
								GO:0042991	transcription factor import into nucleus	10	0	0.63	0.58797
								GO:0009581	detection of external stimulus	33	2	2.07	0.58826
								GO:1901565	organonitrogen compound catabolic proces...	760	42	47.76	0.58827
								GO:0021700	developmental maturation	215	6	13.51	0.58995
								GO:0048469	cell maturation	192	5	12.07	0.59106
								GO:0048764	trichoblast maturation	192	5	12.07	0.59106
								GO:0048765	root hair cell differentiation	192	5	12.07	0.59106
								GO:0006869	lipid transport	69	3	4.34	0.59164
								GO:0055085	transmembrane transport	882	49	55.43	0.59239
								GO:0048827	phyllome development	294	37	18.48	0.59344
								GO:0007584	response to nutrient	8	1	0.5	0.59649
								GO:0043458	ethanol biosynthetic process involved in...	11	0	0.69	0.59737
								GO:0000955	amino acid catabolic process via Ehrlich...	11	0	0.69	0.59737
								GO:0000947	amino acid catabolic process to alcohol ...	11	0	0.69	0.59737
								GO:0006115	ethanol biosynthetic process	11	0	0.69	0.59737
								GO:0034309	primary alcohol biosynthetic process	11	0	0.69	0.59737
								GO:0031570	DNA integrity checkpoint	11	0	0.69	0.59757
								GO:0016129	phytosteroid biosynthetic process	70	2	4.4	0.59772
								GO:0009958	positive gravitropism	16	0	1.01	0.59814
								GO:0042558	pteridine-containing compound metabolic ...	35	1	2.2	0.59905
								GO:0055062	phosphate ion homeostasis	10	1	0.63	0.59912
								GO:0072506	trivalent inorganic anion homeostasis	10	1	0.63	0.59912
								GO:0036260	RNA capping	8	0	0.5	0.59989
								GO:0009452	7-methylguanosine RNA capping	8	0	0.5	0.59989
								GO:0008033	tRNA processing	66	2	4.15	0.60025
								GO:0048527	lateral root development	69	3	4.34	0.60191
								GO:0009064	glutamine family amino acid metabolic pr...	78	6	4.9	0.60214
								GO:0008284	positive regulation of cell proliferatio...	37	0	2.33	0.60336
								GO:0048367	shoot development	456	75	28.66	0.60373
								GO:0022621	shoot system development	456	75	28.66	0.60373
								GO:1901071	glucosamine-containing compound metaboli...	22	1	1.38	0.60385
								GO:0006468	protein phosphorylation	872	31	54.8	0.60478
								GO:0006777	Mo-molybdopterin cofactor biosynthetic p...	11	0	0.69	0.60555
								GO:0043545	molybdopterin cofactor metabolic process	11	0	0.69	0.60555
								GO:0019720	Mo-molybdopterin cofactor metabolic proc...	11	0	0.69	0.60555
								GO:0032324	molybdopterin cofactor biosynthetic proc...	11	0	0.69	0.60555
								GO:0051189	prosthetic group metabolic process	11	0	0.69	0.60555
								GO:0019318	hexose metabolic process	574	75	36.07	0.60606
								GO:0000460	maturation of 5.8S rRNA	10	0	0.63	0.60629
								GO:0000461	endonucleolytic cleavage to generate mat...	10	0	0.63	0.60629
								GO:0000466	maturation of 5.8S rRNA from tricistroni...	10	0	0.63	0.60629
								GO:0000479	endonucleolytic cleavage of tricistronic...	10	0	0.63	0.60629
								GO:0000447	endonucleolytic cleavage in ITS1 to sepa...	10	0	0.63	0.60629
								GO:0090329	regulation of DNA-dependent DNA replicat...	16	0	1.01	0.60685
								GO:0051186	cofactor metabolic process	571	114	35.88	0.60797
								GO:0006518	peptide metabolic process	29	2	1.82	0.60825
								GO:0006892	post-Golgi vesicle-mediated transport	11	0	0.69	0.60858
								GO:0043967	histone H4 acetylation	6	0	0.38	0.61035
								GO:0031062	positive regulation of histone methylati...	6	0	0.38	0.61035
								GO:0031058	positive regulation of histone modificat...	6	0	0.38	0.61035
								GO:0031365	N-terminal protein amino acid modificati...	57	0	3.58	0.61061
								GO:0016122	xanthophyll metabolic process	10	6	0.63	0.6117
								GO:0009749	response to glucose stimulus	60	3	3.77	0.61288
								GO:0019953	sexual reproduction	158	4	9.93	0.61312
								GO:0043462	regulation of ATPase activity	8	0	0.5	0.61415
								GO:0009435	NAD biosynthetic process	7	0	0.44	0.61432
								GO:0000154	rRNA modification	9	1	0.57	0.61435
								GO:0006520	cellular amino acid metabolic process	729	67	45.81	0.61447
								GO:0010605	negative regulation of macromolecule met...	399	14	25.07	0.6154
								GO:0035821	modification of morphology or physiology...	69	3	4.34	0.61589
								GO:0046786	viral replication complex formation and ...	6	0	0.38	0.61634
								GO:0019058	viral infectious cycle	6	0	0.38	0.61634
								GO:0019079	viral genome replication	6	0	0.38	0.61634
								GO:0033356	UDP-L-arabinose metabolic process	8	0	0.5	0.61758
								GO:0019509	L-methionine salvage from methylthioaden...	8	0	0.5	0.61829
								GO:0071267	L-methionine salvage	8	0	0.5	0.61829
								GO:0043102	amino acid salvage	8	0	0.5	0.61829
								GO:0009894	regulation of catabolic process	66	1	4.15	0.61928
								GO:0006491	N-glycan processing	7	0	0.44	0.61936
								GO:0055072	iron ion homeostasis	37	4	2.33	0.61946
								GO:0000912	assembly of actomyosin apparatus involve...	8	0	0.5	0.61947
								GO:0000914	phragmoplast assembly	8	0	0.5	0.61947
								GO:0031032	actomyosin structure organization	8	0	0.5	0.61947
								GO:0007602	phototransduction	15	0	0.94	0.6205
								GO:0009585	red, far-red light phototransduction	15	0	0.94	0.6205
								GO:0042546	cell wall biogenesis	206	15	12.95	0.6216
								GO:0006890	retrograde vesicle-mediated transport, G...	6	0	0.38	0.62211
								GO:0006722	triterpenoid metabolic process	18	3	1.13	0.62274
								GO:0016104	triterpenoid biosynthetic process	18	3	1.13	0.62274
								GO:0030244	cellulose biosynthetic process	82	7	5.15	0.62336
								GO:0051130	positive regulation of cellular componen...	124	2	7.79	0.62417
								GO:0031407	oxylipin metabolic process	41	11	2.58	0.62452
								GO:2000030	regulation of response to red or far red...	21	2	1.32	0.62537
								GO:0009887	organ morphogenesis	297	36	18.66	0.62592
								GO:0045165	cell fate commitment	28	1	1.76	0.62604
								GO:0046395	carboxylic acid catabolic process	277	20	17.41	0.62611
								GO:0016054	organic acid catabolic process	277	20	17.41	0.62611
								GO:1901879	regulation of protein depolymerization	10	0	0.63	0.62627
								GO:0006825	copper ion transport	13	1	0.82	0.62646
								GO:0022415	viral reproductive process	22	1	1.38	0.62656
								GO:0032989	cellular component morphogenesis	410	16	25.76	0.62669
								GO:0042274	ribosomal small subunit biogenesis	35	1	2.2	0.62809
								GO:0022616	DNA strand elongation	8	0	0.5	0.62969
								GO:0006271	DNA strand elongation involved in DNA re...	8	0	0.5	0.62969
								GO:0006273	lagging strand elongation	8	0	0.5	0.62969
								GO:0001522	pseudouridine synthesis	15	1	0.94	0.63004
								GO:0016052	carbohydrate catabolic process	562	77	35.32	0.63007
								GO:0048653	anther development	49	3	3.08	0.63162
								GO:0010054	trichoblast differentiation	200	5	12.57	0.63204
								GO:0052249	modulation of RNA levels in other organi...	57	3	3.58	0.63243
								GO:0052018	modulation by symbiont of RNA levels in ...	57	3	3.58	0.63243
								GO:0009616	virus induced gene silencing	57	3	3.58	0.63243
								GO:0046500	S-adenosylmethionine metabolic process	14	0	0.88	0.63262
								GO:0030029	actin filament-based process	166	5	10.43	0.63304
								GO:0046854	phosphatidylinositol phosphorylation	27	2	1.7	0.63377
								GO:0046834	lipid phosphorylation	27	2	1.7	0.63377
								GO:0000904	cell morphogenesis involved in different...	208	7	13.07	0.63393
								GO:0015700	arsenite transport	9	0	0.57	0.63473
								GO:0031537	regulation of anthocyanin metabolic proc...	9	0	0.57	0.63473
								GO:0043269	regulation of ion transport	106	15	6.66	0.63589
								GO:0000105	histidine biosynthetic process	8	0	0.5	0.63781
								GO:0006547	histidine metabolic process	8	0	0.5	0.63781
								GO:0052803	imidazole-containing compound metabolic ...	8	0	0.5	0.63781
								GO:0009075	histidine family amino acid metabolic pr...	8	0	0.5	0.63781
								GO:0009076	histidine family amino acid biosynthetic...	8	0	0.5	0.63781
								GO:0034755	iron ion transmembrane transport	11	1	0.69	0.63855
								GO:0010092	specification of organ identity	9	0	0.57	0.63934
								GO:0010093	specification of floral organ identity	9	0	0.57	0.63934
								GO:0009861	jasmonic acid and ethylene-dependent sys...	11	0	0.69	0.64015
								GO:2000280	regulation of root development	29	0	1.82	0.64056
								GO:0006400	tRNA modification	30	1	1.89	0.64105
								GO:0016998	cell wall macromolecule catabolic proces...	22	1	1.38	0.64162
								GO:0007275	multicellular organismal development	2353	171	147.86	0.64256
								GO:0030436	asexual sporulation	16	0	1.01	0.64301
								GO:0035303	regulation of dephosphorylation	79	29	4.96	0.64395
								GO:0031167	rRNA methylation	6	1	0.38	0.64427
								GO:0010143	cutin biosynthetic process	10	1	0.63	0.64497
								GO:0016265	death	283	19	17.78	0.64706
								GO:0008219	cell death	283	19	17.78	0.64706
								GO:0006984	ER-nucleus signaling pathway	62	0	3.9	0.64855
								GO:0006346	methylation-dependent chromatin silencin...	66	0	4.15	0.64867
								GO:0010351	lithium ion transport	20	1	1.26	0.64917
								GO:0051171	regulation of nitrogen compound metaboli...	1169	66	73.46	0.64922
								GO:0031335	regulation of sulfur amino acid metaboli...	6	0	0.38	0.64958
								GO:0010364	regulation of ethylene biosynthetic proc...	6	0	0.38	0.64958
								GO:1900911	regulation of olefin biosynthetic proces...	6	0	0.38	0.64958
								GO:1900908	regulation of olefin metabolic process	6	0	0.38	0.64958
								GO:0048571	long-day photoperiodism	18	0	1.13	0.64999
								GO:0048574	long-day photoperiodism, flowering	18	0	1.13	0.64999
								GO:0032318	regulation of Ras GTPase activity	28	0	1.76	0.65069
								GO:0009893	positive regulation of metabolic process	367	46	23.06	0.65191
								GO:0046473	phosphatidic acid metabolic process	7	0	0.44	0.65224
								GO:0035194	posttranscriptional gene silencing by RN...	141	6	8.86	0.65264
								GO:0051239	regulation of multicellular organismal p...	463	18	29.1	0.6531
								GO:0009631	cold acclimation	17	0	1.07	0.65349
								GO:0009875	pollen-pistil interaction	17	0	1.07	0.65351
								GO:0044283	small molecule biosynthetic process	1071	120	67.3	0.6549
								GO:0043649	dicarboxylic acid catabolic process	10	0	0.63	0.65612
								GO:0032501	multicellular organismal process	2476	176	155.59	0.65801
								GO:0008614	pyridoxine metabolic process	6	1	0.38	0.65819
								GO:0008615	pyridoxine biosynthetic process	6	1	0.38	0.65819
								GO:0009559	embryo sac central cell differentiation	16	0	1.01	0.65841
								GO:0010197	polar nucleus fusion	16	0	1.01	0.65841
								GO:0044724	single-organism carbohydrate catabolic p...	527	75	33.12	0.65863
								GO:0052542	defense response by callose deposition	37	0	2.33	0.66008
								GO:0048831	regulation of shoot development	18	1	1.13	0.66031
								GO:0022613	ribonucleoprotein complex biogenesis	373	90	23.44	0.66142
								GO:0051187	cofactor catabolic process	52	5	3.27	0.66331
								GO:0006505	GPI anchor metabolic process	13	0	0.82	0.66422
								GO:0016441	posttranscriptional gene silencing	151	8	9.49	0.66502
								GO:0042939	tripeptide transport	8	1	0.5	0.66509
								GO:0051607	defense response to virus	83	8	5.22	0.66549
								GO:0045596	negative regulation of cell differentiat...	49	1	3.08	0.66635
								GO:0015937	coenzyme A biosynthetic process	13	1	0.82	0.66636
								GO:0033866	nucleoside bisphosphate biosynthetic pro...	13	1	0.82	0.66636
								GO:0034030	ribonucleoside bisphosphate biosynthetic...	13	1	0.82	0.66636
								GO:0034033	purine nucleoside bisphosphate biosynthe...	13	1	0.82	0.66636
								GO:0003002	regionalization	172	5	10.81	0.66717
								GO:0009123	nucleoside monophosphate metabolic proce...	58	1	3.64	0.66726
								GO:0009124	nucleoside monophosphate biosynthetic pr...	58	1	3.64	0.66726
								GO:0071265	L-methionine biosynthetic process	10	0	0.63	0.6682
								GO:0030036	actin cytoskeleton organization	140	4	8.8	0.6683
								GO:0019915	lipid storage	48	1	3.02	0.6683
								GO:0046451	diaminopimelate metabolic process	11	1	0.69	0.66878
								GO:0071900	regulation of protein serine/threonine k...	51	2	3.2	0.66995
								GO:0051302	regulation of cell division	36	3	2.26	0.67216
								GO:0051028	mRNA transport	40	0	2.51	0.67262
								GO:0010204	defense response signaling pathway, resi...	10	0	0.63	0.67274
								GO:0090421	embryonic meristem initiation	32	1	2.01	0.67335
								GO:0044248	cellular catabolic process	1470	75	92.38	0.67416
								GO:0010496	intercellular transport	7	1	0.44	0.67424
								GO:0045935	positive regulation of nucleobase-contai...	226	41	14.2	0.67427
								GO:0046903	secretion	72	4	4.52	0.67475
								GO:0009250	glucan biosynthetic process	234	48	14.7	0.67533
								GO:0006882	cellular zinc ion homeostasis	10	0	0.63	0.67568
								GO:0046459	short-chain fatty acid metabolic process	21	0	1.32	0.67582
								GO:0046835	carbohydrate phosphorylation	11	0	0.69	0.67621
								GO:0048580	regulation of post-embryonic development	288	4	18.1	0.67749
								GO:0019752	carboxylic acid metabolic process	1496	189	94.01	0.67808
								GO:0035435	phosphate ion transmembrane transport	10	0	0.63	0.67808
								GO:2000026	regulation of multicellular organismal d...	450	17	28.28	0.679
								GO:0043094	cellular metabolic compound salvage	153	11	9.61	0.67981
								GO:0006753	nucleoside phosphate metabolic process	1100	93	69.13	0.68083
								GO:0048863	stem cell differentiation	45	1	2.83	0.68143
								GO:0006011	UDP-glucose metabolic process	6	0	0.38	0.6832
								GO:0009118	regulation of nucleoside metabolic proce...	46	1	2.89	0.6834
								GO:1900542	regulation of purine nucleotide metaboli...	46	1	2.89	0.6834
								GO:0044282	small molecule catabolic process	304	21	19.1	0.68405
								GO:0044712	single-organism catabolic process	304	21	19.1	0.68405
								GO:0035637	multicellular organismal signaling	7	1	0.44	0.68484
								GO:0019226	transmission of nerve impulse	7	1	0.44	0.68484
								GO:0007268	synaptic transmission	7	1	0.44	0.68484
								GO:0003008	system process	7	1	0.44	0.68484
								GO:0050877	neurological system process	7	1	0.44	0.68484
								GO:0006284	base-excision repair	15	0	0.94	0.68571
								GO:0000919	cell plate assembly	13	0	0.82	0.68615
								GO:0035967	cellular response to topologically incor...	60	0	3.77	0.68636
								GO:0034620	cellular response to unfolded protein	60	0	3.77	0.68636
								GO:0044249	cellular biosynthetic process	4660	348	292.84	0.68727
								GO:0043631	RNA polyadenylation	12	0	0.75	0.68733
								GO:0046785	microtubule polymerization	6	0	0.38	0.68746
								GO:0000028	ribosomal small subunit assembly	12	0	0.75	0.68794
								GO:0019219	regulation of nucleobase-containing comp...	1146	64	72.02	0.68818
								GO:0071472	cellular response to salt stress	9	0	0.57	0.68836
								GO:0006006	glucose metabolic process	539	75	33.87	0.68922
								GO:0007143	female meiosis	6	0	0.38	0.68942
								GO:0001708	cell fate specification	23	0	1.45	0.68963
								GO:0006739	NADP metabolic process	190	68	11.94	0.69006
								GO:0010260	organ senescence	47	4	2.95	0.69023
								GO:0032504	multicellular organism reproduction	233	2	14.64	0.69117
								GO:0072524	pyridine-containing compound metabolic p...	223	69	14.01	0.69234
								GO:0006071	glycerol metabolic process	18	0	1.13	0.6935
								GO:0006561	proline biosynthetic process	7	0	0.44	0.69351
								GO:0009089	lysine biosynthetic process via diaminop...	10	1	0.63	0.69371
								GO:0042157	lipoprotein metabolic process	63	0	3.96	0.69412
								GO:0042158	lipoprotein biosynthetic process	63	0	3.96	0.69412
								GO:0006497	protein lipidation	63	0	3.96	0.69412
								GO:0010073	meristem maintenance	181	11	11.37	0.69437
								GO:1901073	glucosamine-containing compound biosynth...	11	0	0.69	0.69447
								GO:0040008	regulation of growth	198	12	12.44	0.69502
								GO:0048864	stem cell development	44	1	2.77	0.69526
								GO:0019827	stem cell maintenance	44	1	2.77	0.69526
								GO:0044281	small molecule metabolic process	2806	271	176.33	0.69675
								GO:0035434	copper ion transmembrane transport	10	1	0.63	0.69791
								GO:0009555	pollen development	205	9	12.88	0.69825
								GO:0051259	protein oligomerization	22	0	1.38	0.69826
								GO:0051783	regulation of nuclear division	10	0	0.63	0.69836
								GO:0042398	cellular modified amino acid biosyntheti...	65	3	4.08	0.69837
								GO:0043933	macromolecular complex subunit organizat...	655	65	41.16	0.69853
								GO:0006508	proteolysis	721	29	45.31	0.69922
								GO:0045595	regulation of cell differentiation	94	1	5.91	0.70063
								GO:0030968	endoplasmic reticulum unfolded protein r...	59	0	3.71	0.70101
								GO:0009955	adaxial/abaxial pattern specification	55	1	3.46	0.70127
								GO:0043605	cellular amide catabolic process	6	0	0.38	0.70189
								GO:0007010	cytoskeleton organization	386	8	24.26	0.70228
								GO:0046685	response to arsenic-containing substance	34	1	2.14	0.70231
								GO:0000045	autophagic vacuole assembly	7	0	0.44	0.70313
								GO:0010072	primary shoot apical meristem specificat...	30	1	1.89	0.70377
								GO:0050793	regulation of developmental process	549	18	34.5	0.70393
								GO:0032940	secretion by cell	71	4	4.46	0.70399
								GO:0052541	plant-type cell wall cellulose metabolic...	12	0	0.75	0.70489
								GO:0000398	mRNA splicing, via spliceosome	61	1	3.83	0.70521
								GO:0006305	DNA alkylation	117	1	7.35	0.70543
								GO:0006306	DNA methylation	117	1	7.35	0.70543
								GO:0030259	lipid glycosylation	10	0	0.63	0.70554
								GO:0034637	cellular carbohydrate biosynthetic proce...	375	59	23.57	0.70595
								GO:0000278	mitotic cell cycle	246	0	15.46	0.70638
								GO:0010051	xylem and phloem pattern formation	87	2	5.47	0.70712
								GO:0045037	protein import into chloroplast stroma	14	2	0.88	0.71044
								GO:0010557	positive regulation of macromolecule bio...	267	42	16.78	0.71063
								GO:0042559	pteridine-containing compound biosynthet...	19	0	1.19	0.71205
								GO:0043648	dicarboxylic acid metabolic process	96	5	6.03	0.7123
								GO:0032147	activation of protein kinase activity	44	0	2.77	0.71301
								GO:0010497	plasmodesmata-mediated intercellular tra...	6	1	0.38	0.71331
								GO:0005982	starch metabolic process	155	44	9.74	0.71333
								GO:0009117	nucleotide metabolic process	1093	93	68.69	0.71347
								GO:0031060	regulation of histone methylation	7	0	0.44	0.7137
								GO:0016050	vesicle organization	8	0	0.5	0.71705
								GO:0071704	organic substance metabolic process	8926	538	560.92	0.71743
								GO:0006970	response to osmotic stress	583	41	36.64	0.71775
								GO:0033238	regulation of cellular amine metabolic p...	11	0	0.69	0.71788
								GO:0009251	glucan catabolic process	37	2	2.33	0.71794
								GO:0033124	regulation of GTP catabolic process	36	0	2.26	0.71843
								GO:0043087	regulation of GTPase activity	36	0	2.26	0.71843
								GO:0018205	peptidyl-lysine modification	57	2	3.58	0.71892
								GO:0009892	negative regulation of metabolic process	420	19	26.39	0.71928
								GO:0008202	steroid metabolic process	149	10	9.36	0.71949
								GO:0010100	negative regulation of photomorphogenesi...	7	1	0.44	0.71965
								GO:0031050	dsRNA fragmentation	111	4	6.98	0.72007
								GO:0070918	production of small RNA involved in gene...	111	4	6.98	0.72007
								GO:0071359	cellular response to dsRNA	111	4	6.98	0.72007
								GO:0043331	response to dsRNA	111	4	6.98	0.72007
								GO:0009959	negative gravitropism	6	0	0.38	0.72049
								GO:0050826	response to freezing	55	0	3.46	0.72075
								GO:0000478	endonucleolytic cleavage involved in rRN...	19	0	1.19	0.72163
								GO:0090502	RNA phosphodiester bond hydrolysis, endo...	19	0	1.19	0.72163
								GO:0006406	mRNA export from nucleus	37	0	2.33	0.72204
								GO:0006733	oxidoreduction coenzyme metabolic proces...	252	73	15.84	0.72245
								GO:0048532	anatomical structure arrangement	167	3	10.49	0.72412
								GO:0019377	glycolipid catabolic process	6	1	0.38	0.72561
								GO:0046477	glycosylceramide catabolic process	6	1	0.38	0.72561
								GO:0046479	glycosphingolipid catabolic process	6	1	0.38	0.72561
								GO:0006687	glycosphingolipid metabolic process	6	1	0.38	0.72561
								GO:0006677	glycosylceramide metabolic process	6	1	0.38	0.72561
								GO:0046514	ceramide catabolic process	6	1	0.38	0.72561
								GO:0043467	regulation of generation of precursor me...	19	6	1.19	0.72664
								GO:0033121	regulation of purine nucleotide cataboli...	44	0	2.77	0.72692
								GO:0030811	regulation of nucleotide catabolic proce...	44	0	2.77	0.72692
								GO:1901575	organic substance catabolic process	1847	134	116.07	0.72812
								GO:0007017	microtubule-based process	263	2	16.53	0.72856
								GO:0000819	sister chromatid segregation	10	0	0.63	0.72991
								GO:0000271	polysaccharide biosynthetic process	397	56	24.95	0.73089
								GO:0006367	transcription initiation from RNA polyme...	12	0	0.75	0.73137
								GO:1901564	organonitrogen compound metabolic proces...	1971	185	123.86	0.73144
								GO:0006378	mRNA polyadenylation	10	0	0.63	0.73168
								GO:0031647	regulation of protein stability	11	1	0.69	0.73365
								GO:0050821	protein stabilization	11	1	0.69	0.73365
								GO:0031505	fungal-type cell wall organization	16	0	1.01	0.73437
								GO:0006290	pyrimidine dimer repair	6	1	0.38	0.73451
								GO:0006475	internal protein amino acid acetylation	37	1	2.33	0.73522
								GO:0016573	histone acetylation	37	1	2.33	0.73522
								GO:0018393	internal peptidyl-lysine acetylation	37	1	2.33	0.73522
								GO:0018394	peptidyl-lysine acetylation	37	1	2.33	0.73522
								GO:0019363	pyridine nucleotide biosynthetic process	11	0	0.69	0.73573
								GO:0007005	mitochondrion organization	135	3	8.48	0.73638
								GO:0002239	response to oomycetes	6	1	0.38	0.73652
								GO:0051336	regulation of hydrolase activity	62	1	3.9	0.73705
								GO:0010050	vegetative phase change	38	3	2.39	0.73711
								GO:0052386	cell wall thickening	46	1	2.89	0.73842
								GO:0009933	meristem structural organization	163	3	10.24	0.73852
								GO:0007051	spindle organization	36	0	2.26	0.73873
								GO:0006498	N-terminal protein lipidation	52	0	3.27	0.73892
								GO:0006499	N-terminal protein myristoylation	52	0	3.27	0.73892
								GO:0018377	protein myristoylation	52	0	3.27	0.73892
								GO:0007033	vacuole organization	57	0	3.58	0.73898
								GO:0006521	regulation of cellular amino acid metabo...	10	0	0.63	0.73986
								GO:0009313	oligosaccharide catabolic process	8	1	0.5	0.74088
								GO:0006109	regulation of carbohydrate metabolic pro...	16	2	1.01	0.74151
								GO:0071545	inositol phosphate catabolic process	10	0	0.63	0.74284
								GO:0046855	inositol phosphate dephosphorylation	10	0	0.63	0.74284
								GO:0046838	phosphorylated carbohydrate dephosphoryl...	10	0	0.63	0.74284
								GO:0044728	DNA methylation or demethylation	118	1	7.42	0.74286
								GO:0006304	DNA modification	118	1	7.42	0.74286
								GO:0019048	virus-host interaction	16	1	1.01	0.74295
								GO:0008652	cellular amino acid biosynthetic process	469	46	29.47	0.74329
								GO:0009860	pollen tube growth	101	5	6.35	0.74375
								GO:0006312	mitotic recombination	50	0	3.14	0.74473
								GO:0010030	positive regulation of seed germination	11	1	0.69	0.74728
								GO:0009065	glutamine family amino acid catabolic pr...	21	1	1.32	0.74739
								GO:0048438	floral whorl development	238	19	14.96	0.7477
								GO:0006900	membrane budding	6	0	0.38	0.74826
								GO:0016128	phytosteroid metabolic process	76	2	4.78	0.74828
								GO:0009870	defense response signaling pathway, resi...	8	0	0.5	0.74831
								GO:0045727	positive regulation of translation	44	2	2.77	0.74891
								GO:0030243	cellulose metabolic process	124	8	7.79	0.75023
								GO:0015914	phospholipid transport	8	0	0.5	0.75024
								GO:0023014	signal transduction by phosphorylation	22	1	1.38	0.75102
								GO:0009880	embryonic pattern specification	27	0	1.7	0.7511
								GO:0051274	beta-glucan biosynthetic process	107	7	6.72	0.75112
								GO:0006082	organic acid metabolic process	1504	190	94.51	0.75142
								GO:0043243	positive regulation of protein complex d...	17	0	1.07	0.75182
								GO:0006506	GPI anchor biosynthetic process	9	0	0.57	0.75289
								GO:0031053	primary miRNA processing	6	0	0.38	0.75305
								GO:0010104	regulation of ethylene mediated signalin...	9	0	0.57	0.75517
								GO:0070297	regulation of phosphorelay signal transd...	9	0	0.57	0.75517
								GO:0071491	cellular response to red light	7	1	0.44	0.7554
								GO:0009608	response to symbiont	23	0	1.45	0.75577
								GO:0051347	positive regulation of transferase activ...	50	2	3.14	0.75587
								GO:0048444	floral organ morphogenesis	91	4	5.72	0.75627
								GO:0048563	post-embryonic organ morphogenesis	91	4	5.72	0.75627
								GO:0019362	pyridine nucleotide metabolic process	216	68	13.57	0.75643
								GO:0015672	monovalent inorganic cation transport	326	24	20.49	0.75673
								GO:0010099	regulation of photomorphogenesis	15	1	0.94	0.75696
								GO:0043436	oxoacid metabolic process	1503	190	94.45	0.7577
								GO:0052545	callose localization	68	1	4.27	0.7588
								GO:0033037	polysaccharide localization	68	1	4.27	0.7588
								GO:0070588	calcium ion transmembrane transport	17	1	1.07	0.7589
								GO:0006108	malate metabolic process	30	2	1.89	0.75921
								GO:0000160	phosphorelay signal transduction system	76	4	4.78	0.76037
								GO:0043603	cellular amide metabolic process	61	7	3.83	0.76061
								GO:0009889	regulation of biosynthetic process	1218	77	76.54	0.76092
								GO:0007021	tubulin complex assembly	7	0	0.44	0.76228
								GO:0072668	tubulin complex biogenesis	7	0	0.44	0.76228
								GO:0006261	DNA-dependent DNA replication	176	0	11.06	0.76236
								GO:0000070	mitotic sister chromatid segregation	8	0	0.5	0.76417
								GO:0009909	regulation of flower development	215	1	13.51	0.76447
								GO:0072348	sulfur compound transport	18	1	1.13	0.76506
								GO:0043604	amide biosynthetic process	34	4	2.14	0.76558
								GO:1901699	cellular response to nitrogen compound	118	4	7.42	0.7674
								GO:0006140	regulation of nucleotide metabolic proce...	49	1	3.08	0.76809
								GO:0072507	divalent inorganic cation homeostasis	28	1	1.76	0.76835
								GO:0009445	putrescine metabolic process	6	1	0.38	0.76881
								GO:0009446	putrescine biosynthetic process	6	1	0.38	0.76881
								GO:0031056	regulation of histone modification	13	0	0.82	0.76993
								GO:0006413	translational initiation	138	7	8.67	0.77007
								GO:0031086	nuclear-transcribed mRNA catabolic proce...	8	1	0.5	0.77234
								GO:0031087	deadenylation-independent decapping of n...	8	1	0.5	0.77234
								GO:0032879	regulation of localization	157	16	9.87	0.7727
								GO:0045736	negative regulation of cyclin-dependent ...	9	0	0.57	0.77277
								GO:0016051	carbohydrate biosynthetic process	611	68	38.4	0.7731
								GO:0015851	nucleobase transport	29	0	1.82	0.77396
								GO:0009615	response to virus	100	9	6.28	0.77459
								GO:0019359	nicotinamide nucleotide biosynthetic pro...	9	0	0.57	0.77798
								GO:0034308	primary alcohol metabolic process	28	0	1.76	0.77838
								GO:0034622	cellular macromolecular complex assembly	545	64	34.25	0.77841
								GO:0071281	cellular response to iron ion	6	0	0.38	0.77845
								GO:0019400	alditol metabolic process	21	0	1.32	0.7795
								GO:0072503	cellular divalent inorganic cation homeo...	23	1	1.45	0.77974
								GO:0006119	oxidative phosphorylation	76	0	4.78	0.78003
								GO:0009068	aspartate family amino acid catabolic pr...	17	2	1.07	0.78013
								GO:0006479	protein methylation	216	3	13.57	0.78022
								GO:0008213	protein alkylation	216	3	13.57	0.78022
								GO:0034762	regulation of transmembrane transport	24	1	1.51	0.78025
								GO:0034765	regulation of ion transmembrane transpor...	24	1	1.51	0.78025
								GO:0019742	pentacyclic triterpenoid metabolic proce...	14	1	0.88	0.78058
								GO:0019745	pentacyclic triterpenoid biosynthetic pr...	14	1	0.88	0.78058
								GO:0006289	nucleotide-excision repair	24	0	1.51	0.78105
								GO:0006556	S-adenosylmethionine biosynthetic proces...	9	0	0.57	0.78168
								GO:0097307	response to farnesol	19	0	1.19	0.78212
								GO:0097308	cellular response to farnesol	19	0	1.19	0.78212
								GO:0031326	regulation of cellular biosynthetic proc...	1211	76	76.1	0.78228
								GO:0010346	shoot formation	10	1	0.63	0.78324
								GO:0010223	secondary shoot formation	10	1	0.63	0.78324
								GO:0001763	morphogenesis of a branching structure	10	1	0.63	0.78324
								GO:0006595	polyamine metabolic process	41	3	2.58	0.78331
								GO:0006821	chloride transport	10	0	0.63	0.78366
								GO:0052315	phytoalexin biosynthetic process	6	0	0.38	0.78577
								GO:0010112	regulation of systemic acquired resistan...	6	1	0.38	0.78587
								GO:0051240	positive regulation of multicellular org...	47	2	2.95	0.78833
								GO:0009272	fungal-type cell wall biogenesis	18	0	1.13	0.78849
								GO:0048488	synaptic vesicle endocytosis	6	0	0.38	0.78876
								GO:0048489	synaptic vesicle transport	6	0	0.38	0.78876
								GO:0010468	regulation of gene expression	1273	80	80	0.78894
								GO:0006534	cysteine metabolic process	162	25	10.18	0.78941
								GO:0044764	multi-organism cellular process	50	3	3.14	0.78951
								GO:0005976	polysaccharide metabolic process	532	62	33.43	0.79177
								GO:0010212	response to ionizing radiation	75	0	4.71	0.79289
								GO:0051604	protein maturation	60	3	3.77	0.79318
								GO:0006188	IMP biosynthetic process	9	0	0.57	0.79388
								GO:0046040	IMP metabolic process	9	0	0.57	0.79388
								GO:0006073	cellular glucan metabolic process	333	52	20.93	0.79391
								GO:0044042	glucan metabolic process	333	52	20.93	0.79391
								GO:0000059	protein import into nucleus, docking	8	0	0.5	0.7941
								GO:0009306	protein secretion	18	1	1.13	0.7947
								GO:0009396	folic acid-containing compound biosynthe...	17	0	1.07	0.79503
								GO:0006023	aminoglycan biosynthetic process	10	0	0.63	0.79539
								GO:0006349	regulation of gene expression by genetic...	8	0	0.5	0.79575
								GO:0071514	genetic imprinting	8	0	0.5	0.79575
								GO:0046112	nucleobase biosynthetic process	13	0	0.82	0.79628
								GO:0010556	regulation of macromolecule biosynthetic...	1149	67	72.2	0.79687
								GO:2000112	regulation of cellular macromolecule bio...	1149	67	72.2	0.79687
								GO:0033692	cellular polysaccharide biosynthetic pro...	351	54	22.06	0.79692
								GO:0010315	auxin efflux	27	0	1.7	0.79699
								GO:0043200	response to amino acid stimulus	7	1	0.44	0.7977
								GO:0001101	response to acid	7	1	0.44	0.7977
								GO:0046349	amino sugar biosynthetic process	14	0	0.88	0.79973
								GO:0043484	regulation of RNA splicing	6	0	0.38	0.8003
								GO:0018202	peptidyl-histidine modification	7	0	0.44	0.80045
								GO:0017006	protein-tetrapyrrole linkage	7	0	0.44	0.80045
								GO:0010629	negative regulation of gene expression	347	11	21.81	0.80067
								GO:0006298	mismatch repair	25	0	1.57	0.80092
								GO:0010065	primary meristem tissue development	8	0	0.5	0.80194
								GO:0010067	procambium histogenesis	8	0	0.5	0.80194
								GO:0016246	RNA interference	114	4	7.16	0.80227
								GO:0006084	acetyl-CoA metabolic process	87	1	5.47	0.80261
								GO:0044264	cellular polysaccharide metabolic proces...	445	58	27.96	0.80278
								GO:0046496	nicotinamide nucleotide metabolic proces...	214	68	13.45	0.80304
								GO:0009066	aspartate family amino acid metabolic pr...	126	7	7.92	0.80417
								GO:0048464	flower calyx development	22	2	1.38	0.80426
								GO:0048442	sepal development	22	2	1.38	0.80426
								GO:2000243	positive regulation of reproductive proc...	31	1	1.95	0.80434
								GO:0034655	nucleobase-containing compound catabolic...	607	20	38.14	0.8045
								GO:0048646	anatomical structure formation involved ...	891	89	55.99	0.80626
								GO:0006749	glutathione metabolic process	17	1	1.07	0.80731
								GO:0048439	flower morphogenesis	42	0	2.64	0.80786
								GO:0030422	production of siRNA involved in RNA inte...	87	3	5.47	0.80805
								GO:0010082	regulation of root meristem growth	17	0	1.07	0.80915
								GO:0010449	root meristem growth	17	0	1.07	0.80915
								GO:0043043	peptide biosynthetic process	10	0	0.63	0.81253
								GO:0042762	regulation of sulfur metabolic process	10	0	0.63	0.8128
								GO:0055086	nucleobase-containing small molecule met...	1151	95	72.33	0.81355
								GO:0015931	nucleobase-containing compound transport	110	0	6.91	0.81394
								GO:0009610	response to symbiotic fungus	21	0	1.32	0.8153
								GO:0010562	positive regulation of phosphorus metabo...	47	0	2.95	0.81604
								GO:0045937	positive regulation of phosphate metabol...	47	0	2.95	0.81604
								GO:0042327	positive regulation of phosphorylation	47	0	2.95	0.81604
								GO:0033554	cellular response to stress	887	51	55.74	0.8164
								GO:0009920	cell plate formation involved in plant-t...	7	0	0.44	0.81651
								GO:0006813	potassium ion transport	71	2	4.46	0.81671
								GO:0009132	nucleoside diphosphate metabolic process	15	0	0.94	0.81762
								GO:0006596	polyamine biosynthetic process	24	2	1.51	0.81791
								GO:0045730	respiratory burst	32	0	2.01	0.81815
								GO:0009108	coenzyme biosynthetic process	155	12	9.74	0.81828
								GO:0071241	cellular response to inorganic substance	12	0	0.75	0.82038
								GO:0071248	cellular response to metal ion	12	0	0.75	0.82038
								GO:0009808	lignin metabolic process	54	6	3.39	0.82094
								GO:0048582	positive regulation of post-embryonic de...	39	2	2.45	0.82099
								GO:1901566	organonitrogen compound biosynthetic pro...	982	100	61.71	0.82152
								GO:0031125	rRNA 3'-end processing	11	0	0.69	0.82156
								GO:0031325	positive regulation of cellular metaboli...	360	46	22.62	0.82211
								GO:0043255	regulation of carbohydrate biosynthetic ...	10	1	0.63	0.82227
								GO:0043650	dicarboxylic acid biosynthetic process	20	1	1.26	0.82313
								GO:0065003	macromolecular complex assembly	582	64	36.57	0.82342
								GO:0042548	regulation of photosynthesis, light reac...	18	6	1.13	0.82351
								GO:0010101	post-embryonic root morphogenesis	33	3	2.07	0.8236
								GO:0010102	lateral root morphogenesis	33	3	2.07	0.8236
								GO:0010586	miRNA metabolic process	6	0	0.38	0.82389
								GO:0018193	peptidyl-amino acid modification	139	13	8.73	0.82405
								GO:0080050	regulation of seed development	8	0	0.5	0.82457
								GO:0009911	positive regulation of flower developmen...	24	1	1.51	0.82513
								GO:0016197	endosomal transport	36	1	2.26	0.82584
								GO:0000184	nuclear-transcribed mRNA catabolic proce...	6	0	0.38	0.82726
								GO:0071554	cell wall organization or biogenesis	535	30	33.62	0.82787
								GO:0006566	threonine metabolic process	18	2	1.13	0.82812
								GO:0019674	NAD metabolic process	25	0	1.57	0.82859
[truncated: 411 more rows]
