# Supplementary material for: Physiological Characterization and Comparative Transcriptome Analysis of White and Green Leaves of Ananas comosus var. bracteatus
Source: PLoS One. 2017 Jan 17;12(1):e0169838. doi: 10.1371/journal.pone.0169838 (PMC5240938; doi:10.1371/journal.pone.0169838)
Supplement: S6 Table — (XLS) [file pone.0169838.s007.xls]

#KEGG_n	208	KEGG_N	4183
#Pathway	ko_ID	DEG	gene	DEG_all	gene_all			p_value
Photosynthesis	ko00195	26	71	208	4183	c27667.graph_c0;c38172.graph_c0;c38468.graph_c0;c38988.graph_c0;c39017.graph_c0;c39062.graph_c0;c41174.graph_c0;c41450.graph_c0;c42161.graph_c0;c42316.graph_c0;c42370.graph_c0;c42471.graph_c0;c42864.graph_c0;c42923.graph_c0;c44357.graph_c0;c44429.graph_c1;c45346.graph_c0;c45640.graph_c1;c46040.graph_c0;c46620.graph_c0;c46773.graph_c0;c47855.graph_c0;c47864.graph_c2;c48834.graph_c0;c50579.graph_c0…	K02693+K02639+K02639+K08902+K02638+K08901+K02636+K02721+K03542+K02717+K02695+K02694+K02705+K02701+K08903+K02717+K08901+K02113+K08901+K02716+K02115+K02699+K02641+K02634+K02717+K02639	2.07E-13
Porphyrin and chlorophyll metabolism	ko00860	13	45	208	4183	c45511.graph_c1;c45662.graph_c1;c46657.graph_c0;c46657.graph_c2;c46681.graph_c0;c47290.graph_c0;c47886.graph_c0;c48053.graph_c0;c48186.graph_c0;c48715.graph_c1;c49111.graph_c0;c51296.graph_c0;c52807.graph_c0	K00522+K03404+K00218+K00218+K01749+K04040+K01845+K01599+K00522+K03428+K13606+K03405+K03403	1.39E-07
Carotenoid biosynthesis	ko00906	6	23	208	4183	c45234.graph_c0;c46083.graph_c0;c46279.graph_c0;c46605.graph_c0;c50848.graph_c0;c52673.graph_c6	K09839+K06444+K02291+K02294+K09838+K14606	6.96E-04
Biosynthesis of unsaturated fatty acids	ko01040	7	33	208	4183	c42943.graph_c0;c43168.graph_c0;c45029.graph_c0;c45337.graph_c0;c46546.graph_c0;c48085.graph_c0;c48311.graph_c0	K10703+K03921+K03921+K00059+K10258+K03921+K10255	9.59E-04
Phenylpropanoid biosynthesis	ko00940	11	92	208	4183	c38347.graph_c0;c42387.graph_c0;c45252.graph_c0;c45869.graph_c0;c47881.graph_c0;c47904.graph_c0;c48779.graph_c0;c51288.graph_c0;c51807.graph_c0;c52292.graph_c0;c53010.graph_c0	K00430+K01188+K00430+K00083+K00487+K05350+K01188+K01188+K09753+K09755+K00430	5.44E-03
Peroxisome	ko04146	10	80	208	4183	c39137.graph_c0;c41809.graph_c0;c43137.graph_c0;c44786.graph_c0;c45811.graph_c0;c47746.graph_c0;c48718.graph_c0;c51258.graph_c0;c52197.graph_c0;c52976.graph_c0	K11517+K04565+K00830+K01897+K01897+K03781+K11517+K04565+K01897+K00106	5.78E-03
Cyanoamino acid metabolism	ko00460	5	27	208	4183	c42387.graph_c0;c47904.graph_c0;c48779.graph_c0;c50522.graph_c4;c51288.graph_c0	K01188+K05350+K01188+K00600+K01188	9.54E-03
Glycine, serine and threonine metabolism	ko00260	6	38	208	4183	c42371.graph_c0;c43137.graph_c0;c46611.graph_c1;c50522.graph_c4;c50847.graph_c0;c52993.graph_c1	K01754+K00830+K00276+K00600+K01620+K00281	1.02E-02
Terpenoid backbone biosynthesis	ko00900	6	47	208	4183	c32488.graph_c0;c41718.graph_c0;c47363.graph_c0;c47363.graph_c1;c48851.graph_c0;c51487.graph_c0	K00021+K00021+K01641+K01641+K05356+K01662	2.75E-02
alpha-Linolenic acid metabolism	ko00592	4	24	208	4183	c26758.graph_c0;c48896.graph_c0;c51053.graph_c0;c51714.graph_c0	K00454+K01723+K00454+K10529	2.88E-02
Tropane, piperidine and pyridine alkaloid biosynthesis	ko00960	3	14	208	4183	c44317.graph_c0;c46051.graph_c0;c46611.graph_c1	K08081+K08081+K00276	2.94E-02
Linoleic acid metabolism	ko00591	2	6	208	4183	c26758.graph_c0;c51053.graph_c0	K00454+K00454	3.23E-02
Fatty acid biosynthesis	ko00061	4	28	208	4183	c43168.graph_c0;c45029.graph_c0;c45337.graph_c0;c48085.graph_c0	K03921+K03921+K00059+K03921	4.77E-02
Alanine, aspartate and glutamate metabolism	ko00250	7	68	208	4183	c43137.graph_c0;c44267.graph_c0;c46531.graph_c0;c49014.graph_c0;c49345.graph_c0;c50871.graph_c2;c50992.graph_c0	K00830+K01915+K01953+K01953+K00261+K00814+K01580	5.04E-02
Carbon fixation in photosynthetic organisms	ko00710	11	131	208	4183	c41028.graph_c0;c42889.graph_c0;c43919.graph_c0;c44750.graph_c0;c46014.graph_c1;c46606.graph_c0;c47911.graph_c0;c48533.graph_c0;c48977.graph_c1;c49185.graph_c0;c50871.graph_c2	K05298+K01602+K00026+K01100+K01623+K03841+K00927+K01807+K00855+K05298+K00814	5.96E-02
Starch and sucrose metabolism	ko00500	10	121	208	4183	c41928.graph_c0;c42387.graph_c0;c47904.graph_c0;c48740.graph_c0;c48779.graph_c0;c48969.graph_c0;c49039.graph_c0;c50276.graph_c2;c50334.graph_c0;c51288.graph_c0	K01051+K01188+K05350+K00975+K01188+K01051+K00975+K01087+K01193+K01188	7.68E-02
Arginine and proline metabolism	ko00330	8	92	208	4183	c40385.graph_c0;c44267.graph_c0;c46523.graph_c0;c46554.graph_c0;c47971.graph_c0;c49345.graph_c0;c52517.graph_c0;c53766.graph_c0	K01583+K01915+K00318+K00472+K01438+K00261+K01583+K01583	8.52E-02
Aminoacyl-tRNA biosynthesis	ko00970	5	49	208	4183	c43321.graph_c0;c47510.graph_c3;c48472.graph_c0;c51216.graph_c1;c52837.graph_c0	K01892+K01881+K02434+K01872+K01869	9.41E-02
Nitrogen metabolism	ko00910	5	50	208	4183	c41664.graph_c0;c44267.graph_c0;c46531.graph_c0;c49014.graph_c0;c49345.graph_c0	K01673+K01915+K01953+K01953+K00261	1.01E-01
Sulfur metabolism	ko00920	4	36	208	4183	c44009.graph_c0;c44009.graph_c1;c47820.graph_c0;c48997.graph_c2	K13811+K13811+K00640+K13811	1.01E-01
Fatty acid metabolism	ko00071	6	66	208	4183	c44152.graph_c0;c44786.graph_c0;c45303.graph_c0;c45811.graph_c0;c45863.graph_c0;c52197.graph_c0	K00121+K01897+K00001+K01897+K00001+K01897	1.08E-01
Caffeine metabolism	ko00232	1	3	208	4183	c52976.graph_c0	K00106	1.42E-01
Synthesis and degradation of ketone bodies	ko00072	2	14	208	4183	c47363.graph_c0;c47363.graph_c1	K01641+K01641	1.51E-01
Tyrosine metabolism	ko00350	4	42	208	4183	c44152.graph_c0;c45303.graph_c0;c45863.graph_c0;c46611.graph_c1	K00121+K00001+K00001+K00276	1.54E-01
Selenocompound metabolism	ko00450	3	30	208	4183	c44009.graph_c0;c44009.graph_c1;c48997.graph_c2	K13811+K13811+K13811	1.85E-01
Photosynthesis - antenna proteins	ko00196	3	32	208	4183	c42887.graph_c0;c44517.graph_c0;c46611.graph_c0	K08908+K08911+K08912	2.11E-01
beta-Alanine metabolism	ko00410	3	33	208	4183	c46611.graph_c1;c49085.graph_c0;c50992.graph_c0	K00276+K01464+K01580	2.24E-01
Zeatin biosynthesis	ko00908	2	18	208	4183	c34647.graph_c0;c54690.graph_c0	K00279+K00279	2.25E-01
Vitamin B6 metabolism	ko00750	1	6	208	4183	c28076.graph_c0	K06215	2.64E-01
Biotin metabolism	ko00780	1	6	208	4183	c46919.graph_c1	K00652	2.64E-01
Riboflavin metabolism	ko00740	1	6	208	4183	c47373.graph_c0	K14652	2.64E-01
Inositol phosphate metabolism	ko00562	4	55	208	4183	c43992.graph_c0;c45697.graph_c0;c48375.graph_c0;c50791.graph_c0	K10047+K00469+K05857+K01858	2.92E-01
Glutathione metabolism	ko00480	5	73	208	4183	c44174.graph_c0;c44680.graph_c0;c45723.graph_c0;c47552.graph_c0;c49515.graph_c0	K00799+K00432+K00434+K00799+K00036	2.97E-01
Phenylalanine metabolism	ko00360	5	75	208	4183	c38347.graph_c0;c45252.graph_c0;c46611.graph_c1;c47881.graph_c0;c53010.graph_c0	K00430+K00430+K00276+K00487+K00430	3.16E-01
Sphingolipid metabolism	ko00600	2	23	208	4183	c47884.graph_c1;c52312.graph_c1	K07407+K01634	3.18E-01
Thiamine metabolism	ko00730	1	8	208	4183	c51667.graph_c0	K03147	3.35E-01
Isoquinoline alkaloid biosynthesis	ko00950	1	8	208	4183	c46611.graph_c1	K00276	3.35E-01
Butanoate metabolism	ko00650	3	42	208	4183	c47363.graph_c0;c47363.graph_c1;c50992.graph_c0	K01641+K01641+K01580	3.48E-01
Ascorbate and aldarate metabolism	ko00053	3	45	208	4183	c43992.graph_c0;c45697.graph_c0;c45723.graph_c0	K10047+K00469+K00434	3.89E-01
Taurine and hypotaurine metabolism	ko00430	1	10	208	4183	c50992.graph_c0	K01580	4.00E-01
Diterpenoid biosynthesis	ko00904	1	10	208	4183	c45854.graph_c0	K04124	4.00E-01
Pantothenate and CoA biosynthesis	ko00770	2	28	208	4183	c49085.graph_c0;c50546.graph_c0	K01464+K00826	4.09E-01
Valine, leucine and isoleucine biosynthesis	ko00290	3	47	208	4183	c42371.graph_c0;c50546.graph_c0;c52837.graph_c0	K01754+K00826+K01869	4.16E-01
Glycosphingolipid biosynthesis - globo series	ko00603	1	11	208	4183	c47884.graph_c1	K07407	4.30E-01
Valine, leucine and isoleucine degradation	ko00280	4	69	208	4183	c46441.graph_c0;c47363.graph_c0;c47363.graph_c1;c50546.graph_c0	K09699+K01641+K01641+K00826	4.52E-01
Protein export	ko03060	3	50	208	4183	c51624.graph_c0;c52052.graph_c0;c52808.graph_c0	K03070+K03217+K03106	4.57E-01
Galactose metabolism	ko00052	3	54	208	4183	c44068.graph_c0;c47884.graph_c1;c50334.graph_c0	K06611+K07407+K01193	5.08E-01
Circadian rhythm - mammal	ko04710	1	14	208	4183	c48324.graph_c0	K02295	5.11E-01
Phosphatidylinositol signaling system	ko04070	2	37	208	4183	c43992.graph_c0;c48375.graph_c0	K10047+K05857	5.56E-01
Arachidonic acid metabolism	ko00590	1	16	208	4183	c44680.graph_c0	K00432	5.59E-01
Glyoxylate and dicarboxylate metabolism	ko00630	4	80	208	4183	c39137.graph_c0;c42889.graph_c0;c43919.graph_c0;c48718.graph_c0	K11517+K01602+K00026+K11517	5.69E-01
One carbon pool by folate	ko00670	1	17	208	4183	c50522.graph_c4	K00600	5.81E-01
Lysine biosynthesis	ko00300	1	17	208	4183	c51611.graph_c0	K00215	5.81E-01
Pentose phosphate pathway	ko00030	4	82	208	4183	c46014.graph_c1;c46606.graph_c0;c48533.graph_c0;c49515.graph_c0	K01623+K03841+K01807+K00036	5.89E-01
Stilbenoid, diarylheptanoid and gingerol biosynthesis	ko00945	1	18	208	4183	c47881.graph_c0	K00487	6.01E-01
Phagosome	ko04145	4	85	208	4183	c38254.graph_c0;c45588.graph_c0;c50925.graph_c0;c52863.graph_c0	K01365+K01365+K01365+K01365	6.18E-01
Circadian rhythm - plant	ko04712	1	23	208	4183	c46937.graph_c0	K12118	6.92E-01
Flavonoid biosynthesis	ko00941	1	25	208	4183	c47881.graph_c0	K00487	7.22E-01
Glycerolipid metabolism	ko00561	2	51	208	4183	c47884.graph_c1;c48706.graph_c0	K07407+K06118	7.30E-01
Fructose and mannose metabolism	ko00051	3	77	208	4183	c46014.graph_c1;c46606.graph_c0;c47168.graph_c0	K01623+K03841+K00971	7.46E-01
Ubiquinone and other terpenoid-quinone biosynthesis	ko00130	1	28	208	4183	c45394.graph_c0	K01661	7.61E-01
Mismatch repair	ko03430	1	30	208	4183	c52456.graph_c0	K07456	7.85E-01
Amino sugar and nucleotide sugar metabolism	ko00520	4	111	208	4183	c47168.graph_c0;c48706.graph_c0;c48740.graph_c0;c49039.graph_c0	K00971+K06118+K00975+K00975	8.11E-01
Purine metabolism	ko00230	6	159	208	4183	c44009.graph_c0;c44009.graph_c1;c48997.graph_c2;c51043.graph_c0;c51994.graph_c0;c52976.graph_c0	K13811+K13811+K13811+K03040+K00962+K00106	8.12E-01
Ubiquitin mediated proteolysis	ko04120	4	112	208	4183	c36259.graph_c0;c44133.graph_c0;c49140.graph_c0;c52588.graph_c1	K04506+K10144+K10571+K10140	8.17E-01
Cysteine and methionine metabolism	ko00270	3	91	208	4183	c47820.graph_c0;c47842.graph_c0;c50196.graph_c0	K00640+K05933+K01762	8.39E-01
Tryptophan metabolism	ko00380	1	37	208	4183	c47746.graph_c0	K03781	8.50E-01
Pentose and glucuronate interconversions	ko00040	4	49	208	4183	c27082.graph_c0;c38375.graph_c0;c41928.graph_c0;c48969.graph_c0	K01728+K01728+K01051+K01051	8.57E-01
Phenylalanine, tyrosine and tryptophan biosynthesis	ko00400	1	38	208	4183	c40042.graph_c0	K01626	8.57E-01
Glycolysis / Gluconeogenesis	ko00010	7	194	208	4183	c44152.graph_c0;c45303.graph_c0;c45863.graph_c0;c46014.graph_c1;c46606.graph_c0;c47911.graph_c0;c48473.graph_c0	K00121+K00001+K00001+K01623+K03841+K00927+K01568	8.59E-01
Pyrimidine metabolism	ko00240	4	121	208	4183	c42516.graph_c0;c49085.graph_c0;c51043.graph_c0;c51994.graph_c0	K01937+K01464+K03040+K00962	8.61E-01
Plant hormone signal transduction	ko04075	5	150	208	4183	c39688.graph_c0;c39904.graph_c0;c40565.graph_c0;c41172.graph_c0;c45621.graph_c0	K14490+K14492+K14488+K14497+K13464	8.76E-01
Plant-pathogen interaction	ko04626	3	100	208	4183	c45621.graph_c0;c47142.graph_c0;c47467.graph_c0	K13464+K02358+K13448	8.82E-01
RNA polymerase	ko03020	1	43	208	4183	c51043.graph_c0	K03040	8.90E-01
Nucleotide excision repair	ko03420	1	50	208	4183	c52588.graph_c1	K10140	9.23E-01
mRNA surveillance pathway	ko03015	1	88	208	4183	c51050.graph_c2	K13171	9.89E-01
RNA degradation	ko03018	1	97	208	4183	c51994.graph_c0	K00962	9.93E-01
Pyruvate metabolism	ko00620	1	119	208	4183	c43919.graph_c0	K00026	9.98E-01
Citrate cycle (TCA cycle)	ko00020	1	129	208	4183	c43919.graph_c0	K00026	9.99E-01
Ribosome	ko03010	17	629	208	4183	c28492.graph_c0;c28620.graph_c0;c36524.graph_c0;c39785.graph_c0;c40773.graph_c0;c41114.graph_c0;c41203.graph_c0;c41604.graph_c0;c41826.graph_c0;c43776.graph_c0;c43952.graph_c0;c45147.graph_c0;c45205.graph_c0;c46111.graph_c0;c46854.graph_c4;c47833.graph_c1;c49740.graph_c1	K02961+K02899+K02996+K02864+K02946+K02881+K02888+K02945+K02895+K02871+K02879+K02988+K02935+K02939+K02906+K02867+K02931	9.99E-01
Oxidative phosphorylation	ko00190	2	274	208	4183	c45640.graph_c1;c46773.graph_c0	K02113+K02115	1.00E+00
RNA transport	ko03013	1	172	208	4183	c51050.graph_c2	K13171	1.00E+00
