# Supplementary material for: Physiological Characterization and Comparative Transcriptome Analysis of White and Green Leaves of Ananas comosus var. bracteatus
Source: PLoS One. 2017 Jan 17;12(1):e0169838. doi: 10.1371/journal.pone.0169838 (PMC5240938; doi:10.1371/journal.pone.0169838)
Supplement: S7 Table — (XLS) [file pone.0169838.s008.xls]

## Sheet: Sheet1
	RPKM	RPKM	LOG
geneID	Gr	Wh		sequence	GO_annotation	KEGG_annotation	Swissprot_annotation	TrEMBL_annotation	nr_annotation	nt_annotation
photosynthesis(Ko.00195)
c38172.graph_c0	27.32	4.99	2.45275	ATAAAACTCAGTGCAACACAACCTGACTCGACCAAGTTCACAGCACTTTCATCCAAAATTACTGCACTGCAGCAAGCATTGCTTGCTATCCCTGATGGTGTCAGTGGAGTGGCCAGAGGCCACAGCTCTCATCTACTGTTCTACTGAGACGCCGGGCAATAGGGTGGAGTCGTCTAGTACAGGGCCTCCTCCTTGTGGGTCTCGATGGTCATATCGGACTGGGGGTAGGCGACGCAGGTGAGCACGAAACCGTTGCCGGTCTGGTCGTCATCCAGGAAAGACTGGTCGCTCTGGTCGGCGTCACCGCTGACGATCTTTCCGGCACAGCTGGAGCAAGCTCCGGCGCGGCAGCTGTATGGCAGGTCCAGGCCGGCCTCCTCTGCTGCGTCAAGGATGTAG…	Biological Process: pentose-phosphate shunt (GO:0006098);; Molecular Function: electron carrier activity (GO:0009055);; Cellular Component: chloroplast stroma (GO:0009570);; Biological Process: response to blue light (GO:0009637);; Biological Process: response to high light intensity (GO:0009644);; Biological Process: abscisic acid biosynthetic process (GO:0009688);; Biological Process: response …	K02639|4e-55|cre:CHLREDRAFT_147787|PETF	Ferredoxin, chloroplastic (Precursor) GN=PETF OS=Chlamydomonas reinhardtii (Chlamydomonas smithii) PE=1 SV=2	Putative uncharacterized protein GN=CHLNCDRAFT_138861 OS=Chlorella variabilis (Green alga) PE=4 SV=1	hypothetical protein CHLNCDRAFT_138861 [Chlorella variabilis]	Chlamydomonas reinhardtii apoferredoxin (PETF) mRNA, complete cds
c38468.graph_c0	87.99	27.74	1.65928	AACCCTAACCCTAACCCTAGTTCCTACTCCTCCGTATCCCTCCCTCTCCAGCGCCTCCCCCCTCCCCTCTCCTCCTCCTCCTCATCCTCCTACAAGGTCACGATCGAGCACGAGGGCTCGGTCCAAACCCTAGACGTGGCCCCGGACGAGACGATCCTGGAGCGGGCGCTCGAGGAGGGCCTCTCCGTGCCCCACGACTGCAAGCTCGGCGTGTGCATGACGTGCCCCGCGCGCCTCCTCGCCGGCGCCGTCGACCAGAGCGAGGGCATGCTCTCCGACGACGTCGTCGCCCGCGGCTACGCCCTCCTCTGCGCCTCCTACCCCCGCTCCGATTGCCGCATCCGCACCATCCCCGAGGACGAGCTCCTCTCGCTCCAGCTCGCCACCGCCAACGACTGA…	Biological Process: pentose-phosphate shunt (GO:0006098);; Biological Process: rRNA processing (GO:0006364);; Molecular Function: electron carrier activity (GO:0009055);; Cellular Component: chloroplast (GO:0009507);; Biological Process: chlorophyll biosynthetic process (GO:0015995);; Biological Process: isopentenyl diphosphate biosynthetic process, methylerythritol 4-phosphate pathway (GO:001928…	K02639|2e-54|pop:POPTR_658518|hypothetical protein	Ferredoxin-2 OS=Dunaliella salina (Green alga) PE=1 SV=1	Ferredoxin 1 OS=Dimocarpus longan PE=2 SV=1	ferredoxin 1 [Dimocarpus longan]	Oryza sativa (indica cultivar-group) cDNA clone:OSIGCEA028A09, full insert sequence
c38988.graph_c0	74.95	13.7	2.44069	AAGCCGACGTGGCACCTCTCACCCTTTGCTAGCAATTCCAACCCTGCTCCTCATCCCTGTCCCTCTTTGCTGCCTCATGTCCTATTGCCGTGAACTAGAGTAGATTCTCGCCAATTTTTGCTCCATCCCAATCTCTTTGCTGTTTTTGTTATAACTTCTAGAGATAACTCCTACAGTTCCAGCAAGAATCAAGAATGGCCTCCGCTTCCCTCTTAACCACACCCACAACCAAACCCGTTCTTCCCTCAAAGTACTCTTCCTATGCACCCCATTCCTCTGCCGCTGCAGCCACCGTTAGAAAAGTCCCAGCAAATGCATTAACCGGTTCCCGCCCCACAAGCCGGCGAGACTTCACGGCAGTCTCGCTGGCTACTGCCGCAGGAGTCCTACTGTCTTCGT…	Biological Process: rRNA processing (GO:0006364);; Cellular Component: chloroplast thylakoid lumen (GO:0009543);; Biological Process: plastid organization (GO:0009657);; Biological Process: photosystem II repair (GO:0010206);; Biological Process: photosystem II assembly (GO:0010207);; Cellular Component: chloroplast photosystem II (GO:0030095);; Biological Process: regulation of protein dephospho…	K08902|1e-66|rcu:RCOM_1438960|Photosystem II 11 kDa protein precursor, putative	Photosystem II repair protein PSB27-H1, chloroplastic (Precursor) OS=Arabidopsis thaliana (Mouse-ear cress) PE=1 SV=1	Uncharacterized protein OS=Musa acuminata subsp. malaccensis (Wild banana) PE=4 SV=1	Photosystem II 11 kDa protein precursor, putative [Ricinus communis]	PREDICTED: Setaria italica thylakoid lumenal protein At1g03610, chloroplastic-like (LOC101763379), mRNA
c39017.graph_c0	807.15	253.5	1.66928	AAACAGATTGAAGCTTATGCAAATACGAGTTCTAAGTTCTAAAAGTAGAAGCTCTAATTTAGAATATGTACAGTACTTCTGCTACAGAGAGCATTGTTCAAATAGTATATTTCATCGAACAGTGCTGCATCCTATATATCAGCGGCTTGGAAATCACGGACAAACAAGCCCAAAAGAACATCATTCGAATGTTGTAAAGAAAAATTCAATTGACAATATGATGACACTACACAATGTTATACATCTCATAACTTTTGCCCCTCACATCTTTTGCATAAATAAAAACTCCTCCTTTACTAGTAAGCAAAACCACAGGATTTGAAAATATGTCCCGCCATTTTTAGTTAACGGTCACTTTTCCCACCATCCCTGCTCCCTGGTGAGGCGAGCAGTAGAAGG…	Molecular Function: copper ion binding (GO:0005507);; Molecular Function: electron carrier activity (GO:0009055);; Biological Process: response to UV (GO:0009411);; Cellular Component: chloroplast thylakoid membrane (GO:0009535);; Cellular Component: chloroplast thylakoid lumen (GO:0009543);; Cellular Component: chloroplast stroma (GO:0009570);; Biological Process: negative regulation of translat…	K02638|3e-81|vvi:100248911|hypothetical protein LOC100248911	Plastocyanin, chloroplastic (Precursor) GN=PETE OS=Solanum lycopersicum (Tomato) PE=2 SV=1	Uncharacterized protein OS=Musa acuminata subsp. malaccensis (Wild banana) PE=4 SV=1	plastocyanin precursor [Solanum tuberosum]	Fritillaria agrestis plastocyanin (ploc) mRNA, complete cds
c39062.graph_c0	66.59	22.76	1.54697	ACCCACCATCCTCCTCCAGTGTACTACTCACCACTCCCCCCATTTCCACTCTCCAATGGGGACTTTTGTCAAACACCTTATCCTCTCCCACGCCTCACTCTCCTCCTCCTCCTCCCCCGGCCACCGTCGCTCCTCCGGCGACCGCGCGCCGAGCCCCGGGGCGGGGCCGGCGCCGGCACGCGCGTCGCGGCGGTGGGCCGTGGCGTCCACCGTCCTCGGCGCGGCGGCGGCGCTCCACGCGCGGCGGCCGGCGGCGCCGCCCCCGGCGGAGGCGGCGGAGATGGCGTGGGGGACGCGGTCGTTCATCAAGGAGAAGTACTTCCAGCCGGGGCTGTCGCCGGAGGAGGCGGCGGCGCGGATCCGGCACACGGCGGAGGGGCTCCGCGACATGCGCCACAT…	Biological Process: maltose metabolic process (GO:0000023);; Molecular Function: calcium ion binding (GO:0005509);; Biological Process: pentose-phosphate shunt (GO:0006098);; Cellular Component: nitrite reductase complex [NAD(P)H] (GO:0009344);; Cellular Component: chloroplast thylakoid lumen (GO:0009543);; Cellular Component: photosystem II oxygen evolving complex (GO:0009654);; Biological Proce…	K08901|6e-77|osa:4329766|Os02g0578400	PsbQ-like protein 1, chloroplastic (Precursor) GN=F7A19.23 OS=Arabidopsis thaliana (Mouse-ear cress) PE=1 SV=1	Uncharacterized protein OS=Musa acuminata subsp. malaccensis (Wild banana) PE=4 SV=1	PREDICTED: oxygen-evolving enhancer protein 3-1, chloroplastic-like [Brachypodium distachyon]	Oryza sativa (indica cultivar-group) cDNA clone:OSIGCSN051O14, full insert sequence
c41174.graph_c0	340.2	109.99	1.62677	AAAATGATTTGTATCAAACTACATATGTTGCAAATTTTATCTCTTGTATACATACAATTTGTATGATTAAAGAAGAAATCAGAGATTAAGCATCACAGATTTCATCTAGTTACAGTAATGCTTAAAAATCAGGCCTACAATACGAGATAGCTTCAAAGAACAATTAAGAATTCTTCAGTGCAATCCGTTTGTGCCAGTTCTATACGACAAAAAGAAATCCAAATCTAAAACAAAACAATGACATCAGGAGATCATAAAAATCTCAATTTGAGTTCTCCTCAACACAGTATTTGATGGAAAAGAAAAGCTGTTCTTCCATACAAAGTTATACATACTTTGAAGAAACACAAGAAATGAAACGCTCCCTCGAAAGATGATACAAGGCATTGAACTGAACAT…	Biological Process: MAPK cascade (GO:0000165);; Cellular Component: plasma membrane (GO:0005886);; Biological Process: pentose-phosphate shunt (GO:0006098);; Biological Process: rRNA processing (GO:0006364);; Biological Process: protein targeting to membrane (GO:0006612);; Molecular Function: ubiquinol-cytochrome-c reductase activity (GO:0008121);; Biological Process: response to cold (GO:0009409…	K02636|1e-132|osa:4343570|Os07g0556200	Cytochrome b6-f complex iron-sulfur subunit, chloroplastic (Precursor) GN=OSJNBa0058I18.25 OS=Oryza sativa subsp. japonica (Rice) PE=1 SV=1	Cytochrome b6-f complex iron-sulfur subunit GN=Os07g0556200 OS=Oryza sativa subsp. japonica (Rice) PE=2 SV=1	Os07g0556200 [Oryza sativa Japonica Group]	Panax ginseng clone PG6L-3 photosynthetic electron transfer-like protein mRNA, complete cds
c41450.graph_c0	1140.2	525.67	1.11573	AGAGAGAGAGAGAGAGAGAGAGGGTCTCTTTGATTCTTGTGTGTTTTTTCAGAGTGAGAGCCCACCAGATTCCTCATCCTCTTCAAGGGTGGAGGTGTACACAAAGTAGAGGGCCCAGATGACCCCAAACACACCAAGAAGGATCCACCCCAGCAGGTTGTTGCTGATCCCGAGGCTCAGCCCGGTCCCCTCTGTGGTCAGCCGCTCGTCGACCAGCGCCAGGGCCGGTCCCGCCGCAGTCACCGCCACCCCCGCGGCCGCTGCCGCCAGCGCCGCCGCGCCGCCCTCGGTCCCGACTCTGGCTTTCTCGTCCCTCGCTGAGCACTTCACTCTCCCGCCTCTCATTCTGATCTGGGGTAACCCCAAGACGGGCGAGGAGGAGGCGGCGGCCGGCGCCCT…	Biological Process: rRNA processing (GO:0006364);; Cellular Component: chloroplast thylakoid membrane (GO:0009535);; Biological Process: plastid organization (GO:0009657);; Biological Process: photosystem II assembly (GO:0010207);; Biological Process: photosystem II stabilization (GO:0042549);; Cellular Component: membrane part (GO:0044425);;	K02721|5e-46|zma:100283816|pco070877	Photosystem II reaction center W protein, chloroplastic (Precursor) GN=psbW OS=Spinacia oleracea (Spinach) PE=1 SV=1	Predicted protein OS=Hordeum vulgare var. distichum (Two-rowed barley) PE=2 SV=1	predicted protein [Hordeum vulgare subsp. vulgare]	Phyllostachys edulis cDNA clone: bphyst023f24, full insert sequence
c42161.graph_c0	210.4	89.01	1.23829	CTCTCTCTCTCTCTCTCTCTCATTGGCTCAAACACACTGAGCCTTAGATCTCTTAGTACAATACTAAGTGAAGAAAAAAAGAAAGCAAAAGAAGAAGATATAGTAGAGAGGCTCAAGAGCAAAGTGAGTTCATTGAGATCAAGTAGTTCACATTAATGGCTCAATCCATGCTCCTCTCTAGCCTCAGTGGCCACCCCTTGGCCTCTAAGAGAGACCCATTGCTCCAATCTCTTCGCCCGACACCGTTCTCTCATCTTATTTTCTCGCAAACCCCTCGCAAGGAACTTTCGCCTTCTTCTTCTTCTTCGTTTACTCCGACTCTTGCGGTTTTCAAGTCGAAAGCTAAAGCGCCGCCTAAGAAGTTAGAGAAGGATGCCAAGGCTAAGGTTGAAGATGGTA…	Biological Process: maltose metabolic process (GO:0000023);; Biological Process: rRNA processing (GO:0006364);; Cellular Component: PSII associated light-harvesting complex II (GO:0009517);; Cellular Component: photosystem II (GO:0009523);; Biological Process: thylakoid membrane organization (GO:0010027);; Biological Process: stomatal complex morphogenesis (GO:0010103);; Biological Process: nonph…	K03542|1e-140|rcu:RCOM_1030930|Photosystem II 22 kDa protein, chloroplast precursor, putative	Photosystem II 22 kDa protein, chloroplastic (Precursor) GN=PSBS OS=Solanum sogarandinum PE=2 SV=1	Uncharacterized protein OS=Musa acuminata subsp. malaccensis (Wild banana) PE=4 SV=1	Photosystem II 22 kDa protein, chloroplast precursor, putative [Ricinus communis]	Phyllostachys edulis cDNA clone: bphylf024f17, full insert sequence
c42316.graph_c0	624.7	257.48	1.27741	GAGAGAGAGAGAGAGAGAGAGAGGTAGAGAGAAGTTACAGAGACAGAGATGGCCTCCACTGCTTGCTTCCTCCACCACCACGCGCCGTCTGCCGCCCGCGCGCTGTTGCAGCGCGCAGGGCAGAGCGCCAGGCCGGCCCAGCTGGTCTGCAGAGCTCAGAAGCAGCAGGCGGGGGTTGAGGGCGAGAACGAGGCCGCAATCTCTCGCCGCCTCGCTCTCACCATCCTCCTCGGATCCACCGCCCTCGGCACAAAGGTGTCGCCGGCCGATGCAGCCTACGGAGAAGCTGCGAACGTCTTCGGGAAGCCGAAGACGAACACGGACTTCTTGCCGTACAATGGGGATGGGTTCAAGCTGTTGATCCCGTCGAAGTGGAACCCGAGCAAGGAGGTGGAGTAC…	Molecular Function: calcium ion binding (GO:0005509);; Molecular Function: poly(U) RNA binding (GO:0008266);; Cellular Component: chloroplast thylakoid membrane (GO:0009535);; Cellular Component: chloroplast stroma (GO:0009570);; Cellular Component: photosystem II oxygen evolving complex (GO:0009654);; Cellular Component: chloroplast envelope (GO:0009941);; Biological Process: photosynthesis (GO:…	K02717|1e-146|pop:POPTR_818640|photosystem II reaction center psbP protein	Oxygen-evolving enhancer protein 2, chloroplastic (Precursor) GN=PSBP OS=Fritillaria agrestis (Stinkbells) PE=2 SV=1	Uncharacterized protein OS=Musa acuminata subsp. malaccensis (Wild banana) PE=4 SV=1	PREDICTED: oxygen-evolving enhancer protein 2, chloroplastic-like [Glycine max]	Phyllostachys edulis cDNA clone: bphylf059o06, full insert sequence
c42370.graph_c0	185.9	74.43	1.31954	AACTTGAAAGTATCTTTCAGTAGCATCAATAATGATCAAGAACTTCTTAGCCTTGTCCAACAATCATCTTTTGAACATAACAGTACAATATTGGAATCCCATGCAGCCATCTTAAACAACTCCACGATCAATTGATCATTGAATGGCTAATAATGTTGATTGAGTAGCATTGTAATTCAATAATAAGTTGATTCTATTTCCAAGTAGCCTCCGATAAAAAGAGTAGTTTCAGGCTCATTTTTTTTGTAGAAGCATGTAGAACCTCGCTTCTACAGGGTATGAACTAAACCTTCGTAATGTTTGAAATGAAATATTAAGCTAACTCACACTGAAATCAAACATGGATACGTATCATGCCCATAGAACAACTTATGTAAGACCAATTAAGGCATCAAAAGA…	Biological Process: rRNA processing (GO:0006364);; Cellular Component: chloroplast thylakoid membrane (GO:0009535);; Cellular Component: photosystem I reaction center (GO:0009538);; Biological Process: plastid organization (GO:0009657);; Biological Process: photosynthetic electron transport in photosystem I (GO:0009773);; Biological Process: photosystem II assembly (GO:0010207);; Cellular Compone…	K02695|4e-71|vvi:100241224|hypothetical protein LOC100241224	Photosystem I reaction center subunit VI, chloroplastic (Precursor) OS=Oryza sativa subsp. japonica (Rice) PE=2 SV=1	Uncharacterized protein OS=Musa acuminata subsp. malaccensis (Wild banana) PE=4 SV=1	uncharacterized protein LOC100811201 [Glycine max]	Phyllostachys edulis cDNA clone: bphyem002b23, full insert sequence
c42471.graph_c0	432.33	190.46	1.1811	GAGAGAGAGAGAGAGAGAAAAAGAGAGAGAGAGAGAGAGAGAGGACACAACAATGGCCACTCTCAGCTCCATGCCCACCACACTCTCCAAATCCCTCTTCCCCTCCAATTCCCCCTCCTCCGCCACCACCACCACCAAACGCCTCTTCCTCATCTCCTGCTCCTCCTCCCCCTCCTCCTCTCAGGATCAAAACCAAAACAATCCACCAGTCTCGATCTCCGCCTCGATCAAGAACTTCTCCGCCGCCGTCGCGCTCTCGTCGATCCTCCTCTCGCCGGCGGCCCTCTCCCCTCCGCCCGCGGCCGCCGACATCGCGGGGCTCACCCCCTGCAAGGAGTCCAAGGCCTTCGCCAAGCGCGAGAAGCAGTCCCTGAAGAAGCTGGAGGCGTCGCTCAAGAA…	Cellular Component: chloroplast thylakoid membrane (GO:0009535);; Cellular Component: photosystem I reaction center (GO:0009538);; Cellular Component: chloroplast thylakoid lumen (GO:0009543);; Cellular Component: chloroplast envelope (GO:0009941);; Cellular Component: plastoglobule (GO:0010287);; Biological Process: photosynthesis (GO:0015979);; Biological Process: cysteine biosynthetic process …	K02694|1e-112|sbi:SORBI_01g006370|hypothetical protein	Photosystem I reaction center subunit III, chloroplastic (Precursor) GN=PSAF OS=Hordeum vulgare (Barley) PE=1 SV=2	cDNA clone:006-208-C12, full insert sequence GN=OSJNBa0010I09.4 OS=Oryza sativa subsp. japonica (Rice) PE=2 SV=1	photosystem-1 F subunit precursor [Oryza sativa Japonica Group]	Triticum aestivum cDNA, clone: WT002_F01, cultivar: Chinese Spring
c42864.graph_c0	7.53	36.81	-2.28846	GATCCAATTAATAACATTGAAATAGAATTTTTTTTTCAGAACTCAGATTGAATCTTAATATGTCTCACAATTCGAATTTATTTGAAGGAGTGACATTTTTGTTTTTGGATCGGGGAAATACCAAATAAGTTTAAGAAATGAGAGAATTAAGAATAGCTACCAAAAAGACTAATCCAATCCATAATGATGTACCGGAAAATACAACATTCTTGTTACTTGACCAACCATCAGAAGAAGCAAATACAACGGGTACACTAATCAGTAAGACTGATGAAGTCGCAATTAATGCAAAAACAGCTAATTGGAAAGCAATAGTCATGTTTCTAATCCTCCAAGCTACCAACAAATGAACTATACATTTGATCCCGCACTTAGTCAAAATTGTAATAAAATCCATCA…	Cellular Component: photosystem II (GO:0009523);; Cellular Component: chloroplast thylakoid membrane (GO:0009535);; Biological Process: photosynthetic electron transport in photosystem II (GO:0009772);; Cellular Component: integral component of membrane (GO:0016021);; Molecular Function: chlorophyll binding (GO:0016168);; Biological Process: protein-chromophore linkage (GO:0018298);; Cellular Com…	K02705|0.0|sbi:SobiCp008|psbC	Photosystem II CP43 chlorophyll apoprotein (Precursor) GN=psbC OS=Chloranthus spicatus (Chulantree) PE=3 SV=1	Photosystem II CP43 chlorophyll apoprotein (Fragment) GN=psbC OS=Puya laxa PE=4 SV=1	photosystem II CP43 chlorophyll apoprotein, partial [Pitcairnia feliciana]	Elaeis guineensis chloroplast, complete genome
c42923.graph_c0	140.11	51.58	1.44074	TATCACGTTAATCATGTCACTGGTCAATGTAAAAATATTTTTTGAGAGAATAGATAGCATGCTATCTGTTTCATTCATTGAATGAATGAATTAGGCTCCAGAGGTGAGACAGCCAGGACCTCAAAAAAAACAACAATAGAAGGAACTAGCAAAAAAAAAAAAAATCGATCATAGAAGATCTTTCCACGAAGAAAGCAGCATCTTGAGCCTTTGAACGGCTATTACAGGGTCAAGCTGTAGGTTACGAAAGATAAAGTTGTTATTGGCCTTCCAAATGGTCCACCAGCATGTGACCAATTCGGAAAGTCTATTACTCCTAATTCGCACACCAGACCCTCCCTTCCACCTATCCCAAATACATATACATCAGCACCCAACTCCCATGCCTGAACATCCTCG…	Molecular Function: calmodulin binding (GO:0005516);; Biological Process: phosphate-containing compound metabolic process (GO:0006796);; Cellular Component: chloroplast thylakoid lumen (GO:0009543);; Biological Process: photosynthesis, light reaction (GO:0019684);; Cellular Component: chloroplast photosystem I (GO:0030093);; Biological Process: primary metabolic process (GO:0044238);; Biological …	K02701|1e-72|rcu:RCOM_1463130|Photosystem I reaction center subunit N, chloroplast precursor, putative	Photosystem I reaction center subunit N, chloroplastic (Precursor) GN=PSAN OS=Arabidopsis thaliana (Mouse-ear cress) PE=1 SV=2	Uncharacterized protein OS=Musa acuminata subsp. malaccensis (Wild banana) PE=4 SV=1	Photosystem I reaction center subunit N, chloroplast precursor, putative [Ricinus communis]	Oryza rufipogon (W1943) cDNA clone: ORW1943S101N11, full insert sequence
c44357.graph_c0	58.58	8.88	2.70171	TTTTTTTCTTGAATACTAGTGAATGATACACATCTCATTTACTCAGAATACCGAGTTTACAAGAACCAATTTGAGGCATATATCAAAGTGGTTAAACCACTTGGAATAACATACCATGAACACATTACAACTGAAACTAGAAATAGTTGACAAAATTCTTTAATGAGAACATAAGATAGAGAGAGTACATCTAAGGGGGGGAAAAAAGACATAGAATGTTTTTTTTACTTTTTGATGAATTGTAGCCCATTTGCCTGAGAGTACCTCTCCATGAACCTCATGAACCTGTCCCACTCTTGCGGGGTCCTCATCACATACTTTGCCTCTATTCTCGCCGGCTTGCCATTCACAAACTGGGCGCTCACGTCGACCGACTGGAGCACGCCTTCCTCGTCGATC…	Biological Process: very long-chain fatty acid metabolic process (GO:0000038);; Biological Process: phosphatidylglycerol biosynthetic process (GO:0006655);; Cellular Component: chloroplast thylakoid membrane (GO:0009535);; Cellular Component: photosystem II reaction center (GO:0009539);; Cellular Component: chloroplast stroma (GO:0009570);; Cellular Component: photosystem II oxygen evolving compl…	K08903|2e-77|vvi:100260011|hypothetical protein LOC100260011	Photosystem II reaction center PSB28 protein, chloroplastic (Precursor) GN=P0504E02.24 OS=Oryza sativa subsp. japonica (Rice) PE=2 SV=2	Photosystem II reaction center psb28 protein OS=Musa acuminata subsp. malaccensis (Wild banana) PE=3 SV=1	PREDICTED: photosystem II reaction center PSB28 protein, chloroplastic-like [Setaria italica]	Oryza rufipogon (W1943) cDNA clone: ORW1943C104G20, full insert sequence
c44429.graph_c1	152.47	61.51	1.30537	GAGAGAGAGAGAGAGAGAGAGAACTGAAATTCATCAATGGCATCAACTTCTTGTTTCCTCTACCACTCTGCGCCGTCCACCGCGGCAGCGGCGAAGACCCCGTCTCGGCGCGCAGCAGCAGCAGCAGCAGCGCCAGCCGTCAGGCCGACCCAGATGGCCTGCCGGGCGCAGAAGCAGGCCGGCAGCGAAGACGAGGTCGATGGCGGAGCTGCAGTTTCGCGGCGGCTGGCGATGACAGCCCTTGTGGGCGCCGCCGCCGTCGGAATCAAGGTCTCACCGGCCGACGCTGCATACGGACAAGCCGCAAATGTTTTCGGAAAGCCGAAGACGAACACCGACTTCTTGACGTACGACGGCAGCGGGTTCAAGGTGTTGATCCCGGCGAAATGGAACCCCAGC…	Molecular Function: calcium ion binding (GO:0005509);; Molecular Function: poly(U) RNA binding (GO:0008266);; Cellular Component: chloroplast thylakoid membrane (GO:0009535);; Cellular Component: chloroplast stroma (GO:0009570);; Cellular Component: photosystem II oxygen evolving complex (GO:0009654);; Cellular Component: chloroplast envelope (GO:0009941);; Biological Process: photosynthesis (GO:…	K02717|4e-79|vvi:100262649|PSBP1, VvpsbP1	Oxygen-evolving enhancer protein 2, chloroplastic (Precursor) GN=PSBP OS=Fritillaria agrestis (Stinkbells) PE=2 SV=1	Uncharacterized protein OS=Musa acuminata subsp. malaccensis (Wild banana) PE=4 SV=1	Photosystem II subunit P-1 [Theobroma cacao]	Phyllostachys edulis cDNA clone: bphyst022a10, full insert sequence
c45346.graph_c0	348.68	135.91	1.35774	TTCTACTTTTAAGCATGAGATTCAAGAGAGAGGAAATAAGTAATATGGTATTCCCCAGAAATCTTAACTTGATTAATAATGTGATGACCCCAACTTAGTTCAATACAAATTAGTTCCAAAATAGTGTTAAAATAGATAGATAGATAGATAGCTAGCTCTCACTCTGCTTCCGCAACGCCTGATTACCAAAATGGTTAACTGTTTTCAGATAATCAAATTGCGAGAAAATCACATGAAGTACTTATTTTATACAGACAAAATTAAAAAGGAAAGGAAACAGGAGATATTTCCTCCTAGCCTAGTTTCGCGAGGACATCGTCCAACGCAGACTTGGTCTTAGCGTAGGACTTCTCAGCTTGTGGAGTGCTCTTGATCTTCGCCGCGTAGTCGAGCTCGTCA…	Molecular Function: calcium ion binding (GO:0005509);; Biological Process: rRNA processing (GO:0006364);; Cellular Component: chloroplast thylakoid lumen (GO:0009543);; Cellular Component: chloroplast stroma (GO:0009570);; Biological Process: response to blue light (GO:0009637);; Biological Process: response to high light intensity (GO:0009644);; Cellular Component: photosystem II oxygen evolving…	K08901|1e-110|vvi:100240959|hypothetical protein LOC100240959	Oxygen-evolving enhancer protein 3-2, chloroplastic (Precursor) GN=C17L7.100 OS=Arabidopsis thaliana (Mouse-ear cress) PE=1 SV=2	Uncharacterized protein OS=Musa acuminata subsp. malaccensis (Wild banana) PE=4 SV=1	PREDICTED: oxygen-evolving enhancer protein 3-2, chloroplastic [Vitis vinifera]	Zea mays PCO072668 mRNA sequence
c45640.graph_c1	125.43	42.25	1.56757	GGGGATCTGGGGGGAGAAAAAAAAGAAAAATCCTCTTCACATTTCTCTACATAGGTTGGTAGTGAGTGAGTTACAATAAATAAAAGAAAAGAGGGGGGGGGTTTCGTGCAAAAAATGTCAGGACAGAGCCGCTCCGTGTCGATCCACTCGAGCCGGTTCTTCTCGCCCGGTGGCGAACCGGCCGGCCCGGTTGGACCGGGCGGGGACGAGTTCGACGAGTCGGAGATCTGGGGGAGCCCGGTCGAGCCGGGGCCGGCCGAGCCGGGGCTCACGCCGCTGCGTCGGGCCCGGTCCGGTCGGAGAAAACCGGAGAGGGCCGGGGCTCCGGTCACCGCGCCGTGCTCGCTCCCGGTGAACATACCGGACTGGTCGAAGATACTCGGCGGCGAGTACAAGGGC…	Biological Process: MAPK cascade (GO:0000165);; Biological Process: pentose-phosphate shunt (GO:0006098);; Biological Process: rRNA processing (GO:0006364);; Biological Process: protein targeting to membrane (GO:0006612);; Biological Process: ATP biosynthetic process (GO:0006754);; Biological Process: response to cold (GO:0009409);; Cellular Component: chloroplast thylakoid membrane (GO:0009535);…	K02113|3e-90|vvi:100251062|hypothetical protein LOC100251062	ATP synthase delta chain, chloroplastic (Precursor) GN=ATPD OS=Nicotiana tabacum (Common tobacco) PE=2 SV=1	Uncharacterized protein OS=Musa acuminata subsp. malaccensis (Wild banana) PE=3 SV=1	hypothetical protein PRUPE_ppa010263mg [Prunus persica]	Oryza sativa Japonica Group Os02g0750100 (Os02g0750100) mRNA, complete cds
c46040.graph_c0	17.54	4.12	2.05832	GGATAAACCACAAAAACAGAAGCATTGTATGCATAACAAACTCACACATGCTTCATACTTTTGCTAGTAGTGCTTCTCCCACAAGCCCTATGGCCACTTCTCTCTCTACCATCAATGGATCAGCTTCCCAATTCTCCCCAGCCAAACTAAAACAAATCAAAAACGACAAACCAAAATATCAAAGCCCACAATCTTACATGCCGGCACAAGCCCAAGAATCCCACTCCCTCCCATCCAAAAGCACAATAACTCCACACCAAGTCTCAAGAAGAGCTTCTTTAAGCTTCTCCATGGCCCTCCTACTTCACCAACTACACATCGAACCCTCGCGAGCCGACGAGGGGAATGGATTATGGCTCACTGGCCCATTGCCTGTCCCCACAGTCACTAACAAGATCG…	Biological Process: maltose metabolic process (GO:0000023);; Biological Process: pentose-phosphate shunt (GO:0006098);; Cellular Component: nitrite reductase complex [NAD(P)H] (GO:0009344);; Cellular Component: chloroplast thylakoid lumen (GO:0009543);; Cellular Component: photosystem II oxygen evolving complex (GO:0009654);; Biological Process: photosynthetic electron transport chain (GO:0009767…	K08901|4e-61|vvi:100253736|hypothetical protein LOC100253736	PsbQ-like protein 2, chloroplastic (Precursor) GN=T13O15.8 OS=Arabidopsis thaliana (Mouse-ear cress) PE=1 SV=1	Uncharacterized protein OS=Musa acuminata subsp. malaccensis (Wild banana) PE=4 SV=1	PREDICTED: psbQ-like protein 2, chloroplastic-like [Solanum lycopersicum]	--
c46620.graph_c0	706.57	348.08	1.01993	TGGAGCTAAAAAGTTTTATTAGTTTAGTATAGTAGATATTTAGATTCTGCTTCTCGAGTAGAAAAGCTGTACACTAAGCTAACACATAATGGTCTCTCTCTCTCTCACATACACACACATTTTTTTTTTTTGAAATGAAACCATACTCAAAGTCATTAGATTAATATTTAACAACATATAAGCACATATATGCAGTAGTCCCTTGGAATAAAAACAAGAGAAAAATAGCTGAAGAGAGATCTTGAGGATTGCTCAAAGTACATGCTTATGTTGATCCCAACCCCATCAAAACATTGTGGATCTCTAAGGAGACTGATCAATCTGGGCATACCAGATCCCCTGGATCTTCACTTCCTTTGGCACCTTGGCGCCGAGATCGGTGTCCGACGGCTGCACGCT…	Molecular Function: calcium ion binding (GO:0005509);; Molecular Function: poly(U) RNA binding (GO:0008266);; Cellular Component: chloroplast thylakoid membrane (GO:0009535);; Cellular Component: chloroplast thylakoid lumen (GO:0009543);; Cellular Component: photosystem II oxygen evolving complex (GO:0009654);; Biological Process: photoinhibition (GO:0010205);; Biological Process: photosystem II …	K02716|0.0|pop:POPTR_813989|photosystem II oxygen-evolving complex 33 KDa subunit	Oxygen-evolving enhancer protein 1, chloroplastic (Precursor) GN=PSBO OS=Nicotiana tabacum (Common tobacco) PE=2 SV=1	Putative uncharacterized protein OS=Populus trichocarpa x Populus deltoides PE=2 SV=1	hypothetical protein POPTRDRAFT_813989 [Populus trichocarpa]	Phyllostachys edulis cDNA clone: bphylf044g20, full insert sequence
c46773.graph_c0	208.36	63	1.72312	TTAATAATACATACATATTCCGTTTCAGAATCCACATTCGGCTTTCTCATGACCATAGATCAGTATTACAATTATAACCATCCTTACAACAGCATACATCGAGCATATCATTTTTTTTCTTTTTTTTGGGGAGAAAAATTTGGAAATTAAATAAGTAGCACTTACAAGAAGGAGTTGAAAATGCCGCCGCAGCGGCGGGCGGCGGCAGCAGCAAGGAAGGAAAAGAGAAGAGGTATTGATTTTAGGTGAGGGCGTTGGCGCCGGCGACGATCTCGAGGATCTCGCCGGTGATCTTGGCCTGGCGCTGGCGGTTGTAGACGATGGAGAGGTTGCGGCGGAGCTCGACGGCGTTGTCGCTGGCGTTGCTCATGGCGCTCATGCGCGCGGCGAGCTCGCTGG…	Biological Process: maltose metabolic process (GO:0000023);; Biological Process: rRNA processing (GO:0006364);; Biological Process: glycine catabolic process (GO:0006546);; Biological Process: unsaturated fatty acid biosynthetic process (GO:0006636);; Biological Process: oxidoreduction coenzyme metabolic process (GO:0006733);; Biological Process: vitamin metabolic process (GO:0006766);; Biologica…	K02115|0.0|vvi:100264091|hypothetical protein LOC100264091	ATP synthase gamma chain 1, chloroplastic (Precursor) GN=ATPC1 OS=Arabidopsis thaliana (Mouse-ear cress) PE=1 SV=1	ATP synthase OS=Cucumis melo subsp. melo PE=3 SV=1	ATPase, F1 complex, gamma subunit protein [Theobroma cacao]	Zea mays LOC100284505 (csu309(atpc)), mRNA >gi|195642497|gb|EU968599.1| Zea mays clone 322681 ATP synthase gamma chain mRNA, complete cds
c47855.graph_c0	358.3	163.5	1.1302	ACCACCACCACCACCACCACCACCTCTTCTAGGGTTTTGGTCACTCCCAGGGGCATTTCTGGAAATCCACTTAGGGATCTTCACTCTAGGAGGAGGAGCTCTCTCACTGTTAGAGCTGTTGTTCCAGAGAAGCAAACTTACCAAGTGATCCAGCCCATCAATGGAGACCCATTCATTGGAAGCCTTGAGACCCCAATCACATCGAGCCCACTCATCGCTTGGTACCTGTCCAACCTCCCGGCCTACCGGACCGCGGTGAGCCCGCTCCTCCGGGGCGTCGAGGTCGGCCTGGCCCACGGCTACCTCTTAGTCGGCCCGTTCGTAATAACCGGCCCGCTCCGCAACACCCCCTACGCCGGCCAGGCCGGCTCGCTCGCCGCTGCCGGCCTCGTCGTCATC…	Biological Process: rRNA processing (GO:0006364);; Cellular Component: chloroplast thylakoid membrane (GO:0009535);; Cellular Component: photosystem I reaction center (GO:0009538);; Biological Process: plastid organization (GO:0009657);; Cellular Component: chloroplast envelope (GO:0009941);; Biological Process: photosystem II assembly (GO:0010207);; Cellular Component: plastoglobule (GO:0010287)…	K02699|1e-112|rcu:RCOM_1628230|Photosystem I reaction center subunit XI, chloroplast precursor, putative	Photosystem I reaction center subunit XI, chloroplastic (Precursor) GN=PSAL OS=Cucumis sativus (Cucumber) PE=2 SV=1	Uncharacterized protein OS=Musa acuminata subsp. malaccensis (Wild banana) PE=3 SV=1	Photosystem I reaction center subunit XI [Theobroma cacao]	Zea mays full-length cDNA clone ZM_BFc0188J08 mRNA, complete cds
c47864.graph_c2	202.09	85.37	1.24156	AGTTAGGCCAAACAGGTCGTACCAGACGTGATATTTTCTTGAAAGAAATAAAAACGTTGGCATAAGAAAACCGGAGGAGGAAGTTCATCAATGGAGTAGAGATTGCTTACAAGATGTTACATCTTATGCTTCCTTTTGAATAAAACCAAGAAGGATACAGTAACTGAGCCTCTTACAAGAAAGTAATATCAGCTCAAAGGAAAAGATTGCTTATCTACATAGAGGGGACCGAATTTTCTAGCATGTACATCTCCTTCCACGAGAGACGCAGGTTGCATGAAAAATGCAAGGATGATCAATACACTTCCACGTTCCACTGTTCTCCTTTCTTTAGTTCCTTCTTGTACGTCGCCCAGTCGATACCGTCTTTGGCGGCCAAAGACACCATAATGTCATCGA…	Biological Process: MAPK cascade (GO:0000165);; Molecular Function: NADPH dehydrogenase activity (GO:0003959);; Molecular Function: ferredoxin-NADP+ reductase activity (GO:0004324);; Molecular Function: protein binding (GO:0005515);; Biological Process: pentose-phosphate shunt (GO:0006098);; Biological Process: rRNA processing (GO:0006364);; Biological Process: protein targeting to membrane (GO:0…	K02641|1e-171|pop:POPTR_827055|hypothetical protein	Ferredoxin--NADP reductase, leaf isozyme, chloroplastic (Precursor) GN=PETH OS=Pisum sativum (Garden pea) PE=1 SV=1	Uncharacterized protein OS=Musa acuminata subsp. malaccensis (Wild banana) PE=4 SV=1	PREDICTED: ferredoxin--NADP reductase, leaf isozyme, chloroplastic-like isoform 1 [Glycine max]	Phyllostachys edulis cDNA clone: bphylf024l19, full insert sequence
c48834.graph_c0	4.24	1.23	1.74944	AAAATAATTATTATTTTGATACAAGACGACACAAGAAAAAGGAATTTTCTTGTGTCGTCTTGTATCGAATAGAAGATTAGGAAGACTAGTAATCCTTCCTAAAAGTATTTGTTCCTTTCATTTTTCCCATCCTTGCCTTGTATTCTCTTCTTTTGTATTTGTTCGGATGCCTATTGTTTATTACTAAAATGGAATACAAGTAATGAATTCCAGGCGTCCTGCAAAACAAAAAGAGTATAAACAAAGCAAGCAAAAGGATTTACAGAATTTTTTGATCATACATAATTGTATCGATGGACAAAAAACCGGCACTTTTTACCAAATGTTAAGGAATCTCTGGACCTAAAAATTGATTTCGTACAATTGAACTTTTTCAAACTGTTTCTTTTTAAGAACCAA…	Molecular Function: iron ion binding (GO:0005506);; Molecular Function: electron carrier activity (GO:0009055);; Cellular Component: chloroplast thylakoid membrane (GO:0009535);; Biological Process: photosynthesis (GO:0015979);; Molecular Function: heme binding (GO:0020037);; Biological Process: electron transport chain (GO:0022900);; Cellular Component: integral component of thylakoid membrane (…	K02634|0.0|osa:3131402|petA, OrsajCp041	Apocytochrome f (Precursor) GN=petA OS=Oryza sativa subsp. japonica (Rice) PE=2 SV=1	Cytochrome f (Fragment) GN=petA OS=Neoregelia carolinae PE=3 SV=1	cytochrome f, partial [Neoregelia carolinae]	Typha latifolia chloroplast, complete genome
c50579.graph_c0	25.17	6.8	1.87802	CTCTCTCTCTCTCTCTCTCCACACTCTCCCATCCATCCATCTCCTCCTCCAACGGTCGACAAAGGATCCAAATTCTCCAATCCCTCACCACTCCAAAATGGCCTCTTCTCTCACGAGCTCTCCTCCTCTCCATGGCGCCTTACTCTTCAACGGCTCCGCGGCCTCTCCATCTTCTTCTCAGATTGTTTTCCATGGAGTTGCTTCGTTTCCTCGCCGCTGCCGTAGGAGAAGAGCCCAATTCCAAGTCAGAGCAGAGGCTTCTCCCTCGAACTCACCAGAGCAATCTGGTCGGCGCCAAGTACTTTTATCAGGAGCAATTGCTGCCTATGTATTTCTATCTCGTGTTAATTCAGCGTCATGTGAGTTTTACTTAGAACTCCTATACGCGTTTATGGTTTG…	Molecular Function: calcium ion binding (GO:0005509);; Biological Process: pentose-phosphate shunt (GO:0006098);; Biological Process: rRNA processing (GO:0006364);; Cellular Component: chloroplast thylakoid lumen (GO:0009543);; Cellular Component: photosystem II oxygen evolving complex (GO:0009654);; Biological Process: plastid organization (GO:0009657);; Biological Process: stomatal complex morp…	K02717|1e-45|vvi:100259776|PSBP2	PsbP-like protein 1, chloroplastic (Precursor) GN=PPL1 OS=Arabidopsis thaliana (Mouse-ear cress) PE=1 SV=1	Putative uncharacterized protein GN=VIT_13s0019g00260 OS=Vitis vinifera (Grape) PE=2 SV=1	PREDICTED: putative oxygen evolving enhancer protein [Vitis vinifera]	Hordeum vulgare subsp. vulgare mRNA for predicted protein, complete cds, clone: NIASHv2035N08
c52677.graph_c1	202.58	96.86	1.06029	GCTGCTGCTGCCGCTGCTGCTGCTGCTGCTGCTGCGGCGGCGGCGGCGGCGGCGGCGTCGACGACGTACAGAGTGAAGCTGATCGGGCCCGGGGGGGAGGAGGCGGAGTTCGAGGCGCCCGACGACGCGTACATAATCGACTCGGCGGAGTCGGCGGGGTGGGAGGTGCTGCCCTACTCGTGCCGCGCCGGGGCGTGCTCGACGTGCGCGGGGGTCGTCGTCTCGGGATCCGTGGACCAGTCGGATGGGTCGTTCCTCGACGAGGCGCAGATCGCCAAAGGCTACGTGCTCACCTGCGTCGCTTATCCCACCTCCGATTGCGTCATCCTCACCCACAAGGAAGCCGAGCTCTACTGAATAATGATCGTTCATGTAAAATTGAGGGAGGGGGAGGTGTAT…	Molecular Function: electron carrier activity (GO:0009055);; Biological Process: electron transport chain (GO:0022900);; Molecular Function: metal ion binding (GO:0046872);; Molecular Function: 2 iron, 2 sulfur cluster binding (GO:0051537);;	K02639|7e-51|vvi:100251971|hypothetical protein LOC100251971	Ferredoxin-3, chloroplastic (Precursor) GN=FDX3 OS=Zea mays (Maize) PE=2 SV=1	Putative uncharacterized protein GN=VITISV_038770 OS=Vitis vinifera (Grape) PE=2 SV=1	hypothetical protein VITISV_038770 [Vitis vinifera]	PREDICTED: Setaria italica ferredoxin-6, chloroplastic-like (LOC101775558), mRNA
carbon fixation in photosynthetic organisms(Ko.00710)
c41028.graph_c0	149.05	59.13	1.33041	GACCATGTCGTCGCCCATGACCATGGTGAGCGAGGAGTCGATGGTGGACGACACGTCGGTGCACCGGAAGTCCACCGACACCAATGGCACGTCACACACGGCGAGAATTCCGTTCAGCGGGCCCTCCGCCGCCTTGCGGAATGCTGCATTGACGTCCTCGGCGGTGAGGCCCTTCTTCTCCACATTGACCACCAGGTCGACGGCCGAGACGTTTGGGGTCGGCACGCGGAGTGCGATCCCGTTGAGCTTCCCCTTCAGCTTCGGGAGCACCAGCGACACCGCCTTCGCCGCACCCGTGCTCGTCGGCACGATGTTCAGTGCCGCCGCCCGTGCCCGCCGGAGGTCCCGGTGCGACGCGTCCAGCAGCCTCTGATCCCCAGTGTATGAGTGAGTTGTTGT…	Molecular Function: glyceraldehyde-3-phosphate dehydrogenase (NAD+) (phosphorylating) activity (GO:0004365);; Biological Process: glycolysis (GO:0006096);; Biological Process: pentose-phosphate shunt (GO:0006098);; Biological Process: rRNA processing (GO:0006364);; Biological Process: unsaturated fatty acid biosynthetic process (GO:0006636);; Biological Process: response to cold (GO:0009409);; Ce…	K05298|0.0|vvi:100259814|hypothetical protein LOC100259814	Glyceraldehyde-3-phosphate dehydrogenase B, chloroplastic (Precursor) GN=GAPB OS=Pisum sativum (Garden pea) PE=1 SV=2	Uncharacterized protein OS=Musa acuminata subsp. malaccensis (Wild banana) PE=3 SV=1	hypothetical protein PRUPE_ppa005598mg [Prunus persica]	Oryza sativa Japonica Group Os03g0129300 (Os03g0129300) mRNA, complete cds
c42889.graph_c0	5370.76	1591.05	1.75374	AATCAAATTAATCTATTCATATCGCACGACAACATGAAAATAAAAGAAAATAGACAAATACGTACCCAAATCCATGATATTTACTATTCATAGGCGACACCACCATATATATATATATATAATTATTTATAGCCGGAGTTCTGATATTTTTCCTCGCCAACCAAAACATACAATGATCTTAGTCGATTCTCATTGTTGGAGAGAGAGAGAGAGAGATCAGACGAAGAAGCAAAATGAAAGTAAACACGAGAAAATAGTTAACAGATCCCCACAAATTTAAAAAGAAAGAAAGGAAAAGAGATCGCCGAACTGGGTCGGAACCGACACTGAAACGTAAGGTAACAGCAGGATGAATCAGCTTGATCGCAATGCGACGGCAATTAGTACACGCCCTTGCCC…	Molecular Function: monooxygenase activity (GO:0004497);; Cellular Component: chloroplast (GO:0009507);; Biological Process: photorespiration (GO:0009853);; Molecular Function: ribulose-bisphosphate carboxylase activity (GO:0016984);; Biological Process: reductive pentose-phosphate cycle (GO:0019253);; Biological Process: oxidation-reduction process (GO:0055114);;	K01602|2e-90|rcu:RCOM_1571640|Ribulose bisphosphate carboxylase small chain 1B, chloroplast precursor, putative (EC:4.1.1.39)	Ribulose bisphosphate carboxylase small chain, chloroplastic (Precursor) GN=RBCS1 OS=Musa acuminata (Banana) PE=2 SV=1	Ribulose bisphosphate carboxylase small chain GN=rbcS-mc OS=Musa acuminata AAA Group (dessert banana) PE=2 SV=1	chloroplast ribulose-1,5-bisphosphate carboxylase/oxygenase small subunit [Musa acuminata AAA Group]	Musa acuminata AAA Group chloroplast ribulose-1,5-bisphosphate carboxylase/oxygenase small subunit (rbcS-mc) mRNA, complete cds; nuclear gene for chloroplast product
c43919.graph_c0	177.33	72.79	1.283	GAGAACCACAACAGCAGGATAAGGATTCGAACGCCGCACGCATCCCAATCCCAATCTCCCCAATTCATTCTCACTTCTATTTATTATTTTTATTATTTTTATTAACCTCAAACGCATCATCTCACATTTACATGTACATAACTACATATACGCACCCAGATCCGCCCCCCCTTTTAGTCGCGATTCCGATCCCCGAAGATGCAGCCGAGCGGAGAGGCGTCGCACCGCATCGCCAAACTCGCCGCTCATCTCCACCCTCCCAATCTCCAGATGGAGGAGAAATGGTGGCTGAGGCGCTCTGACTGCCGGGCGAAAGGAGGGGCGCCCGGATTCAAAGTGGCGATATTGGGCGCCGCCGGCGGGATCGGTCAGCCGCTCGCAATGCTGATGAAGATGAAT…	Cellular Component: vacuole (GO:0005773);; Biological Process: glyoxylate cycle (GO:0006097);; Biological Process: tricarboxylic acid cycle (GO:0006099);; Biological Process: malate metabolic process (GO:0006108);; Cellular Component: glyoxysome (GO:0009514);; Cellular Component: chloroplast envelope (GO:0009941);; Molecular Function: L-malate dehydrogenase activity (GO:0030060);; Biological Proc…	K00026|0.0|osa:4352871|Os12g0632700	Malate dehydrogenase, glyoxysomal (Precursor) OS=Oryza sativa subsp. japonica (Rice) PE=1 SV=3	Malate dehydrogenase GN=MDH OS=Bambusa oldhamii (Giant timber bamboo) PE=2 SV=1	malate dehydrogenase [Bambusa oldhamii]	Bambusa oldhamii malate dehydrogenase (MDH) mRNA, complete cds
c44750.graph_c0	207.48	63.54	1.70583	GGAACATTCAAAAACTTTCTTATTTTCCCAATCCTGATTAAAGTATTTAGGTAAAAAGTCCAACATTCTCTTTACCACTCCATAGATGTGCAAAATATGGTATACCATGATATCAAAATATTTGTCGGAATATCACATATGTTGAGCACCAGAAAGAAAGAAACGTGCTTGCTACAAACGTACTTTGAAATTGCATTCGAGGAGAGCTTTACCTGTTACAAACTCCGACTTTGGTCCACCCTTTTGGTCACATCGATAAAAATTCGGACCTTGAAATGGTTGCATCCAATTTAACATACTGAAAAGCAGCGTGATGTCGATAACGAGAGGACCTTTTTACATGATCATAAGCCAGTCTAGGCAGCAGCCCCCACTGGCGTTCCCGCCTTGAGCCGGGAT…	Biological Process: maltose metabolic process (GO:0000023);; Biological Process: MAPK cascade (GO:0000165);; Biological Process: sucrose biosynthetic process (GO:0005986);; Biological Process: pentose-phosphate shunt (GO:0006098);; Biological Process: rRNA processing (GO:0006364);; Biological Process: protein targeting to membrane (GO:0006612);; Biological Process: response to cold (GO:0009409);;…	K01100|0.0|vvi:100260169|hypothetical protein LOC100260169	Sedoheptulose-1,7-bisphosphatase, chloroplastic (Precursor) OS=Triticum aestivum (Wheat) PE=2 SV=1	Uncharacterized protein OS=Musa acuminata subsp. malaccensis (Wild banana) PE=3 SV=1	PREDICTED: sedoheptulose-1,7-bisphosphatase, chloroplastic [Vitis vinifera]	Oryza sativa Japonica Group cDNA clone:J013039M24, full insert sequence
c46014.graph_c1	340.81	165.97	1.0366	GGTTATAAATCACTAGTAAAAACTAGTAACAAAGTTGTATTGAGGTACAGAAACTAGTAACAAGGACAGAGACAAAGAAGAGAACATCAGCAGGATTGGTGCAAGCTCTGTGAATAGCCCAGCTTATCACCATTCCAGTAACACCCATCTCCACCATTCATATCTTAAGGCCCTCCTCCACCTCACATCTCATATCCTCAACTCTCACTTGCTCGCCACCACCCTTAAGAACTTAAATATAACCAATCTCCCACAACTCTCACCCTACCCAAAGGAAAAAAAAAAACTTTCTGAGTTCTTAAAGAGAGAGGAGAGATCAGGGCCAGGGGCTTTTGCTGAAAGCTGTTGGAAATGGCTTCTGCCTCTCTCCTTAAGTCATCTTTCCTCCCCAAGAGGTCC…	Molecular Function: fructose-bisphosphate aldolase activity (GO:0004332);; Cellular Component: mitochondrion (GO:0005739);; Biological Process: glycolysis (GO:0006096);; Biological Process: response to abscisic acid (GO:0009737);; Cellular Component: chloroplast envelope (GO:0009941);; Cellular Component: plastoglobule (GO:0010287);; Cellular Component: membrane (GO:0016020);; Cellular Component:…	K01623|0.0|osa:4349897|Os11g0171300	Fructose-bisphosphate aldolase, chloroplastic (Precursor) OS=Oryza sativa subsp. japonica (Rice) PE=1 SV=2	Fructose-bisphosphate aldolase OS=Musa acuminata subsp. malaccensis (Wild banana) PE=3 SV=1	Os11g0171300 [Oryza sativa Japonica Group]	Sorghum bicolor hypothetical protein, mRNA
c46606.graph_c0	89.81	31.97	1.48644	ATTTTATTTTTCCTTTCATTTTCATAGGTTGTAAATTTGATGCCAGATGAATGAATGCCCAGAATACTGGCAGTGGTATCCTCATCAAATTCTATCTGTAACAATAGATACGATGGAAACTATGTATAGAAAATACATCTGTTGCATGTGAAACAATAAATAAAGATGGGCATAGGAGTTTCTTAAAATTTTGGAGTGTGCGGAAGGCTTCCAAAATGTAGTCCTATGTGAGGCTAATCGACCTTCCGTACAAAAGGATCATGCCAAGAACTTCTCCAACTTCTCGACTTCTTCAACGCTTCCGATGAATACTGGAACTCTTTGATGGATCTCTTCAGGCTCGATGTCGAGAATCCTTCGGTGGCCGTCCGATCCCTTCCCGCCAGCCTGCTCCACAAT…	Biological Process: maltose metabolic process (GO:0000023);; Molecular Function: fructose-2,6-bisphosphate 2-phosphatase activity (GO:0004331);; Biological Process: sucrose metabolic process (GO:0005985);; Biological Process: fructose metabolic process (GO:0006000);; Biological Process: pentose-phosphate shunt (GO:0006098);; Biological Process: rRNA processing (GO:0006364);; Biological Process: r…	K03841|0.0|vvi:100240924|hypothetical protein LOC100240924	Fructose-1,6-bisphosphatase, chloroplastic (Precursor) OS=Oryza sativa subsp. japonica (Rice) PE=2 SV=1	Uncharacterized protein OS=Musa acuminata subsp. malaccensis (Wild banana) PE=3 SV=1	PREDICTED: fructose-1,6-bisphosphatase, chloroplastic-like [Cucumis sativus]	Oryza sativa Japonica Group cDNA clone:001-047-D10, full insert sequence
c47911.graph_c0	115.33	55.64	1.05053	TTTTTTTATGCCTTCGAAAGCAGTACAGCTCTTTTATATAACACAATCTCTCAGAGATCTGAGAGTATCAGCAAATCTTACACATGCAGAATGGTTTATAGAGTTACAAAACACCAATCCCATCTGGAAACTAAAATTCTCATGGGCTGAAAATCAATAGCAAAGTCTCAAAGCAATCTAAAAGTAGCAATTATCTAACAATAGCAAATTTCCCGAAATGTTTTTCAAGATTCGGAATTCTCATATTCCGAATGAATTCTTCTAAAGGTTCGCTCCGTAAAGACGCGTGCCCACAAATTCTAGGTACGTTCAAGAGCTGTAACAGAAGCTCATGGTTACAAAAACAGGAAATTTATTCATCCGACTCATTTGAAAAACATAAATGGGCAGAGTAATGTT…	Molecular Function: phosphoglycerate kinase activity (GO:0004618);; Molecular Function: ATP binding (GO:0005524);; Cellular Component: cell wall (GO:0005618);; Cellular Component: nucleus (GO:0005634);; Cellular Component: mitochondrion (GO:0005739);; Biological Process: glycolysis (GO:0006096);; Biological Process: response to cold (GO:0009409);; Cellular Component: chloroplast stroma (GO:000957…	K00927|0.0|rcu:RCOM_1574580|phosphoglycerate kinase, putative (EC:2.7.2.3)	Phosphoglycerate kinase, chloroplastic (Precursor) OS=Nicotiana tabacum (Common tobacco) PE=1 SV=1	Phosphoglycerate kinase, chloroplast, putative GN=MA4_112I10.62 OS=Musa acuminata (Banana) PE=3 SV=1	phosphoglycerate kinase, chloroplast, putative [Musa acuminata]	Oryza sativa (indica cultivar-group) cDNA clone:OSIGCEA041E09, full insert sequence
c48533.graph_c0	18.34	6.28	1.53103	TGAACACAAAACACCATACATTTAATTCCATTGAAATGGAATTAAATGTTTCCATTGTTCTCATGTAGGATTATAACAGAAAACAAGCACATGTATTTACTTGTTTACTGACCAAAAAAATCAACAAACATCATAAGAAAATTGATCATCCATTACTAAGTGCATCAACACATCCAATTGAAGATAATTCTTTGGAGATATCACAGTTCAAATACTGCAGAAAAAACCATTTAACTCATTTCTCTCAATGCGACGATGATACTTCAATCCTTAGGAAATTACAGAAGATTTCTTATCGACGATTGCTACCCCATTCTTCGATGCGATGATGGCGACGCATGGATTTACGCTAAATATGATTCCATGGTCCACAACTCCAGCAATCTGATCCAGACTTTC…	Molecular Function: ribose-5-phosphate isomerase activity (GO:0004751);; Biological Process: pentose-phosphate shunt, non-oxidative branch (GO:0009052);; Cellular Component: plastid (GO:0009536);;	K01807|9e-84|vvi:100240835|hypothetical protein LOC100240835	Probable ribose-5-phosphate isomerase GN=At2g01290 OS=Arabidopsis thaliana (Mouse-ear cress) PE=2 SV=1	Uncharacterized protein OS=Musa acuminata subsp. malaccensis (Wild banana) PE=4 SV=1	PREDICTED: ribose-5-phosphate isomerase A [Vitis vinifera]	PREDICTED: Vitis vinifera ribose-5-phosphate isomerase A-like (LOC100240835), mRNA
c48977.graph_c1	254.67	90.9	1.48391	AGGAGGAGGAGGAGGAGGAGAAGGAGAAGAAGAAAGATGGCAATTTGCACAATGATCTACACTGCACCAACCCTCCACTCTCCATGCTCTTCCTTCTCCAGCCCGGCTGCAGGCAAAGCCCACCTCCTCGGCTTCCACCAGAAGCAGCTCATCCTCTTCACCAGCGAGAGAAGAGCAGCAGCGCGGAGAAGCAGCAGCAGCAGCAGCGGCGGCAGCAGCTCGTTCGAGGTCTCCTGCGAGGCGAAGACCGTGGTGATCGGTCTCGCGGCGGATTCCGGCTGCGGGAAGAGCACCTTCATGAGGCGGCTGACGAGCGTGTTCGGCGGCGCGGCGGAGCCACCCAGGGGAGGGAACCCGGACTCTAACACGCTGATAAGCGACGTCACTACGGTGATATGC…	Biological Process: MAPK cascade (GO:0000165);; Molecular Function: ATP binding (GO:0005524);; Biological Process: pentose-phosphate shunt (GO:0006098);; Biological Process: rRNA processing (GO:0006364);; Biological Process: protein targeting to membrane (GO:0006612);; Molecular Function: phosphoribulokinase activity (GO:0008974);; Biological Process: response to cold (GO:0009409);; Cellular Comp…	K00855|0.0|vvi:100244092|hypothetical protein LOC100244092	Phosphoribulokinase, chloroplastic (Precursor) OS=Triticum aestivum (Wheat) PE=2 SV=1	Phosphoribulokinase OS=Musa acuminata subsp. malaccensis (Wild banana) PE=3 SV=1	PREDICTED: phosphoribulokinase, chloroplastic-like [Vitis vinifera]	Zea mays clone 339518 phosphoribulokinase mRNA, complete cds
c49185.graph_c0	573.33	195.88	1.54796	TTTTTTTCTGTTTAATAACATCAGATATATTATAAGAATCGGTTTACAAGATACAGAACCGTCGCATTCATTCAAGGACCAATATTTTTTAAAAAAAAAGAGGAAAGAGAAAAAGAAAGAAAAAGAGAAGAAAAGGTTTTTCGCGTTCTCGTTACAAAGTTCCCAGCGGAGGGGAAAAATTGAAGGAACAAGAGAAAATGTTACGTACGTACGGTTTGCTCTACTTCCAGTTTGCTGCGACGATGTCGGCCAAATCTACAACCCTCTGCGAGTACCCCCACTCGTTGTCGTACCACGCGATCACCTTGACCATGTCGTCGCCCATGACCATCGTGAGCGACGAGTCGACGGTGGACGACACGTCGGTGCAGCGGAAGTCCACCGACACGAGTGGCTCGT…	Biological Process: glucose metabolic process (GO:0006006);; Biological Process: response to cold (GO:0009409);; Biological Process: response to light stimulus (GO:0009416);; Cellular Component: chloroplast thylakoid membrane (GO:0009535);; Cellular Component: chloroplast stroma (GO:0009570);; Biological Process: response to sucrose (GO:0009744);; Cellular Component: chloroplast envelope (GO:0009…	K05298|0.0|rcu:RCOM_1443660|glyceraldehyde 3-phosphate dehydrogenase, putative (EC:1.2.1.13)	Glyceraldehyde 3-phosphate dehydrogenase GAPA2, chloroplastic (Precursor) GN=GAPA2 OS=Arabidopsis thaliana (Mouse-ear cress) PE=2 SV=1	Glyceraldehyde-3-phosphate dehydrogenase OS=Arachis hypogaea (Peanut) PE=2 SV=1	glyceraldehyde-3-phosphate dehydrogenase [Arachis hypogaea]	PREDICTED: Setaria italica glyceraldehyde-3-phosphate dehydrogenase A, chloroplastic-like (LOC101774537), mRNA
c50871.graph_c2	123.09	54.5	1.17363	AATAAGAAGAAGAAGAAGAAGAAACGAGAGGATACACTCATTCCTCCACATTATCCCCTACAAAACCCTATTTTTTTTTTCTCTATATACTTCCCCCACAAAACCCACTCCCTTTTCTCGCCCCCCACCCCCCTTTTCCCACCTCTTCAGAGTCTCTCAGAGGTGAAAGATCATGTCGCCGAAGCCGCTGGATTACGAGTCGCTGAATGAGAATGTGAAGAAGGTTGCTTATGCTGTGAGGGGGGAGCTCTATTTGCGCGCTTCCGAGCTCCAAAAAGAAGGGAAAAAGATTATTTTTACGAATGTTGGCAATCCGCACGCTCTGGGACAGAAGCCACTGACCTTTCCTCGCCAGGTGGTAGCATTATGTCAAGCTCCATTTTTACTGGATGATCCCAA…	Molecular Function: L-alanine:2-oxoglutarate aminotransferase activity (GO:0004021);; Cellular Component: vacuole (GO:0005773);; Cellular Component: peroxisome (GO:0005777);; Molecular Function: alanine-glyoxylate transaminase activity (GO:0008453);; Cellular Component: chloroplast stroma (GO:0009570);; Biological Process: photorespiration (GO:0009853);; Cellular Component: membrane (GO:0016020);…	K00814|0.0|osa:4342210|Os07g0108300	Glutamate--glyoxylate aminotransferase 2 OS=Arabidopsis thaliana (Mouse-ear cress) PE=1 SV=1	Uncharacterized protein OS=Musa acuminata subsp. malaccensis (Wild banana) PE=4 SV=1	uncharacterized protein LOC100261274 [Vitis vinifera]	Phyllostachys edulis cDNA clone: bphylf049e23, full insert sequence
photosynthesis-antenna proteins(Ko.00196)
c42887.graph_c0	69.38	15.22	2.17878	GCTCAGCCGCTTCATCACTTCTCCATGGCATTGGCTGTCAATTCCTTTGCCTTTTGTAATTCCAAGTCCAGGGTTGATGCCCCAAATCAACTACTTTCAAGAGTAATTCCTACATCTTGGAGTGTGAAGAAGACTCACATTGGTGCAACTAAAGGTGTGTCCAGTGTTTGCCAGCCACTGCCCCCAGATAGGCCTCTCTGGTTCCCTGGCAGCTCCCCTCCTGAGTGGCTTGATGGGAGTTTACCGGGAGATTTCGGGTTCGATCCTCTCGGATTAGGATCCGACCCGGAGCTGCTCCGGTGGTTCGCGCAAGCGGAGCTAATGCACAGCAGGTGGGCGATGCTCGCCGTCGCCGGGATTCTCATCCCAGAATGCCTTGAAAGGCTTGGTTTCATTGAC…	Biological Process: pentose-phosphate shunt (GO:0006098);; Biological Process: rRNA processing (GO:0006364);; Cellular Component: chloroplast (GO:0009507);; Biological Process: response to blue light (GO:0009637);; Biological Process: response to high light intensity (GO:0009644);; Biological Process: response to sucrose (GO:0009744);; Biological Process: photosynthesis, light harvesting (GO:0009…	K08908|1e-156|vvi:100243962|hypothetical protein LOC100243962	Chlorophyll a-b binding protein, chloroplastic (Precursor) OS=Petunia hybrida (Petunia) PE=2 SV=1	Putative uncharacterized protein GN=VIT_11s0016g00730 OS=Vitis vinifera (Grape) PE=2 SV=1	PREDICTED: chlorophyll a-b binding protein, chloroplastic [Vitis vinifera]	Oryza rufipogon (W1943) cDNA clone: ORW1943C108B10, full insert sequence
c44517.graph_c0	43.7	12.32	1.81612	AAAAAAAAAAAAAAAAGCCATGGCGTTGTTCGCCGCCCCGGCGCCGCCCGGCGTTTACGCCGGAGCCCACCCGCACCTTCCTGCTACGCGCACCAATAACTACCCCGGAACGCCCGCGCAGTGCTACTGCTACGCCACGGCCACGCCCCCGCGCGCATCTCGCCTCGTAGCCCGAGCCCAGCGCGCCACGTGGCTCCCCGGCCTCGACCCGCCGCCTCACCTCGACGGCACGCTAGCTGGGGACTTCGGGTTCGATCCTCTGGGGCTGGGCGAGGATCCGGAAAGCTTGAGATGGTACGTCCAGGCGGAGCTCGTGCATTGCCGCTTCGCCATGGCCGGCGTTGCCGGCATTCTCGTCACCGATTTACTTCGCGTCGCAGGAGTCGGCAATATACCAGT…	Biological Process: rRNA processing (GO:0006364);; Cellular Component: chloroplast thylakoid membrane (GO:0009535);; Biological Process: photosynthesis, light harvesting in photosystem I (GO:0009768);; Cellular Component: photosystem I antenna complex (GO:0009782);; Biological Process: thylakoid membrane organization (GO:0010027);; Biological Process: photosystem II assembly (GO:0010207);; Cellul…	K08911|1e-126|osa:4330828|Os02g0764500	Chlorophyll a-b binding protein P4, chloroplastic (Precursor) GN=lhcA-P4 OS=Pisum sativum (Garden pea) PE=1 SV=1	Uncharacterized protein OS=Musa acuminata subsp. malaccensis (Wild banana) PE=3 SV=1	Os02g0764500 [Oryza sativa Japonica Group]	Hordeum vulgare subsp. vulgare mRNA for predicted protein, complete cds, clone: NIASHv1026G24
c46611.graph_c0	27.06	97.05	-1.83049	GCCAGTGAGGTAGGACGGGGGCTCCCCAGACAACGGGCCCAAGTACAAAACACGGTCAGGGCCGTACCAGGGGCTACCGGACGACGCAGCCTTGGGCTTCGCACCCGTCTTCCGCATGGTGACACGGCCGCCGCCGACGGATGCAGCGGCGGGGAAGAGCTTCAATGCCTCGCCGGCGAGGGAGGGGGAGGAGAGGGCCATCGTGGCGGCGGCCATTTCGGGGGATATTTTGGGTGTAGTGTTGGAGGAGGTGGAGTGTGTTTCAGTGTTGTGAGGC	Cellular Component: chloroplast (GO:0009507);; Biological Process: photosynthesis, light harvesting (GO:0009765);; Cellular Component: membrane (GO:0016020);; Molecular Function: metal ion binding (GO:0046872);;	K08912|8e-31|vvi:100245214|hypothetical protein LOC100245214	Chlorophyll a-b binding protein 2, chloroplastic (Precursor) GN=P0518F01.17-1 OS=Oryza sativa subsp. japonica (Rice) PE=2 SV=2	Putative chloroplast chlorophyll a/b-binding protein GN=ABC OS=Carya cathayensis PE=2 SV=1	PREDICTED: chlorophyll a-b binding protein 40, chloroplastic-like [Fragaria vesca subsp. vesca]	Soybean clone JCVI-FLGm-12B4 unknown mRNA
photorespiration
c39137.graph_c0	74.98	9.26	2.97792	GGCCATTTTCTGCATGGCAGTAGGAGCAATCATAATCGGCATCGAAATCTTGAATCCCAAAACAGTCGTGGTCATGTCAATTTTGGAAACATCTATGAGAATGCGCGGGCGAAACAGAATCCTTGAAAAAGCCTCCCTGTTCTCCTTGAGAGTCCACTGGTCCTCAGCACCAGAGGCATAGTAGTCAAAGACCATCTTGGGCAACTTCTGCTTGGCTATGGCCTCATACTCTCTAACATTGGTGACCTCCATGTTGGTTGATGAAGCTATGTATTATCCCACAATCCCAAATGCTCTACAGGAAATTCCTGATTTCTTGGAGAAGGAGAAGTGAGAAGAGAGTGGGGGTGGATAAAGTGATTTATGCGTTTGGGAATGTGAGATGGTGGTGGTTTGTTG…	Cellular Component: nucleus (GO:0005634);; Cellular Component: vacuole (GO:0005773);; Cellular Component: peroxisome (GO:0005777);; Molecular Function: glycolate oxidase activity (GO:0008891);; Cellular Component: plasmodesma (GO:0009506);; Cellular Component: chloroplast stroma (GO:0009570);; Molecular Function: FMN binding (GO:0010181);; Cellular Component: membrane (GO:0016020);; Cellular Comp…	K11517|4e-47|pop:POPTR_822988|hypothetical protein	Peroxisomal (S)-2-hydroxy-acid oxidase GLO1 GN=GLO1 OS=Arabidopsis thaliana (Mouse-ear cress) PE=1 SV=1	Uncharacterized protein GN=Bra005793 OS=Brassica rapa subsp. pekinensis (Chinese cabbage) PE=4 SV=1	glycolate oxidase [Panax ginseng]	TSA: Triticum turgidum UCW_Tt-k35_contig_54138 transcribed RNA sequence
c48718.graph_c0	154.56	32.35	2.25515	TGAGAAAGTAGTGTTGGAGGAGCCATTCTTAATCCCCACCTCCAAAAGCTGATCCAAAACCAACTCTCTCTCTCTTTCCCCCCCTCTTTGTAATATATAAATACTTTTTTTTTTCCCTCTGTTTTTCAGTCCCAACCATTACTACTCTATTCCTTTTTCACTCCATTCTCTCTACCTACTGCTCCTAGTAGCAAAGAGGAAATTGGAAATTTGGGTGGTGTGATCAGGAACAGCCACCAAGATGGAGATTACCAATGTCATGGAGTATGAGGCCATTGCGAAGCAGAAGTTGCCGAAGATGGTTTACGATTACTATGCTTCCGGCGCAGAGGATCAGTGGACTCTCCAGGAGAACAGAGAGGCTTTCTCGCGGATACTCTTCCGCCCGCGCATACTCAT…	Cellular Component: peroxisome (GO:0005777);; Biological Process: oxidative photosynthetic carbon pathway (GO:0009854);; Molecular Function: FMN binding (GO:0010181);; Molecular Function: very-long-chain-(S)-2-hydroxy-acid oxidase activity (GO:0052852);; Molecular Function: long-chain-(S)-2-hydroxy-long-chain-acid oxidase activity (GO:0052853);; Molecular Function: medium-chain-(S)-2-hydroxy-acid…	K11517|0.0|rcu:RCOM_0631490|(S)-2-hydroxy-acid oxidase, putative (EC:1.1.3.15)	Peroxisomal (S)-2-hydroxy-acid oxidase OS=Spinacia oleracea (Spinach) PE=1 SV=1	Uncharacterized protein OS=Musa acuminata subsp. malaccensis (Wild banana) PE=4 SV=1	glycolate oxidase [Zantedeschia aethiopica]	Zantedeschia aethiopica glycolate oxidase (gox) mRNA, complete cds
c50522.graph_c4	124.65	58.79	1.08316	AAGAAGAAGAAGAAGAAGGAGAAGAGTGTGAAAGAGAGAGAGAGAGAGAGAGAAGCTAAGCATGTTGTAGATCAGAAAGAGAGAAAGACCTAGGAGATCTAAAGGATCTGGTCATCTTCCTCCTCCCATTTTTCTCATGATTTTGAAGATGCTGTTGTTGTTGGTGATGTTGGTGCAGGAGAGGACTAGTCAATGTGGGTATTTTACCATTCTCTTCTTCTTCCTCTTCCTCTTCCTCCTCCCCGGCGGGCTCGTCGTCGTGAAAGCAACGCCACAACCTTCGCCCGTCCCCTCCGGCGTTGAATTGTTGAAGGCCTAATTACATTACCACTTCTTTTTATTAAAAAAAAAAGAAAAAAGAAAAAAGAGAGAGAGACCAGAGGGAGAGAAAGAAAACGA…	Molecular Function: glycine hydroxymethyltransferase activity (GO:0004372);; Cellular Component: nucleus (GO:0005634);; Cellular Component: mitochondrial respiratory chain complex I (GO:0005747);; Cellular Component: mitochondrial matrix (GO:0005759);; Cellular Component: plasma membrane (GO:0005886);; Biological Process: L-serine metabolic process (GO:0006563);; Molecular Function: methyltransfe…	K00600|0.0|pop:POPTR_421205|SHMT2	Serine hydroxymethyltransferase, mitochondrial (Precursor) OS=Solanum tuberosum (Potato) PE=2 SV=1	Serine hydroxymethyltransferase OS=Musa acuminata subsp. malaccensis (Wild banana) PE=3 SV=1	PREDICTED: serine hydroxymethyltransferase, mitochondrial-like [Vitis vinifera]	PREDICTED: Vitis vinifera serine hydroxymethyltransferase, mitochondrial-like (LOC100243424), mRNA
porphyrin and chlorophyll metabolism
c45511.graph_c1	797.49	25.44	4.96654	CAACACACACCTCGGTCTCACTCCCCTCCCATTTCCCCTCCCAAACCCTAGCCATGCTTCTACGTGCCCCCTCCTCCCCCTCCTTCTCCCTCCTCTCGCGCTCGCCGGAGCTCTACCTTCCCTCCGCCGTGGCCGCCGTGGGGCTCCCCCGCCGGAGGCCGATCGGCGGCGCCGTGTTCGCGGCCGCCGCAAAGGGGGGGTCGGCGAGCCGCGCCATCACCGGCGTCGTCTTCGAGCCCTTCGAGGAGGTGAAGAGCGAGCTCGCGCTCGTGCCCCAGGCCCTCGACCAGTCCCTCGCGCGCCACAAGTACGCCGATGATTGCGAGGGCGCCATCAATGAACAGATCAATGTTGAGTACAACGTTTCTTACGTGTATCATGCCTTGTTTGCATACTTTG…	Molecular Function: ferroxidase activity (GO:0004322);; Biological Process: iron ion transport (GO:0006826);; Biological Process: cellular iron ion homeostasis (GO:0006879);; Molecular Function: ferric iron binding (GO:0008199);; Cellular Component: chloroplast (GO:0009507);; Biological Process: response to stimulus (GO:0050896);; Biological Process: oxidation-reduction process (GO:0055114);;	K00522|1e-119|vvi:100267235|hypothetical protein LOC100267235	Ferritin-3, chloroplastic (Precursor) OS=Glycine max (Soybean) PE=2 SV=1	Ferritin OS=Avicennia marina (Grey mangrove) PE=2 SV=1	ferritin [Avicennia marina]	Zea mays full-length cDNA clone ZM_BFc0177J09 mRNA, complete cds
c45662.graph_c1	32.07	14.86	1.10507	TTTTTTTCAGAAAAGATTGAATACATTGCAGAAAGCTCTAGCAGAGCCAGTTGATCAAGGTGAAGTAGAAGCAATAACAGATCGTATAATTGGCCTAAAAAGATCAACAATGCAATAAATTTGTGACTAATATATAGATAAAACAACTAATATGGTACATCCGCCAACATGTTTGTCTCATTGTATTCATGCTAAAGGAACGCGAAGCTCGAGATGATAAGATCTAGAGGTTTCTGAGAAAACCCCTAAATAAAGTTGTCCGAAAATTTGAAGGAATAAAAAAAAAAAAAAAAACAATTAGGAAGATACAGATCATGAACTTTTCAGGACAGATAAAGCTTCCTTTGTTGTAGCAGAGATTACAGCATCAGAAGCATTTGGCAAGTAGTAATATTTCCC…	Molecular Function: ATP binding (GO:0005524);; Cellular Component: chloroplast thylakoid (GO:0009534);; Cellular Component: chloroplast stroma (GO:0009570);; Biological Process: cytokinin metabolic process (GO:0009690);; Cellular Component: magnesium chelatase complex (GO:0010007);; Biological Process: photosynthesis (GO:0015979);; Biological Process: chlorophyll biosynthetic process (GO:0015995)…	K03404|0.0|sbi:SORBI_01g003860|hypothetical protein	Magnesium-chelatase subunit ChlD, chloroplastic (Precursor) OS=Oryza sativa subsp. japonica (Rice) PE=1 SV=1	Putative uncharacterized protein Sb01g003860 GN=Sb01g003860 OS=Sorghum bicolor (Sorghum) PE=4 SV=1	hypothetical protein SORBIDRAFT_01g003860 [Sorghum bicolor]	PREDICTED: Vitis vinifera magnesium-chelatase subunit chlD, chloroplastic-like (LOC100243048), mRNA
c46657.graph_c0	28.51	86.95	-1.59335	GCTGACGATGCAGGAGTTCCACCGCCGGTACCATGAGGAGACCGGGATCACCTTCGCATCGCTCTACCCGGGCTGCATTGCCACCACCGGGCTCTTCCGTGAGCACATCCCGCTGTTTCGGCTCCTGTTCCCGCCTTTCCAGAAGTTCGTCACGAAAGGGTTCGTCTCCGAAGAAGAATCCGGAAAGAGGCTCGCACAGGTGGTCAGCGACCCGAGCCTGACGAAGTCGGGCGTGTACTGGA	Molecular Function: protochlorophyllide reductase activity (GO:0016630);; Biological Process: oxidation-reduction process (GO:0055114);;	K00218|4e-50|sbi:SORBI_01g018230|hypothetical protein	Protochlorophyllide reductase, chloroplastic (Precursor) GN=3PCR OS=Pisum sativum (Garden pea) PE=1 SV=1	Uncharacterized protein OS=Hordeum vulgare var. distichum (Two-rowed barley) PE=2 SV=1	predicted protein [Hordeum vulgare subsp. vulgare]	Sorghum bicolor hypothetical protein, mRNA
c46657.graph_c2	23.26	59.14	-1.34581	CATGTTGCACACCTTGCTGTCCTTATATGCCTTCGCACCGTCGAACTGGCCGCCGTCGATCATCGCGGAGCCAACGGAGGCCCCCTGGCCACTGAGCCCCGCCGCCAGGCCACGCAGGTCGCCCAGCCCTGCCTTCGGCGGCACGTTTCCGGCCAGTGTGTTTGTATTTCCTAAAGTAGAAACACTAATTTGAAACTTTCAGACCAACAACTGAACAATCAGAAAAAATAATAATTACCTGTGATTGATCCAAGAATGATGAGTCTTCTGGAGGGATAATCAGACTTGTTCAGATCCTCCAGTAGCAACCTTGCAAGCAGAAAGTGTCCCAGGTGGTTGACACCAACACTCATCTCGTAGCCATCGGCGGTGAACGTCGGCTGGCGTGCAGTCGGTCGG…	Cellular Component: chloroplast thylakoid (GO:0009534);; Biological Process: response to ethylene (GO:0009723);; Cellular Component: chloroplast envelope (GO:0009941);; Biological Process: chlorophyll biosynthetic process (GO:0015995);; Cellular Component: membrane (GO:0016020);; Molecular Function: protochlorophyllide reductase activity (GO:0016630);; Biological Process: oxidation-reduction proc…	K00218|1e-100|osa:4337415|Os04g0678700	Protochlorophyllide reductase A, chloroplastic (Precursor) OS=Oryza sativa subsp. japonica (Rice) PE=2 SV=1	Uncharacterized protein OS=Musa acuminata subsp. malaccensis (Wild banana) PE=4 SV=1	NADPH-protochlorophyllide oxidoreductase [Musa acuminata]	Oryza sativa (indica cultivar-group) cDNA clone:OSIGCSN010P21, full insert sequence
c46681.graph_c0	95.76	38.77	1.30294	TTGACAGATATATATATATAAATCGAAAGCAAGGTGTGACGAATGAAACATATTAATCAGCGAAAAATTGCGAAGAGTACAATTACACTGTTACAACTCGAACTTAAAAGTACAACCTCTAATGGTACAAACTCGAAAAAGAAAAAGAAGCACAATGCCGAAGCTCGAAGTCTCTTCTTCCCCCTCTTTTCCTGTTTAGTAAGCACGCAAACTACCAATCGAAGAAGTCCTGGCCGGCCTTCGAAAGCAATTCCTTCCCGGCATCTTTGCCCATTGCGACCATAACATCATACACGTATAGCCCTGTTTGCGTCGTCTCCAATACTCGAGTACCATCGGGTGAAGCGACCAAACCTCTAAATGTACAGTTCCCGTCATTATCACGACAAGCATAGCCAG…	Molecular Function: hydroxymethylbilane synthase activity (GO:0004418);; Biological Process: pentose-phosphate shunt (GO:0006098);; Biological Process: rRNA processing (GO:0006364);; Biological Process: ubiquinone biosynthetic process (GO:0006744);; Biological Process: protoporphyrinogen IX biosynthetic process (GO:0006782);; Biological Process: aromatic amino acid family biosynthetic process (GO…	K01749|0.0|osa:4328432|Os02g0168800	Porphobilinogen deaminase, chloroplastic (Precursor) OS=Oryza sativa subsp. japonica (Rice) PE=2 SV=1	Uncharacterized protein OS=Musa acuminata subsp. malaccensis (Wild banana) PE=3 SV=1	Os02g0168800 [Oryza sativa Japonica Group]	Phyllostachys edulis cDNA clone: bphylf038d07, full insert sequence
c47290.graph_c0	80.98	37.95	1.0918	AAGAAGTAAAGGCTGACAAAAGATTACATTTGAACATGCGAGATTAAGTAAAACATGATCTGATGACCAGAGTACATAGATAGCTAAGTGACCCATATACATACATAAACTAAACCTGACAGAAGCCAAGCTAGAAAATAATGGAAAAAAACATGGCCAAAAACCAGAACTGAAAAGCCATTGCTCCAGCATTTCTAAGCACCAAGTTTTACGGATGTTAATTGAAACAGGTGAATGCGAAATAGGAAAAGGCGGCGCAGACAATTACCATTTTGAGGTGATATAAACACTATATTGTGGTCTCGGGATGAACCGTGGAAACTGAGTTGTGGTCCCATAGGCTTTTGGTGTAAATGTTCGAAAGCTGTGTAGATGCATGAGACCATCTTCATCCCGAAT…	Cellular Component: mitochondrion (GO:0005739);; Biological Process: pentose-phosphate shunt (GO:0006098);; Biological Process: rRNA processing (GO:0006364);; Biological Process: aromatic amino acid family biosynthetic process (GO:0009073);; Cellular Component: chloroplast thylakoid membrane (GO:0009535);; Biological Process: chloroplast relocation (GO:0009902);; Biological Process: leaf morphoge…	K04040|0.0|osa:4338498|Os05g0349700	Chlorophyll synthase, chloroplastic (Precursor) GN=OSJNBa0077J17.3 OS=Oryza sativa subsp. japonica (Rice) PE=2 SV=1	Uncharacterized protein GN=Si001851m.g OS=Setaria italica (Foxtail millet) PE=4 SV=1	PREDICTED: chlorophyll synthase, chloroplastic-like [Setaria italica]	Sorghum bicolor hypothetical protein, mRNA
c47886.graph_c0	140.22	64.59	1.11704	GAAAAACCCAATCCACAACCTCTACTATTTTGACCTAGACCTAGAACCAGAAAGAGTTCTCTTATCTCTTCCTTGTTGCAACTCATCCGCGAATATACAGCGAGAGTTAGGGAGGGAGATGACGAGCGTCTCCGGCGTCGGCTACAGCCGCTCTCTGTTCCCTGCGCTCTCGACGAAGCCCTCGCGCTCGCCGAGCCGCCGCGTCGCCACCGTGATAAGAAATGCGGTCTCCGTCGAGAAGAAGAGCTTCACCCTCGACAAATCTGAGGAAATATTCAACGCTGCTAAGGAACTGATGCCTGGAGGTGTTAATTCGCCTGTTCGTGCCTTTAAATCAGTTGGTGGCCAGCCCATCGTTTTTGACTCTGTAAAGGGATCCCGGATGTGGGATGTTGATGG…	Biological Process: pentose-phosphate shunt (GO:0006098);; Biological Process: rRNA processing (GO:0006364);; Biological Process: protoporphyrinogen IX biosynthetic process (GO:0006782);; Molecular Function: transaminase activity (GO:0008483);; Biological Process: aromatic amino acid family biosynthetic process (GO:0009073);; Biological Process: response to light stimulus (GO:0009416);; Cellular …	K01845|0.0|osa:4346136|Os08g0532200	Glutamate-1-semialdehyde 2,1-aminomutase, chloroplastic (Precursor) GN=P0702E04.16 OS=Oryza sativa subsp. japonica (Rice) PE=2 SV=1	Uncharacterized protein OS=Musa acuminata subsp. malaccensis (Wild banana) PE=3 SV=1	Os08g0532200 [Oryza sativa Japonica Group]	PREDICTED: Setaria italica glutamate-1-semialdehyde 2,1-aminomutase, chloroplastic-like (LOC101775096), mRNA
c48053.graph_c0	35.7	13.52	1.40018	CAAACCGGGAGATAAGAAACAGAGAGCGCGGGATCGTCGACGACTCCTCCCTTCCCCGCTCTCTCTCTTTTTCATCGTCTTATCCCCCATCACACGCCTCCCAGATAAAGCGCTTCCTCCGCCGCCGCCGCCATGAGCGGCCTCATCTCCTCCGCCGAGCTCGGCTCCTCCGCCTCGTTCCTCCACCTCGACCTCCTCCGACCACGTCGCCCTCGGCCTAGGGCTCTTCCCACCAGGCCCAAGTGGGCGAGCTCCCCTCGCGCCAACCTCTCTTCCGATCCCCTGTTGGTTCAGGCCGCCAGAGGGAATTCCATTGCCCGCCCGCCGGCATGGATGATGCGCCAGGCTGGACGATACATGTCAGCATATCAAAAGCTTGCAGAGAAGCACCCGTCATTT…	Molecular Function: uroporphyrinogen decarboxylase activity (GO:0004853);; Biological Process: tryptophan catabolic process (GO:0006569);; Biological Process: protoporphyrinogen IX biosynthetic process (GO:0006782);; Cellular Component: chloroplast stroma (GO:0009570);; Biological Process: indoleacetic acid biosynthetic process (GO:0009684);; Biological Process: chlorophyll biosynthetic process (…	K01599|0.0|sbi:SORBI_03g028330|hypothetical protein	Uroporphyrinogen decarboxylase 1, chloroplastic (Precursor) OS=Oryza sativa subsp. japonica (Rice) PE=2 SV=1	Uroporphyrinogen decarboxylase OS=Musa acuminata subsp. malaccensis (Wild banana) PE=3 SV=1	PREDICTED: uroporphyrinogen decarboxylase 1, chloroplastic-like [Fragaria vesca subsp. vesca]	Phyllostachys edulis cDNA clone: bphyem207d12, full insert sequence
c48186.graph_c0	101.64	7.78	3.70601	CAAAGTACTACAAGAAATGGCATTTATAATCTCAACCGATATCCACATTATCTACTCGAGTAGCATTTTTATTACACTTACAAGACACCAACATCAAAATCAGATTAGTACATAGCTCAAGCAGATCATCCTAACCAATCTGCAACTTCCAAAGCACGAGAAATTAAGAACGCAAACAAAGACGGTACAAGCATATTATAACGAGTTGGTTCATGACGACTCCTCAACTCTAATATTACTGCAAAAGATGACTACAAGAAAACATTAGTGGGGCTAGAACCATGAAAAATTCATTTCCTTTCGCATCACGCGGCACCATTTCCTTCTTCGTGGAGAAGCATCCGATCAAAATGCCAGACTCCATGTCCTTTCCCGACCCTTCTCAGCTGAGCGACATAT…	Molecular Function: ferroxidase activity (GO:0004322);; Biological Process: iron ion transport (GO:0006826);; Biological Process: cellular iron ion homeostasis (GO:0006879);; Molecular Function: ferric iron binding (GO:0008199);; Cellular Component: chloroplast (GO:0009507);; Biological Process: oxidation-reduction process (GO:0055114);;	K00522|1e-120|osa:4351264|Os12g0106000	Ferritin-3, chloroplastic (Precursor) OS=Glycine max (Soybean) PE=2 SV=1	Ferritin GN=OsI_37168 OS=Oryza sativa subsp. indica (Rice) PE=2 SV=1	ferritin-3, chloroplastic [Glycine max]	Lycoris aurea mutant ferritin mRNA, complete cds
c48715.graph_c1	120.31	58.52	1.03873	AGAAAACTAAATCTACAAGGCAAAACAGAGCTCCAAGTGTTTAACAGCACATTTTGACAACGCTTCCAATTTCCACGTCCCAGCGTGAAGTAATGAAGTTAGAGACACAATCACCGGACCGGATTACACATCTAAAAGCATTACAGACAGAGGAAGTGAATCAAGGACTAAGCAAGGGCCGATCAAGAGACAGACATATTTGGCATCAGAAGGGACAAAAAGGACCTCAACTAACCTTAGGAATACTTTCGAGTAGAAAAGTAGCAGTGTCGCACACAGATCTCAGAAAAGGAGGAATAGAATCGAACACAACACATACCTCTCCTCGCAACCCAGTTTACGAGGCAGTTACTTGCCTCCTCCCTCTCACGCCGACCCTGCGGGCACAGCCTCGACGAG…	Biological Process: rRNA processing (GO:0006364);; Cellular Component: chloroplast thylakoid membrane (GO:0009535);; Cellular Component: chloroplast envelope (GO:0009941);; Biological Process: regulation of proton transport (GO:0010155);; Biological Process: photosynthesis (GO:0015979);; Biological Process: chlorophyll biosynthetic process (GO:0015995);; Biological Process: isopentenyl diphosphat…	K03428|1e-138|osa:4340015|Os06g0132400	Magnesium protoporphyrin IX methyltransferase, chloroplastic (Precursor) GN=CHLM OS=Arabidopsis thaliana (Mouse-ear cress) PE=1 SV=1	Uncharacterized protein OS=Musa acuminata subsp. malaccensis (Wild banana) PE=4 SV=1	PREDICTED: uncharacterized protein LOC101760280 [Setaria italica]	Phyllostachys edulis cDNA clone: bphyem204o02, full insert sequence
c49111.graph_c0	61.28	24.65	1.31011	AAAAAAATGAAAAAAGAAACAAAAACAAAAACTGCTGCTTAGGTACCTCATTCCAGAGATTTATGGTCAAAGCCCTAGTAATGTTTCGAAAACATAAATTAGTAAAATGAGAACTTACATATATGCTTTAGCAGTTTATGGAGATTGGAGATTGATTCAAATGTGACGTTAAGCCACAATATTCATTGAAGTAAAATACATACACAAAGAACTCTGCAAAAGTGGAATGCCCACTATGTGAGGTAAAATGGTGATGATACCACCCCTGCTGAAGGGCTTGCATGGAAATACCACATGGTTAGATAAAAAAGGCGAAGTTAATGATCCTCCCCTTCTCAGCTGTAGCTTCACAACTCGAGTTTGCATTTGCCCTAGCTTGAGTATAATGTCAATGTTTTC…	Molecular Function: nucleotide binding (GO:0000166);; Cellular Component: chloroplast thylakoid membrane (GO:0009535);; Biological Process: PSII associated light-harvesting complex II catabolic process (GO:0010304);; Biological Process: chlorophyll catabolic process (GO:0015996);; Cellular Component: integral component of membrane (GO:0016021);; Molecular Function: chlorophyll(ide) b reductase ac…	K13606|0.0|osa:4327178|Os01g0227100	Probable chlorophyll(ide) b reductase NYC1, chloroplastic (Precursor) OS=Oryza sativa subsp. japonica (Rice) PE=1 SV=1	Uncharacterized protein OS=Musa acuminata subsp. malaccensis (Wild banana) PE=4 SV=1	Os01g0227100 [Oryza sativa Japonica Group]	Oryza sativa Japonica Group NYC1 mRNA for short-chain dehydrogenase/reductase NYC1, complete cds
c51296.graph_c0	79.22	24.82	1.67118	ATCCCCTCGTCTCCTCCTCCTCCACTCGACTACCCCATCTCCTCACTCGACCACACCCCTCTCCCTTCTCCCTCTCCACGCCTCCTCCTCCTCCCACCACCACCTCCGCCTCCCATGGCGGCGCTGCTCTCTCCCTCCTCCGCCTCCGCCGCGTGCCCTCCCCGCTTCGCCTCCGGCCCCAACTCACTTCGCGCTCGGTTTCACTCTACGAGGCGCTTCCATGGCGGATTTGGAGTCGGGTTTGGTAGCGGACCCCGCCCCCGCCGCCTCGTTGTCTCCAACGTCGCCGCTCCTCTCGCGCAGTCCACCGAACAGGTGGCGGCAAAGGAGACCCAGCGCCCGGTGTATCCGTTCTCGGCCATTGTGGGGCAGGATGAGATGAAGCTCTGTCTCCTCCTC…	Molecular Function: ATP binding (GO:0005524);; Cellular Component: cell wall (GO:0005618);; Biological Process: ATP catabolic process (GO:0006200);; Cellular Component: chloroplast stroma (GO:0009570);; Biological Process: photosynthesis (GO:0015979);; Biological Process: chlorophyll biosynthetic process (GO:0015995);; Molecular Function: magnesium chelatase activity (GO:0016851);; Molecular Func…	K03405|0.0|sbi:SORBI_08g004300|hypothetical protein	Magnesium-chelatase subunit ChlI, chloroplastic (Precursor) OS=Oryza sativa subsp. japonica (Rice) PE=1 SV=1	Uncharacterized protein GN=OB03G32320 OS=Oryza brachyantha PE=4 SV=1	unknown [Zea mays]	TSA: Triticum aestivum TA_RNA_001266 transcribed RNA sequence
c52807.graph_c0	57.62	20.14	1.51347	AACAAATCACTCTTCTCGTTCCTATCATGGCCACGTGTCTTAGGTTCCACCACCAGCCTCTGCACTCCCACAGCCCTAAATTCCCTCCACCGACATACCGCTCGCTCTTTCCTCCTCACTCTTTAATGGACTATACATACCCATCGTCCCTCCTCTTCCTAGTTTTAGCGGAAGAGAGAAGGGTACTGCCCCTTTCTCAACAGCAATCAAAAAAGAGAAAAAGTATATGTATAAAGAACAGAATTGGAAGAGTGCTTAAAGAAAGCAAGAAAGAAAGGTTTTGAAGAATGTCGTCCCTGGTCTCCACCCCCTTCACCCACCCCAGTTCGGCGAGAATAGAGCTGCTCTCCTCTGCATCCCAGAGGCACCACATTTTTCTCCACTCGTTCCTCCCCAGGA…	Molecular Function: ATP binding (GO:0005524);; Cellular Component: mitochondrion (GO:0005739);; Cellular Component: chloroplast stroma (GO:0009570);; Cellular Component: chloroplast inner membrane (GO:0009706);; Cellular Component: magnesium chelatase complex (GO:0010007);; Biological Process: chlorophyll biosynthetic process (GO:0015995);; Molecular Function: magnesium chelatase activity (GO:001…	K03403|0.0|vvi:100258964|CHLH	Magnesium-chelatase subunit ChlH, chloroplastic (Precursor) GN=CHLH OS=Oryza sativa subsp. indica (Rice) PE=3 SV=1	Uncharacterized protein OS=Glycine max (Soybean) PE=4 SV=1	PREDICTED: magnesium-chelatase subunit H-like [Glycine max]	Sorghum bicolor hypothetical protein, mRNA
carotenoid biosynthesis
c45234.graph_c0	110.31	25.31	2.11873	ATCTCTTCTACTTCTCGGATAATGATTTTCTCGCCTTCTTCTACCGTCTTCTCTATTCTCTCCACTAGGGGAGGTTCGGGCCCGCATGTGTTGTCTGTTCTGATGAACTTACTGAAGTCGCGACCGACACTTTTTGCGGCTTTTTCTAGCTCAGAGATTATTGTTTCCGGTAAAGAAGCACTTCTAGTATACACTACTGCGCCACCGTATCCATCCCATGCATCGTTTCTACCACGGTAGTATACGAAAATGTAGTCATCTGGTTTGTTTTCGACCTTGGAGGATATAATATACCAGTCATCTTGGTAATGGAGGTACTCATTGTCGTGATTGTAAAGTATCCCAGGCTGTTGAGGATCTTGAACGAATCTCTGTACCGCCGATCGAGTAATGAAACCA…	Biological Process: sulfur amino acid metabolic process (GO:0000096);; Molecular Function: protein binding (GO:0005515);; Biological Process: pentose-phosphate shunt (GO:0006098);; Biological Process: rRNA processing (GO:0006364);; Biological Process: glycine catabolic process (GO:0006546);; Biological Process: unsaturated fatty acid biosynthetic process (GO:0006636);; Biological Process: phospha…	K09839|0.0|vvi:100257865|hypothetical protein LOC100257865	Violaxanthin de-epoxidase, chloroplastic (Precursor) OS=Arabidopsis thaliana (Mouse-ear cress) PE=1 SV=1	Putative uncharacterized protein GN=VIT_04s0043g01010 OS=Vitis vinifera (Grape) PE=4 SV=1	PREDICTED: violaxanthin de-epoxidase, chloroplastic [Vitis vinifera]	Zingiber officinale violaxanthin de-epoxidase mRNA, complete cds
c46083.graph_c0	12.3	2.93	2.04488	GGGGTGGAGGGGTTCGCCGACGAGGAGGATTATGTCAAGGCGGGGGGGAGTGAGATGTTCTATGTCAAAATGCAGGAGCGGAAGCCGATGGGGAAGCAGAACAAGATCGGAAACAAGTTGCGACCTATAGCTGGCGGGGATTCAGTGCTTGATCTGATTGTAATAGGTTGTGGCCCTGCTGGTCTTTCACTGGCAGCAGAATCGGCTGGGAGGGGACTAACTGTTGGTCTTATTGGACCAGATCTTCCTTTTACGAATAATTATGGTGTATGGGAAGATGAATTCAAAGATCTTGGACTTGAGAGCTGTATTGAGCATGTCTGGCGGGATACTATTCTATACCTTGATAGTGATGATCCAATAGTAATTGGTCGTGCGTATGGAAGAGTTGACCGCGAT…	Cellular Component: plastid (GO:0009536);; Biological Process: photosynthesis, light harvesting (GO:0009765);; Biological Process: stomatal complex morphogenesis (GO:0010103);; Biological Process: carotene biosynthetic process (GO:0016120);; Biological Process: xanthophyll biosynthetic process (GO:0016123);; Molecular Function: oxidoreductase activity, acting on paired donors, with incorporation …	K06444|0.0|vvi:100259482|hypothetical protein LOC100259482	Lycopene epsilon cyclase, chloroplastic (Precursor) GN=CRTL-E-1 OS=Solanum lycopersicum (Tomato) PE=2 SV=1	Lycopene epsilon cyclase OS=Narcissus tazetta var. chinensis PE=2 SV=1	lycopene epsilon cyclase [Narcissus tazetta var. chinensis]	Lilium hybrid division I LCYE mRNA for lycopene epsilon-cyclase, partial cds, cultivar: Connecticut King
c46279.graph_c0	40.36	6.31	2.67507	TCCCCAATACAAAGCTCACATAGAGGGGGAGAGAGGGAGAGAGGATCGAAACCACACCAAGCTCACTCCTTTCACCATTCACCCTCCTCCTTGGATCCTCTCCTTCAACTGGGTCTCTCCATTTGATCCCATTCTCTCCCAGTTTGAGCTAAATTTGTGGTTTTTATAAGCGCATATTACGTGTTCGAGCTATGTCCCGTTCGGTTCTATGGGCGGTTTCGCCAAACGAAACTGGTGGGAGATGCTCTCTCCACCGCCACCTTGTATTCGGGAAGGGGAGGAGGAAGAGGAGCTGCGTCGGGGGACGCGTTTCCCCGAGCTCGGTCTCCGTTTCCCCCAACGGGCTCGCGGCCTCGGCGAGCTTGGTGGCGCCGACGCCGCCTCCGCCGCGGTCGGCGG…	Cellular Component: chloroplast (GO:0009507);; Biological Process: carotenoid biosynthetic process (GO:0016117);; Molecular Function: transferase activity, transferring alkyl or aryl (other than methyl) groups (GO:0016765);;	K02291|0.0|vvi:100252385|hypothetical protein LOC100252385	Phytoene synthase, chloroplastic (Precursor) GN=PSY OS=Daucus carota (Carrot) PE=2 SV=1	Phytoene synthase 2a GN=PSY2a OS=Musa troglodytarum PE=2 SV=1	phytoene synthase [Musa troglodytarum]	Populus trichocarpa predicted protein, mRNA
c46605.graph_c0	59.48	130.5	-1.13449	GAAGCATTCAAATTGTTTTCTAGAACATTGCACTATTCTGTCATTATCAGGAAATAAAAATGCTAAGAGAGAAATGCAGCAAATTTCTGAAAGAAGTATCTAATACACACGAATTAAGATGATGCAAAATGAGTATTATGTAATTCACTATATCAAAGAGTAGAGTTAGACTACAGAAAAATAATTGAAGTCATGCCTCGGATGGCTGATTTGTGTGCATACCATTTATTTGAGATCCAAATGTATCAGAAGCCTTAGAACTATTATGTTTCAACTAATGTCCTGGTCTTCAAGGCAACTTCAGCTTTCACTTTTTCCGGTACAAAATCTGAGAGGAACTCATATCTTGTCCGACTGGATACAGTTGATGAGAGATGCCTATAGCTGATCGATTTCTTG…	Molecular Function: iron ion binding (GO:0005506);; Cellular Component: mitochondrion (GO:0005739);; Biological Process: fatty acid biosynthetic process (GO:0006633);; Cellular Component: integral component of membrane (GO:0016021);; Biological Process: carotene metabolic process (GO:0016119);; Biological Process: xanthophyll biosynthetic process (GO:0016123);; Molecular Function: oxidoreductase …	K02294|1e-141|zma:732775|HYD1	Beta-carotene 3-hydroxylase, chloroplastic (Precursor) GN=BHY OS=Gentiana lutea (Yellow gentian) PE=2 SV=1	Putative uncharacterized protein GN=OsI_09800 OS=Oryza sativa subsp. indica (Rice) PE=2 SV=1	hypothetical protein OsI_09800 [Oryza sativa Indica Group]	Oryza sativa Japonica Group cDNA, clone: J065184D15, full insert sequence
c50848.graph_c0	39.24	18.41	1.08883	AAAAAAATCAAAATTCCATTCCCATTTGTCACCTCCCTTTTACTCCAATTAATTCCTCTCCATTTGTGAACTCCATAGTCCATAGTTCTGTGTACTATATCAAAGATTCAGAGAAATTAACCCATAATTCCAATTCATTTCTCCACTTTTCTCTCTCTCTCTTATCTCTTATCTCTTATCTCTACACTCAAACTCAATAGCTACAATTAAGCTATGGCTCTATTCTATGCTCCTCTCACTTCTCCCCCAAACTCCTCATTCAAATCCCACTTCCCAATTCAACTCCCCAACCACACTACTCATGAGGAGTTCCCAGCAGCTCCCAGCTTCCTAAACAAGCACTTCTGCACCACACTCATCTCCGCAAAGCTGCGGCCGCGGCCCGCCGCGGCCACGGTG…	Molecular Function: aspartic-type endopeptidase activity (GO:0004190);; Biological Process: proteolysis (GO:0006508);; Biological Process: cellular aromatic compound metabolic process (GO:0006725);; Biological Process: response to osmotic stress (GO:0006970);; Biological Process: response to heat (GO:0009408);; Biological Process: response to water deprivation (GO:0009414);; Cellular Component: c…	K09838|0.0|osa:4335984|Os04g0448900	Zeaxanthin epoxidase, chloroplastic (Precursor) GN=OSJNBa0064H22.16 OS=Oryza sativa subsp. japonica (Rice) PE=2 SV=1	Zeaxanthin epoxidase, chloroplastic OS=Musa acuminata subsp. malaccensis (Wild banana) PE=3 SV=1	Os04g0448900 [Oryza sativa Japonica Group]	Oryza sativa Japonica Group Os04g0448900 (Os04g0448900) mRNA, complete cds
c52673.graph_c6	19.33	4.95	1.96748	TGAAGTGAATGGTCCAACTTAAATGATCAATTTAAGCCCTATATACCAGTTGAAAGCCGGCTTAAATGTCGCATGATGCTCCCAAAACCTCCAAAAGAAACTGGTGACTGGATTCCACTAGCATCACCAACCTGTAAAACACGATCAAATGCTGCTGACAAGGGGCTATCACGATAAGTAGGAAAAATGCCGAAGATGACTCTAAGAATTTCCAATTGGTCAAGAGATATGCCCTGATAAGCTGGCATAAGATCCCAATATTCCTCTAAAAGCTCTTCCAACTTCAGAGCCCCAGGTTGTGCATCAACATAAGTGAACATATAAGTGGTGCGATCAGTGGGACCAGAACCAGCAGGAAATGCCTCCCAAAAGTACTGTGCAACGGAATTTCCAGCTTTC…	Cellular Component: chloroplast (GO:0009507);; Biological Process: carotenoid biosynthetic process (GO:0016117);; Molecular Function: oxidoreductase activity, acting on paired donors, with incorporation or reduction of molecular oxygen (GO:0016705);;	K14606|0.0|osa:4345597|Os08g0422000	--	Uncharacterized protein OS=Musa acuminata subsp. malaccensis (Wild banana) PE=4 SV=1	Os08g0422000 [Oryza sativa Japonica Group]	Oryza sativa Japonica Group Os08g0422000 (Os08g0422000) mRNA, complete cds
terpenoid backbone biosynthesis
c32488.graph_c0	70.45	149.35	-1.08693	ATCTGCTGGACCTGTTGAAGACGACGGCGAGAGTGTCGAAATTGGCGGGGTCCTCGACGAAGGCCTTGAGCTGGGCGGCTCTGGCGGCGGAGGGCAAGCGCAGGGCGGGCGCCCGCGTCATCCCGTCCCTGAGCACGGCGCTGGCGGCCCCCCCGGACTCGGCGATGGCCTTGCAGCCGCGGTTGGTGCTGGCCACCAAGCAGCCCTCCGTGGTGGCCATGGGTATGTAGTGATCCCTCCCGTCCAGCACCAGCGGGCCCGCCACCCCAACCGGGAGCTGCACGTAGCCCACCGGCAGCTCGCAGCACTGCCCCAGGATG	Molecular Function: hydroxymethylglutaryl-CoA reductase (NADPH) activity (GO:0004420);; Cellular Component: mitochondrion (GO:0005739);; Cellular Component: endoplasmic reticulum membrane (GO:0005789);; Biological Process: coenzyme A metabolic process (GO:0015936);; Cellular Component: integral component of membrane (GO:0016021);; Cellular Component: cytoplasmic membrane-bounded vesicle (GO:00160…	K00021|3e-59|sbi:SORBI_02g028630|hypothetical protein	3-hydroxy-3-methylglutaryl-coenzyme A reductase GN=HMGR OS=Zea mays (Maize) PE=3 SV=1	Putative uncharacterized protein Sb02g028630 GN=Sb02g028630 OS=Sorghum bicolor (Sorghum) PE=3 SV=1	hypothetical protein SORBIDRAFT_02g028630 [Sorghum bicolor]	Hordeum vulgare subsp. vulgare mRNA for predicted protein, complete cds, clone: NIASHv1069I11
c41718.graph_c0	39.73	95.78	-1.27109	GCTGATGCTGCTTGTACTGTTCTTAAGCTGGCCAGCGGCCAGGGCCGACAAGAGGGAGAGTTCCCCAGCCAGAACACCACCGGCCACAATGGTGGCTAGAAGCCGCGCATTTGCCCCAGGCGATTCCATGTTGGCGCCCCTCACGCCAAGTAGGTCCAAACAGGCTGACTGAGACGCTAGCTGGGTTCCCCCGCCAACCGTGCCCACCTCAATAGAAGGCATGGTGACAGAGATGTGAAGATCCTTGCCCTCGTTCACAGCCTCAACCATGGTGATGCAGTGCGAGCTCTCCACATTTTGCGCAGGGTCTTGACCAGTGGCAATAAATATGGCAGAAACAATGTTGCTTGCATGCGCATTGAACCCACCGAGAGATCCCGCGACAGCGGACCCTGCGAG…	Molecular Function: hydroxymethylglutaryl-CoA reductase (NADPH) activity (GO:0004420);; Cellular Component: mitochondrion (GO:0005739);; Cellular Component: endoplasmic reticulum membrane (GO:0005789);; Biological Process: coenzyme A metabolic process (GO:0015936);; Cellular Component: integral component of membrane (GO:0016021);; Biological Process: triterpenoid biosynthetic process (GO:0016104)…	K00021|1e-161|osa:4346017|Os08g0512700	3-hydroxy-3-methylglutaryl-coenzyme A reductase 3 OS=Oryza sativa subsp. japonica (Rice) PE=2 SV=2	Uncharacterized protein OS=Hordeum vulgare var. distichum (Two-rowed barley) PE=3 SV=1	Os08g0512700 [Oryza sativa Japonica Group]	TSA: Triticum turgidum UCW_Tt-k63_contig_13664_merged transcribed RNA sequence
c47363.graph_c0	59.28	137.9	-1.21968	GAATGATAACCATCTAGCTTGCTAATCAGAGTGGAATGAACAATACATAGTAGCAAAAGATTGGATATGCTTACTGAACATAACATTAACTAGGAAGCTGGAATTTTACAAACTTTAAGCAACATGCAGCTACAAGATAGTTGAAGCAAATGACCAATTCGAGCTTTCCAATCTAGTTTCCGACAGGTGACTATTCCGGGTGACTATTCCTCCGGAATCGACGGCTGCCTTAATATTCATTTCATCAATGAACCAGGGAATTCGGAGCAATCTTGCCGTTGGCAACCTCGTTCTCGCCCTTCTTCAAATAGTTCTTGCCCTTCTTCAAATAATATCTCCGATACATTGAATCGACGTGGGTGAGGTAGAACGTTCCAGCCGATAGCAGGCTCGTGTTGT…	--	K01641|1e-163|sbi:SORBI_01g049310|hypothetical protein	Hydroxymethylglutaryl-CoA synthase GN=T26M18.30 OS=Arabidopsis thaliana (Mouse-ear cress) PE=1 SV=2	Putative uncharacterized protein Sb01g049310 GN=Sb01g049310 OS=Sorghum bicolor (Sorghum) PE=4 SV=1	hypothetical protein SORBIDRAFT_01g049310 [Sorghum bicolor]	PREDICTED: Setaria italica hydroxymethylglutaryl-CoA synthase-like (LOC101757046), transcript variant X2, mRNA
c47363.graph_c1	62.06	149.06	-1.26266	GTGGAAACCCTTTTTACTCTTTCCCTCTCTCTCGCTCGTATTCATCATCGTCATCATCTTCGTTTTCTTTGAGGAATTATAACAAACAGGTAGTGGGATTCAAATAGAAGGAGTAAAATTGGGAAGAAAATGGAAGGGGAGAGGAAGAACGTTGGTATCCTCGCCATGGACATTTATTTCCCTCCTACTTGCGTTCGACAGGAAGAGTTGGAGGCTTACGATGGCGCGAGTAAAGGGAAGTATACCATCGGGCTCGGGCAGGATTGCATGGCCTTCTGCACAGAGTTGGAAGATGTGATCTCCATGAGCTTGACGGTTGTCACATCCCTCCTCGAGAAATATCAGATAGATCCAAGTTCCATTGGCCGCCTAGAAGTGGGAAGTGAGACTGTGATAGAC…	--	K01641|1e-112|osa:4347614|Os09g0521400	Hydroxymethylglutaryl-CoA synthase GN=T26M18.30 OS=Arabidopsis thaliana (Mouse-ear cress) PE=1 SV=2	Putative hydroxymethylglutaryl-CoA synthase protein (Fragment) OS=Elaeis guineensis var. tenera (Oil palm) PE=2 SV=1	putative hydroxymethylglutaryl-CoA synthase protein, partial [Elaeis guineensis]	Elaeis guineensis putative hydroxymethylglutaryl-CoA synthase protein mRNA, partial cds
c48851.graph_c0	42.26	20.44	1.044	CCTTCCCCCACCCCCCTCTCTATATATACCACAATAACTCACCATGTGCTCTCTCTTGAAGCCATTTGGGCGCTCCCAGAGCCAGAACCTTGCTGGGCTCTCACCAAAAATCCTAGCTTTTGCTTCCCCCAAAAGCTCCTTTTTGTTGGTATTTGAAGCTTCAGGGAGTAGCAGCTGCTTCTGAGTGTGGAGCTGAGGTGATTTAGCGCGTTGGGCGGTGAGAAATCGATCAAGTTTTGGCCTTTTCTTTGTGAAGATGTTGGCCCTCACTTGCCCAAGTGTGGAGCTTTGCCAGAGGGGGTTGGATCTGGTTCACTGTAAGTGCAGTTTCAGCAGGAGCTATGTAGCAGGGTCACGGTGGAAGCCGCTCCGGAGACGCAGAGAAGGTGTTCGATGTCG…	Molecular Function: trans-hexaprenyltranstransferase activity (GO:0000010);; Cellular Component: endoplasmic reticulum (GO:0005783);; Biological Process: ubiquinone biosynthetic process (GO:0006744);; Biological Process: isoprenoid biosynthetic process (GO:0008299);; Cellular Component: chloroplast (GO:0009507);; Biological Process: photosynthesis (GO:0015979);; Molecular Function: metal ion bind…	K05356|0.0|osa:4351957|Os12g0271700	Solanesyl-diphosphate synthase 2, chloroplastic (Precursor) OS=Oryza sativa subsp. japonica (Rice) PE=1 SV=2	Uncharacterized protein GN=OB05G34720 OS=Oryza brachyantha PE=3 SV=1	PREDICTED: prenyl transferase-like [Brachypodium distachyon]	Oryza sativa Japonica Group Os12g0271700 (Os12g0271700) mRNA, partial cds
c51487.graph_c0	7.47	26.1	-1.79952	TCTCTCTCTCTCTCTCCAACAATGGAGGTCTCAAGCTCCCTCATAGCAACCCATGCGGCCCCTTCACCCTTCACCAAGGCGCCTCCACCGAGCAGCAGCTGCAGGAGACAGTTCTCTGTGAGAGCCAATGCTTCTGGCGGCAATCGGAAGGTGATGATCTCGAAGGAGAAGAGTGGGTGGAAGATCGATTTCTCCGGGGAGAAACCGGCAACTCCTCTTTTGGACACCATCAACTACCCAATTCATATGAAGAATCTCTCCTGTCCGGATTTGGAGCAGTTATCCGCGGAGTTGAGAGCGGAGATCGTGTACACAGTATCAAAGACCGGAGGCCATTTGAGTGCAAGCTTAGGAGTGGTGGAGTTGGCTGTGGCTCTTCATCATGTGTTCAATACCCCT…	Molecular Function: 1-deoxy-D-xylulose-5-phosphate synthase activity (GO:0008661);; Biological Process: thiamine biosynthetic process (GO:0009228);; Cellular Component: chloroplast (GO:0009507);; Biological Process: terpenoid biosynthetic process (GO:0016114);; Molecular Function: metal ion binding (GO:0046872);; Biological Process: 1-deoxy-D-xylulose 5-phosphate biosynthetic process (GO:0052865)…	K01662|0.0|rcu:RCOM_0410350|1-deoxyxylulose-5-phosphate synthase, putative (EC:2.2.1.7)	Probable 1-deoxy-D-xylulose-5-phosphate synthase 2, chloroplastic (Precursor) OS=Oryza sativa subsp. japonica (Rice) PE=2 SV=1	Uncharacterized protein OS=Musa acuminata subsp. malaccensis (Wild banana) PE=3 SV=1	putative 1-deoxy-D-xylulose 5-phosphate synthase [Hevea brasiliensis]	Ricinus communis 1-deoxyxylulose-5-phosphate synthase, putative, mRNA
